# Supplementary material for: Defining the ABC of gene essentiality in streptococci
Source: BMC Genomics. 2017 May 31;18:426. doi: 10.1186/s12864-017-3794-3 (PMC5452409; doi:10.1186/s12864-017-3794-3)
Supplement: Supplementary file 4 — S. equi gene essentialities: tradis_essentiality produces three separate files per library of either essential, ambiguous or all genes. Genes within the essential and ambiguous output files were identified in the all genes file and labelled as such, with the remainder identified as non-essential or not-defined. Each tab contains; locus tag, gene name, ncrna, start, end, strand, read count, insertion index, gene length, insertion count, function and essentiality. tab 1, CA library; tab 2, TC library; tab 3, AG library; tab 4, AC library; tab 5, CT library; tab 6, GA library; tab 7, Master library. (XLSX 1242 kb) [file 12864_2017_3794_MOESM4_ESM.xlsx]

## Sheet: CA library
locus_tag	gene_name	ncrna	start	end	strand	read_count	ins_index	gene_length	ins_count	fcn	essentiality
SEQ0001	SEQ0001	0	1	1353	1	0	0	1353	0	chromosomal replication initiator protein	essential
SEQ0002	SEQ0002	0	1510	2646	1	0	0	1137	0	DNA polymerase III	essential
SEQ0003	SEQ0003	0	2724	2921	1	11	0.00505051	198	1	conserved hypothetical protein	essential
SEQ0004	SEQ0004	0	3045	3407	1	159	0.0330579	363	12	putative DNA-binding protein	non essential
SEQ0005	SEQ0005	0	3491	4606	1	36	0.00537634	1116	6	putative GTP-binding protein	essential
SEQ0006	SEQ0006	0	4765	5334	1	0	0	570	0	peptidyl-tRNA hydrolase	essential
SEQ0007	SEQ0007	0	5337	8831	1	1213	0.0274678	3495	96	putative transcription-repair coupling factor	non essential
SEQ0008	SEQ0008	0	8800	10311	1	1498	0.0522487	1512	79	putative polysaccharide biosynthesis protein	non essential
SEQ0009	SEQ0009	0	10342	10614	1	0	0	273	0	S4 domain containing protein	essential
SEQ0010	SEQ0010	0	10601	10972	1	64	0.00537634	372	2	putative septum formation initiator protein	essential
SEQ0011	SEQ0011	0	10982	11101	1	0	0	120	0	conserved hypothetical protein	essential
SEQ0012	SEQ0012	0	11114	12400	1	319	0.019425	1287	25	putative exported protein	non essential
SEQ0013	SEQ0013	0	12397	13680	1	23	0.00155763	1284	2	PP-loop family protein	essential
SEQ0014	SEQ0014	0	13685	14227	1	14	0.00368324	543	2	hypoxanthine-guanine phosphoribosyltransferase	essential
SEQ0015	SEQ0015	0	14249	16219	1	137	0.00152207	1971	3	putative cell division protease FtsH	essential
SEQ0016	SEQ0016	0	16309	17772	1	997	0.0348361	1464	51	putative amino acid permease	non essential
SEQ0017	SEQ0017	0	24840	25655	1	1438	0.0539216	816	44	rod shape-determining protein MreC	non essential
SEQ0018	SEQ0018	0	25658	26161	1	475	0.0535714	504	27	putative membrane protein	non essential
SEQ0019	SEQ0019	0	26257	27435	1	0	0	1179	0	putative amidase	essential
SEQ0020	SEQ0020	0	27528	28502	1	10	0.00102564	975	1	ribose-phosphate pyrophosphokinase 1	essential
SEQ0022	SEQ0022	0	28862	29632	1	19	0.00648508	771	5	DNA repair protein RecO	ambiguous
SEQ0023	SEQ0023	0	29748	30755	1	0	0	1008	0	fatty acid/phospholipid synthesis protein	essential
SEQ0024	SEQ0024	0	30748	30996	1	11	0.0120482	249	3	putative acyl carrier protein	non essential
SEQ0025	SEQ0025	0	31146	31856	1	377	0.0379747	711	27	phosphoribosylaminoimidazole-succinocarboxamide synthase	non essential
SEQ0026	SEQ0026	0	31969	35775	1	2741	0.0281061	3807	107	putative phosphoribosylformylglycinamidine synthase protein	non essential
SEQ0027	SEQ0027	0	35894	37351	1	1103	0.0294925	1458	43	putative amidophosphoribosyltransferase precursor	non essential
SEQ0028	SEQ0028	0	37408	38430	1	534	0.0234604	1023	24	phosphoribosylformylglycinamidine cyclo-ligase	non essential
SEQ0029	SEQ0029	0	38427	38984	1	460	0.0412186	558	23	phosphoribosylglycinamide formyltransferase	non essential
SEQ0030	SEQ0030	0	39131	40678	1	960	0.0322997	1548	50	bifunctional purine biosynthesis protein PurH [includes: phosphoribosylaminoimidazolecarboxamide formyltransferase; IMP cyclohydrolase]	non essential
SEQ0031	SEQ0031	0	41056	42210	-1	951	0.0354978	1155	41	putative amidase	non essential
SEQ0032	SEQ0032	0	42601	43863	1	768	0.0261283	1263	33	phosphoribosylamine-glycine ligase	non essential
SEQ0033	SEQ0033	0	44093	44581	1	111	0.0224949	489	11	putative phosphoribosylaminoimidazole carboxylase catalytic subunit	non essential
SEQ0034	SEQ0034	0	44568	45641	1	607	0.0223464	1074	24	putative phosphoribosylaminoimidazole carboxylase ATPase subunit	non essential
SEQ0035	SEQ0035	0	45656	45880	1	26	0.0133333	225	3	conserved hypothetical protein	non essential
SEQ0036	SEQ0036	0	45904	46014	1	77	0.045045	111	5	pseudogene	non essential
SEQ0036a	SEQ0036a	0	46054	46170	1	24	0.025641	117	3	pseudogene	non essential
SEQ0037	SEQ0037	0	46417	47769	1	11	0.00221729	1353	3	adenylosuccinate lyase	essential
SEQ0038	SEQ0038	0	48067	48980	1	598	0.0382932	914	35	pseudogene	non essential
SEQ0040	SEQ0040	0	49195	50202	1	161	0.00396825	1008	4	Holliday junction DNA helicase	essential
SEQ0041	SEQ0041	0	50443	50901	1	530	0.0457516	459	21	putative phosphotyrosine protein phosphatase	non essential
SEQ0042	SEQ0042	0	50907	51308	1	290	0.0248756	402	10	putative membrane protein	non essential
SEQ0043	SEQ0043	0	51305	53086	1	1117	0.0359147	1782	64	acyltransferase family protein	non essential
SEQ0044	SEQ0044	0	53506	56148	1	2253	0.0397276	2643	105	aldehyde-alcohol dehydrogenase 2 [includes: alcohol dehydrogenase; acetaldehyde dehydrogenase]	non essential
SEQ0045	SEQ0045	0	56643	57695	1	1018	0.0474834	1053	50	putative zinc-binding alcohol dehydrogenase	non essential
SEQ0046	SEQ0046	0	57898	58914	1	765	0.0373648	1017	38	alcohol dehydrogenase	non essential
SEQ0047	SEQ0047	0	59630	61222	1	491	0.0269931	1593	43	putative ABC transporter	non essential
SEQ0048	SEQ0048	0	61385	62507	1	8548	0.0365093	1123	41	pseudogene	non essential
SEQ0050	SEQ0050	0	62500	63675	1	949	0.0493197	1176	58	Insulinase family metallopeptidase	non essential
SEQ0051	SEQ0051	0	63659	64522	-1	483	0.0405093	864	35	putative regulatory protein	non essential
SEQ0052	SEQ0052	0	65158	66642	1	895	0.0309764	1485	46	putative threonine synthase	non essential
SEQ0053	SEQ0053	0	66673	67983	1	1170	0.0297483	1311	39	multi antimicrobial extrusion (MATE) family transporter	non essential
SEQ0054	SEQ0054	0	68363	68671	1	0	0	309	0	30S ribosomal protein S10	essential
SEQ0055	SEQ0055	0	68969	69595	1	8	0.0015949	627	1	50S ribosomal protein L3	essential
SEQ0056	SEQ0056	0	69620	70243	1	0	0	624	0	50S ribosomal protein L4	essential
SEQ0057	SEQ0057	0	70243	70539	1	0	0	297	0	50S ribosomal protein L23	essential
SEQ0058	SEQ0058	0	70557	71390	1	3	0.00119904	834	1	50S ribosomal protein L2	essential
SEQ0059	SEQ0059	0	71502	71780	1	0	0	279	0	30S ribosomal protein S19	essential
SEQ0060	SEQ0060	0	71796	72140	1	0	0	345	0	50S ribosomal protein L22	essential
SEQ0061	SEQ0061	0	72153	72806	1	0	0	654	0	30S ribosomal protein S3	essential
SEQ0062	SEQ0062	0	72810	73223	1	0	0	414	0	50S ribosomal protein L16	essential
SEQ0063	SEQ0063	0	73233	73439	1	0	0	207	0	50S ribosomal protein L29	essential
SEQ0064	SEQ0064	0	73467	73727	1	0	0	261	0	30S ribosomal protein S17	essential
SEQ0065	SEQ0065	0	73752	74120	1	0	0	369	0	50S ribosomal protein L14	essential
SEQ0066	SEQ0066	0	74204	74509	1	0	0	306	0	50S ribosomal protein L24	essential
SEQ0067	SEQ0067	0	74533	75075	1	0	0	543	0	50S ribosomal protein L5	essential
SEQ0068	SEQ0068	0	75091	75276	1	0	0	186	0	30S ribosomal protein S14	essential
SEQ0069	SEQ0069	0	75609	76007	1	0	0	399	0	30S ribosomal protein S8	essential
SEQ0070	SEQ0070	0	76329	76865	1	0	0	537	0	50S ribosomal protein L6	essential
SEQ0071	SEQ0071	0	76968	77324	1	0	0	357	0	50S ribosomal protein L18	essential
SEQ0072	SEQ0072	0	77343	77837	1	0	0	495	0	30S ribosomal protein S5	essential
SEQ0073	SEQ0073	0	77852	78034	1	0	0	183	0	50S ribosomal protein L30	essential
SEQ0074	SEQ0074	0	78236	78676	1	0	0	441	0	50S ribosomal protein L15	essential
SEQ0075	SEQ0075	0	78693	79997	1	6	0.000766284	1305	1	preprotein translocase SecY subunit	essential
SEQ0076	SEQ0076	0	80149	80790	1	0	0	642	0	adenylate kinase	essential
SEQ0077	SEQ0077	0	80908	81126	1	0	0	219	0	translation initiation factor IF-1	essential
SEQ0078	SEQ0078	0	81152	81268	1	0	0	117	0	50S ribosomal protein L36	essential
SEQ0079	SEQ0079	0	81286	81651	1	0	0	366	0	30S ribosomal protein S13	essential
SEQ0080	SEQ0080	0	81669	82052	1	0	0	384	0	30S ribosomal protein S11	essential
SEQ0081	SEQ0081	0	82099	83037	1	0	0	939	0	DNA-directed RNA polymerase alpha chain	essential
SEQ0082	SEQ0082	0	83052	83438	1	0	0	387	0	50S ribosomal protein L17	essential
SEQ0083	SEQ0083	0	83656	83887	-1	183	0.0732759	232	17	pseudogene	non essential
SEQ0084	SEQ0084	0	84743	85993	1	836	0.028777	1251	36	hypothetical protein	non essential
SEQ0085	SEQ0085	0	85983	86330	1	306	0.0258621	348	9	putative membrane protein	non essential
SEQ0086	SEQ0086	0	86448	86858	1	93	0.0194647	411	8	putative membrane protein	non essential
SEQ0087	SEQ0087	0	86879	87172	1	121	0.0340136	294	10	conserved hypothetical protein	non essential
SEQ0089	SEQ0089	0	94293	95423	-1	1326	0.045977	1131	52	putative membrane protein	non essential
SEQ0090	SEQ0090	0	95988	97181	1	819	0.0301508	1194	36	putative collagen-like surface-anchored protein	non essential
SEQ0091	SEQ0091	0	97675	98199	1	628	0.0342857	525	18	putative NUDIX hydrolase	non essential
SEQ0092	SEQ0092	0	98414	99265	1	798	0.0352113	852	30	4-diphosphocytidyl-2-c-methyl-D-erythritol kinase	non essential
SEQ0093	SEQ0093	0	99335	99778	1	86	0.0202703	444	9	MarR-family regulatory protein	non essential
SEQ0094	SEQ0094	0	99781	100500	1	226	0.0263889	720	19	ABC transporter ATP-binding protein	non essential
SEQ0095	SEQ0095	0	100493	101302	1	174	0.0209877	810	17	ABC transporter permease protein	non essential
SEQ0096	SEQ0096	0	101337	102593	-1	0	0	1257	0	putative tyrosyl-tRNA synthetase	essential
SEQ0097	SEQ0097	0	102686	104998	1	342	0.0103761	2313	24	putative penicillin-binding protein 1B	non essential
SEQ0098	SEQ0098	0	105260	108826	1	19	0.000280348	3567	1	DNA-directed RNA polymerase beta chain	essential
SEQ0099	SEQ0099	0	108917	112552	1	14	0.000275028	3636	1	DNA-directed RNA polymerase beta' chain	essential
SEQ0100	SEQ0100	0	112624	112878	-1	51	0.027451	255	7	pseudogene	non essential
SEQ0101	SEQ0101	0	113123	113677	1	385	0.0468468	555	26	putative exported protein	non essential
SEQ0103	SEQ0103	0	114238	115287	1	1529	0.0438095	1050	46	putative membrane protein	non essential
SEQ0104	SEQ0104	0	115348	115713	1	4116	0.0409836	366	15	conserved hypothetical protein	non essential
SEQ0105	SEQ0105	0	116250	118253	1	1661	0.0319361	2004	64	putative membrane protein	non essential
SEQ0106	SEQ0106	0	118255	118902	1	659	0.037037	648	24	ABC transporter ATP-binding protein	non essential
SEQ0107	SEQ0107	0	119084	120022	1	1187	0.0404686	939	38	putative competence protein	non essential
SEQ0108	SEQ0108	0	119955	120989	1	979	0.0396135	1035	41	putative competence protein	non essential
SEQ0109	SEQ0109	0	120990	121313	1	164	0.037037	324	12	putative competence protein	non essential
SEQ0110	SEQ0110	0	121291	121716	1	449	0.0422535	426	18	putative competence protein	non essential
SEQ0111	SEQ0111	0	121673	121963	1	71	0.0137457	291	4	putative exported protein	non essential
SEQ0112	SEQ0112	0	121950	122384	1	231	0.0229885	435	10	putative membrane protein	non essential
SEQ0113	SEQ0113	0	122362	122724	1	380	0.0413223	363	15	putative exported protein	non essential
SEQ0114	SEQ0114	0	122790	123305	1	0	0	516	0	putative insertion sequence IS861 putative transposase	not defined
SEQ0115	SEQ0115	0	123329	123859	1	0	0	531	0	putative isertion sequence IS861 putative transposase	not defined
SEQ0116	SEQ0116	0	123887	124132	1	0	0	246	0	putative isertion sequence IS861 putative transposase	not defined
SEQ0117	SEQ0117	0	124217	125170	1	405	0.0283019	954	27	conserved hypothetical protein	non essential
SEQ0118	SEQ0118	0	125230	126429	1	204	0.0141667	1200	17	acetate kinase	non essential
SEQ0119	SEQ0119	0	126696	127184	1	0	0	489	0	putative insertion sequence IS861 putative transposase	not defined
SEQ0120	SEQ0120	0	127208	128047	1	22	0.00119048	840	1	putative isertion sequence IS861 putative transposase	not defined
SEQ0121	SEQ0121	0	128235	128825	-1	1368	0.0575296	591	34	putative membrane protein	non essential
SEQ0122	SEQ0122	0	129348	131390	1	1902	0.0401371	2043	82	putative PTS multi-domain regulator	non essential
SEQ0123	SEQ0123	0	131392	131679	1	440	0.0381944	288	11	sugar phosphotransferase system (PTS)	non essential
SEQ0124	SEQ0124	0	131692	133035	1	1137	0.0334821	1344	45	putative sugar-specific permease	non essential
SEQ0125	SEQ0125	0	133038	133895	1	323	0.0244755	858	21	putative transketolase subunit	non essential
SEQ0126	SEQ0126	0	133892	134824	1	589	0.022508	933	21	putative transketolase subunit	non essential
SEQ0128	SEQ0128	0	135376	137271	1	1711	0.0348101	1896	66	putative endopeptidase O	non essential
SEQ0129	SEQ0129	0	137471	138511	-1	30	0.00192123	1041	2	elongation factor Ts	essential
SEQ0130	SEQ0130	0	138679	139647	-1	24	0.00103199	969	1	30S ribosomal protein S2	essential
SEQ0131	SEQ0131	0	139910	141442	-1	269	0.0130463	1533	20	NADH dehydrogenase	non essential
SEQ0132	SEQ0132	0	141463	142023	-1	107	0.0196078	561	11	alkyl hydroperoxide reductase subunit C	non essential
SEQ0133	SEQ0133	0	142548	143615	-1	879	0.0561798	1068	60	integrase	non essential
SEQ0134	SEQ0134	0	143883	144569	-1	369	0.0349345	687	24	hypothetical phage protein	non essential
SEQ0135	SEQ0135	0	144580	145326	-1	41	0.00133869	747	1	phage repressor protein	essential
SEQ0136	SEQ0136	0	145490	145705	1	198	0.0462963	216	10	putative phage repressor	non essential
SEQ0137	SEQ0137	0	145740	145889	1	102	0.0333333	150	5	hypothetical phage protein	non essential
SEQ0138	SEQ0138	0	145886	146086	-1	70	0.0298507	201	6	hypothetical phage protein	non essential
SEQ0139	SEQ0139	0	146197	146481	1	26	0.0105263	285	3	putative DNA-binding phage protein	non essential
SEQ0140	SEQ0140	0	146478	146624	1	17	0.0272109	147	4	hypothetical phage protein	non essential
SEQ0141	SEQ0141	0	146621	146734	1	60	0.0263158	114	3	hypothetical phage protein	non essential
SEQ0142	SEQ0142	0	146828	147073	1	43	0.0162602	246	4	putative DNA-binding phage protein	non essential
SEQ0143	SEQ0143	0	147250	147633	1	164	0.0208333	384	8	hypothetical phage protein	non essential
SEQ0144	SEQ0144	0	147614	147847	1	109	0.0213675	234	5	hypothetical phage protein	non essential
SEQ0145	SEQ0145	0	147844	147984	1	6	0.0141844	141	2	hypothetical phage protein	non essential
SEQ0146	SEQ0146	0	147993	148199	1	52	0.00966184	207	2	hypothetical phage protein	non essential
SEQ0147	SEQ0147	0	148183	148359	1	17	0.0169492	177	3	hypothetical phage protein	non essential
SEQ0148	SEQ0148	0	148361	149281	1	287	0.0162866	921	15	putative phage RecT family protein	non essential
SEQ0149	SEQ0149	0	149278	150075	1	415	0.0250627	798	20	hypothetical phage protein	non essential
SEQ0150	SEQ0150	0	150181	150595	1	174	0.0361446	415	15	pseudogene	non essential
SEQ0151	SEQ0151	0	150592	151104	1	326	0.0292398	513	15	hypothetical phage protein	non essential
SEQ0152	SEQ0152	0	151091	151303	1	38	0.0187793	213	4	hypothetical phage protein	non essential
SEQ0153	SEQ0153	0	151287	151565	1	18	0.0143369	279	4	hypothetical phage protein	non essential
SEQ0154	SEQ0154	0	151562	151813	1	77	0.0198413	252	5	hypothetical phage protein	non essential
SEQ0155	SEQ0155	0	151797	152189	1	224	0.0254453	393	10	hypothetical phage protein	non essential
SEQ0156	SEQ0156	0	152186	152392	1	268	0.0338164	207	7	hypothetical phage protein	non essential
SEQ0157	SEQ0157	0	152403	152672	1	124	0.037037	270	10	putative phage membrane protein	non essential
SEQ0158	SEQ0158	0	152669	153343	1	298	0.04	675	27	phage DNA methylase	non essential
SEQ0159	SEQ0159	0	153359	154132	1	736	0.0516796	774	40	hypothetical phage protein	non essential
SEQ0160	SEQ0160	0	154129	154296	1	107	0.0416667	168	7	hypothetical phage protein	non essential
SEQ0161	SEQ0161	0	154293	154508	1	242	0.0462963	216	10	hypothetical phage protein	non essential
SEQ0162	SEQ0162	0	154524	155018	1	642	0.0424242	495	21	putative autolysin regulatory protein	non essential
SEQ0163	SEQ0163	0	155228	156394	1	1241	0.0308483	1167	36	phage DNA methylase	non essential
SEQ0164	SEQ0164	0	156675	157151	1	477	0.0377358	477	18	hypothetical phage protein	non essential
SEQ0165	SEQ0165	0	157141	158436	1	1197	0.0416667	1296	54	phage terminase	non essential
SEQ0166	SEQ0166	0	158449	159951	1	745	0.0359281	1503	54	putative minor capsid protein	non essential
SEQ0167	SEQ0167	0	159956	161119	1	20701	0.0395189	1164	46	putative minor capsid protein	non essential
SEQ0168	SEQ0168	0	161116	161340	1	517	0.0577778	225	13	hypothetical phage protein	non essential
SEQ0169	SEQ0169	0	161342	161599	1	224	0.0426357	258	11	hypothetical phage protein	non essential
SEQ0170	SEQ0170	0	161710	162258	1	169	0.0327869	549	18	hypothetical phage protein	non essential
SEQ0171	SEQ0171	0	162273	163145	1	786	0.0366552	873	32	putative phage major capsid protein	non essential
SEQ0172	SEQ0172	0	163156	163299	1	45	0.0347222	144	5	hypothetical phage protein	non essential
SEQ0173	SEQ0173	0	163299	163727	1	637	0.039627	429	17	hypothetical phage protein	non essential
SEQ0174	SEQ0174	0	163717	164049	1	191	0.042042	333	14	hypothetical phage protein	non essential
SEQ0175	SEQ0175	0	164049	164405	1	264	0.022409	357	8	hypothetical phage protein	non essential
SEQ0176	SEQ0176	0	164402	164800	1	323	0.0501253	399	20	hypothetical phage protein	non essential
SEQ0177	SEQ0177	0	164800	165261	1	275	0.038961	462	18	hypothetical phage protein	non essential
SEQ0178	SEQ0178	0	165305	165748	1	108	0.0157658	444	7	hypothetical phage protein	non essential
SEQ0179	SEQ0179	0	165745	166326	1	92	0.0189003	582	11	putative phage Gp15 protein	non essential
SEQ0180	SEQ0180	0	166316	169576	1	1518	0.017786	3261	58	putative phage minor tail protein	non essential
SEQ0181	SEQ0181	0	169573	170289	1	132	0.0125523	717	9	hypothetical phage protein	non essential
SEQ0182	SEQ0182	0	170286	172427	1	226	0.00653595	2142	14	hypothetical phage protein	ambiguous
SEQ0183	SEQ0183	0	172427	173101	1	187	0.0177778	675	12	collagen-like repeat phage protein	non essential
SEQ0184	SEQ0184	0	173103	173717	1	248	0.0162602	615	10	hypothetical phage protein	non essential
SEQ0185	SEQ0185	0	173728	175611	1	903	0.0228238	1884	43	hypothetical phage protein	non essential
SEQ0186	SEQ0186	0	175620	176057	1	107	0.0273973	438	12	hypothetical phage protein	non essential
SEQ0187	SEQ0187	0	176054	176665	1	762	0.0294118	612	18	hypothetical phage protein	non essential
SEQ0188	SEQ0188	0	176676	177047	1	138	0.0215054	372	8	putative phage holin	non essential
SEQ0189	SEQ0189	0	177057	177167	1	126	0.045045	111	5	putative phage membrane protein	non essential
SEQ0190	SEQ0190	0	177164	178378	1	1047	0.0320988	1215	39	phage-associated cell wall hydrolase	non essential
SEQ0191	SEQ0191	0	178456	179112	-1	369	0.0456621	657	30	putative DNA-binding phage protein	non essential
SEQ0192	SEQ0192	0	179129	179500	-1	999	0.0833333	372	31	hypothetical phage protein	non essential
SEQ0193	SEQ0193	0	179637	179993	-1	4	0.00280112	357	1	hypothetical phage protein	essential
SEQ0194	SEQ0194	0	179986	180132	-1	129	0.0544218	147	8	phage membrane protein	non essential
SEQ0195	SEQ0195	0	180129	181439	-1	620	0.0305111	1311	40	putative DNA-binding phage protein	non essential
SEQ0196	SEQ0196	0	181462	181848	-1	151	0.0232558	387	9	hypothetical phage protein	non essential
SEQ0197	SEQ0197	0	181998	182216	1	15	0.00913242	219	2	hypothetical phage protein	non essential
SEQ0199	SEQ0199	0	182462	182671	1	33	0.0285714	210	6	cold shock protein	non essential
SEQ0200	SEQ0200	0	182841	183302	1	14	0.004329	462	2	transcriptional regulator	essential
SEQ0201	SEQ0201	0	183302	185743	1	955	0.021294	2442	52	putative stress response-related Clp ATPase	non essential
SEQ0202	SEQ0202	0	186516	186950	1	160	0.0321839	435	14	putative exported protein	non essential
SEQ0203	SEQ0203	0	187171	187602	1	2032	0.0439815	432	19	putative exported protein	non essential
SEQ0204	SEQ0204	0	187607	188893	1	1320	0.020202	1287	26	conserved hypothetical protein	non essential
SEQ0205	SEQ0205	0	188875	189267	1	293	0.0229008	393	9	conserved hypothetical protein	non essential
SEQ0206	SEQ0206	0	189248	189538	1	541	0.0412371	291	12	conserved hypothetical protein	non essential
SEQ0207	SEQ0207	0	189734	190537	-1	0	0	804	0	putative isertion sequence IS861 putative transposase	not defined
SEQ0208	SEQ0208	0	190561	191076	-1	0	0	516	0	putative insertion sequence IS861 putative transposase	not defined
SEQ0209	SEQ0209	0	191230	192855	-1	0	0	1626	0	60 kDa chaperonin	essential
SEQ0210	SEQ0210	0	192923	193210	-1	0	0	288	0	10 kDa chaperonin	essential
SEQ0211	SEQ0211	0	193405	193893	1	0	0	489	0	putative insertion sequence IS861 putative transposase	not defined
SEQ0212	SEQ0212	0	193890	194756	1	35	0.00230681	867	2	putative isertion sequence IS861 putative transposase	not defined
SEQ0213	SEQ0213	0	194883	195353	-1	423	0.0403397	471	19	putative mutator protein	non essential
SEQ0214	SEQ0214	0	195574	196424	1	714	0.0481786	851	41	pseudogene	non essential
SEQ0216	SEQ0216	0	196727	197047	1	239	0.0404984	321	13	putative membrane protein	non essential
SEQ0217	SEQ0217	0	197061	198200	1	767	0.0350877	1140	40	putative membrane protein	non essential
SEQ0218	SEQ0218	0	198197	198679	1	274	0.0496894	483	24	putative membrane protein	non essential
SEQ0219	SEQ0219	0	198676	199263	1	717	0.0646259	588	38	ABC transporter	non essential
SEQ0220	SEQ0220	0	199260	199742	1	202	0.0289855	483	14	putative membrane protein	non essential
SEQ0221	SEQ0221	0	199767	200282	1	387	0.0368217	516	19	putative membrane protein	non essential
SEQ0222	SEQ0222	0	200916	202550	1	995	0.0262997	1635	43	putative exported protein	non essential
SEQ0223	SEQ0223	0	202691	203596	-1	489	0.0242826	906	22	RNA pseudouridylate synthase	non essential
SEQ0224	SEQ0224	0	203568	203765	-1	51	0.010101	198	2	hypothetical protein	non essential
SEQ0225	SEQ0225	0	203994	205748	1	909	0.0210826	1755	37	putative exported protein	non essential
SEQ0226	SEQ0226	0	205889	206269	1	201	0.0393701	381	15	conserved hypothetical protein	non essential
SEQ0227	SEQ0227	0	206307	208640	1	1603	0.0231362	2334	54	penicillin-binding protein 2a	non essential
SEQ0228	SEQ0228	0	208689	208841	1	0	0	153	0	50S ribosomal protein L33	essential
SEQ0229	SEQ0229	0	208853	209029	1	0	0	177	0	putative preprotein translocase SecE subunit	essential
SEQ0230	SEQ0230	0	209405	209965	1	6	0.00356506	561	2	transcription antitermination factor	essential
SEQ0231	SEQ0231	0	211008	212525	1	841	0.027668	1518	42	putative Mga-like regulatory protein	non essential
SEQ0232	SEQ0232	0	212828	213670	1	682	0.0284698	843	24	pseudogene	non essential
SEQ0234	SEQ0234	0	214259	216760	1	0	0	2502	0	leucyl-tRNA synthetase	essential
SEQ0235	SEQ0235	0	216947	217438	1	174	0.0426829	492	21	putative exported protein	non essential
SEQ0236	SEQ0236	0	217829	218200	1	271	0.0483871	372	18	pseudogene	non essential
SEQ0237	SEQ0237	0	218271	219059	1	1030	0.0633714	789	50	putative membrane protein	non essential
SEQ0238	SEQ0238	0	219046	219663	1	704	0.0485437	618	30	putative membrane protein	non essential
SEQ0239	SEQ0239	0	219665	220285	1	365	0.0386473	621	24	pseudogene	non essential
SEQ0241	SEQ0241	0	220768	222201	1	1122	0.0292887	1434	42	putative sugar-specific permease	non essential
SEQ0242	SEQ0242	0	222316	222594	1	171	0.0322581	279	9	sugar phosphotransferase system (PTS)	non essential
SEQ0243	SEQ0243	0	222810	223295	1	88	0.0144033	486	7	sugar phosphotransferase system (PTS)	non essential
SEQ0244	SEQ0244	0	223393	224055	1	337	0.025641	663	17	putative hexulose-6-phosphate synthase	non essential
SEQ0245	SEQ0245	0	224060	224923	1	734	0.0439815	864	38	putative hexulose-6-phosphate isomerase	non essential
SEQ0246	SEQ0246	0	224923	225639	1	604	0.041841	717	30	L-ribulose 5-phosphate 4-epimerase	non essential
SEQ0247	SEQ0247	0	225943	227589	1	1028	0.0267152	1647	44	putative transcriptional antiterminator	non essential
SEQ0248	SEQ0248	0	227784	228875	1	539	0.029304	1092	32	conserved hypothetical protein	non essential
SEQ0249	SEQ0249	0	228883	229182	1	176	0.0466667	300	14	hypothetical protein	non essential
SEQ0250	SEQ0250	0	229381	230577	1	455	0.0267335	1197	32	putative glycine betaine transport ATP-binding protein	non essential
SEQ0251	SEQ0251	0	230595	232325	1	801	0.0184864	1731	32	putative glycine-betaine binding permease protein	non essential
SEQ0252	SEQ0252	0	232731	235391	1	436	0.00714017	2661	19	DNA polymerase I	ambiguous
SEQ0254	SEQ0254	0	235631	236083	1	250	0.0286976	453	13	putative CoA binding protein	non essential
SEQ0255	SEQ0255	0	236120	236593	1	547	0.035865	474	17	ferric uptake regulator family protein	non essential
SEQ0256	SEQ0256	0	236953	238779	1	2115	0.0333881	1827	61	putative cell surface-anchored protein	non essential
SEQ0257	SEQ0257	0	238914	242876	1	3480	0.0322988	3963	128	putative carbohydrate-binding exported protein	non essential
SEQ0258	SEQ0258	0	243072	243917	-1	1018	0.0378251	846	32	putative membrane protein	non essential
SEQ0259	SEQ0259	0	244322	245464	1	884	0.040245	1143	46	queuine tRNA-ribosyltransferase	non essential
SEQ0260	SEQ0260	0	245894	247138	1	1020	0.0281124	1245	35	putative collagen-like cell surface-anchored protein	non essential
SEQ0261	SEQ0261	0	247702	248505	-1	0	0	804	0	putative isertion sequence IS861 putative transposase	not defined
SEQ0262	SEQ0262	0	248529	249044	-1	0	0	516	0	putative insertion sequence IS861 putative transposase	not defined
SEQ0263	SEQ0263	0	249478	249789	1	147	0.0320513	312	10	CHY zinc finger protein	non essential
SEQ0264	SEQ0264	0	249793	250332	1	266	0.0277778	540	15	BioY family protein	non essential
SEQ0265	SEQ0265	0	250431	251213	1	280	0.0140485	783	11	metallo-beta-lactamase superfamily protein	non essential
SEQ0266	SEQ0266	0	251210	251704	1	109	0.0141414	495	7	putative deaminase	non essential
SEQ0267	SEQ0267	0	251814	253040	-1	678	0.0236349	1227	29	putative lipoprotein	non essential
SEQ0268	SEQ0268	0	253353	253973	1	559	0.0225443	621	14	putative membrane protein	non essential
SEQ0269	SEQ0269	0	254370	255623	1	331	0.0143541	1254	18	hyaluronan synthase	non essential
SEQ0270	SEQ0270	0	255876	257081	1	188	0.0140962	1206	17	UDP-glucose 6-dehydrogenase	non essential
SEQ0271	hasC1	0	257131	258039	1	8	0.00220022	909	2	UTP--glucose-1-phosphate uridylyltransferase 1	not defined
SEQ0273	SEQ0273	0	258131	258538	-1	524	0.0245098	408	10	pseudogene	non essential
SEQ0274	SEQ0274	0	258535	259062	-1	173	0.0208333	528	11	5-formyltetrahydrofolate cyclo-ligase family protein	non essential
SEQ0275a	SEQ0275a	0	259379	260434	1	0	0	1056	0	pseudogene	essential
SEQ0275b	SEQ0275b	0	261865	262488	1	0	0	624	0	pseudogene	essential
SEQ0276	SEQ0276	0	260468	260713	-1	0	0	246	0	putative isertion sequence IS861 putative transposase	not defined
SEQ0277	SEQ0277	0	260741	261271	-1	0	0	531	0	putative isertion sequence IS861 putative transposase	not defined
SEQ0278	SEQ0278	0	261295	261810	-1	0	0	516	0	putative insertion sequence IS861 putative transposase	not defined
SEQ0280	SEQ0280	0	262550	263491	1	1000	0.0318471	942	30	putative collagen-like cell surface-anchored protein	non essential
SEQ0281	SEQ0281	0	263960	264562	1	717	0.0597015	603	36	putative membrane protein	non essential
SEQ0282	SEQ0282	0	264978	265358	-1	804	0.0577428	381	22	putative glucitol/sorbitol-specific phosphotransferase system (PTS)	non essential
SEQ0283	SEQ0283	0	265392	266384	-1	1681	0.0443102	993	44	putative glucitol/sorbitol-specific phosphotransferase system (PTS)	non essential
SEQ0284	SEQ0284	0	266400	266945	-1	598	0.0421245	546	23	putative glucitol/sorbitol-specific phosphotransferase system (PTS)	non essential
SEQ0285	SEQ0285	0	267081	267542	-1	920	0.0606061	462	28	glucitol operon activator protein	non essential
SEQ0286	SEQ0286	0	267542	269314	-1	1471	0.0293288	1773	52	transcription antiterminator	non essential
SEQ0287	SEQ0287	0	269608	270957	-1	16	0.000740741	1350	1	glucose-6-phosphate isomerase	essential
SEQ0288	SEQ0288	0	271133	272515	-1	89	0.0021692	1383	3	bifunctional GlmU protein [includes: UDP-N-acetylglucosamine pyrophosphorylase; glucosamine-1-phosphate N-acetyltransferase]	not defined
SEQ0289	gtaB2	0	272684	273586	-1	61	0.00221484	903	2	UTP--glucose-1-phosphate uridylyltransferase 2	not defined
SEQ0290	SEQ0290	0	273612	274631	-1	0	0	1020	0	glycerol-3-phosphate dehydrogenase [NAD(P)+]	essential
SEQ0291	SEQ0291	0	274841	275290	1	152	0.0155556	450	7	MarR family regulatory protein	non essential
SEQ0292	SEQ0292	0	275283	276992	1	837	0.0239766	1710	41	ABC transporter ATP-binding membrane protein	non essential
SEQ0293	SEQ0293	0	276992	278788	1	435	0.016138	1797	29	ABC transporter ATP-binding membrane protein	non essential
SEQ0294	SEQ0294	0	278950	279717	1	413	0.0247396	768	19	conserved hypothetical protein	non essential
SEQ0295	SEQ0295	0	279919	280365	1	269	0.01566	447	7	deoxyuridine 5'-triphosphate nucleotidohydrolase	non essential
SEQ0296	SEQ0296	0	280432	281793	1	525	0.0190896	1362	26	putative DNA repair protein	non essential
SEQ0297	SEQ0297	0	282443	282589	1	54	0.0272109	147	4	putative exported protein	non essential
SEQ0298	SEQ0298	0	282615	283121	1	490	0.035503	507	18	putative carbonic anhydrase	non essential
SEQ0299	SEQ0299	0	283249	283962	1	338	0.0210084	714	15	conserved hypothetical protein	non essential
SEQ0300	SEQ0300	0	284564	286009	1	56	0.000691563	1446	1	glutamyl-tRNA synthetase	essential
SEQ0301	SEQ0301	0	286454	287800	1	754	0.0348924	1347	47	sensor histidine kinase	non essential
SEQ0302	SEQ0302	0	287812	289110	1	746	0.0361817	1299	47	putative sensor kinase	non essential
SEQ0303	SEQ0303	0	289114	289854	1	745	0.0377868	741	28	response regulator protein	non essential
SEQ0304	SEQ0304	0	290346	290705	1	17	0.00555556	360	2	ribonuclease P protein component	essential
SEQ0305	SEQ0305	0	290671	291498	1	360	0.02657	828	22	membrane protein OxaA 1 precursor	non essential
SEQ0306	SEQ0306	0	291510	292409	1	44	0.01	900	9	putative ssDNA-binding protein	non essential
SEQ0307	SEQ0307	0	292449	292697	-1	2905	0.0522088	249	13	pseudogene	non essential
SEQ0308	SEQ0308	0	292996	294858	1	2511	0.0311326	1863	58	hypothetical protein	non essential
SEQ0309	SEQ0309	0	294873	295133	1	37	0.00766284	261	2	conserved hypothetical protein	ambiguous
SEQ0310	SEQ0310	0	295456	295878	1	480	0.0378251	423	16	hypothetical protein	non essential
SEQ0311	SEQ0311	0	296077	296946	1	763	0.0551724	870	48	hypothetical protein	non essential
SEQ0312	SEQ0312	0	296948	297454	1	899	0.0670611	507	34	hypothetical protein	non essential
SEQ0313	SEQ0313	0	297598	297927	1	706	0.0939394	330	31	hypothetical protein	non essential
SEQ0314	SEQ0314	0	298083	298253	1	252	0.0526316	171	9	hypothetical protein	non essential
SEQ0315	SEQ0315	0	298549	299274	1	145	0.0151515	726	11	putative N-acetylmannosamine-6-phosphate 2-epimerase	non essential
SEQ0316	SEQ0316	0	299264	300775	1	3599	0.0654762	1512	99	sugar phosphotransferase system (PTS)	non essential
SEQ0317	SEQ0317	0	300777	301292	1	999	0.0484496	516	25	putative glucose-specific phosphotransferase system (PTS)	non essential
SEQ0318	SEQ0318	0	301647	303044	-1	0	0	1398	0	transposase	not defined
SEQ0319	SEQ0319	0	303267	303401	1	5	0.00740741	135	1	50S ribosomal protein L34	ambiguous
SEQ0320	SEQ0320	0	303688	304413	1	453	0.0192837	726	14	pseudogene	non essential
SEQ0321	SEQ0321	0	304432	305745	1	1318	0.0388128	1314	51	extracellular solute-binding lipoprotein	non essential
SEQ0322	SEQ0322	0	305846	306733	1	712	0.0405405	888	36	putative transport system permease	non essential
SEQ0323	SEQ0323	0	306746	307576	1	958	0.0481348	831	40	putative transport system permease	non essential
SEQ0324	SEQ0324	0	307592	308047	1	242	0.0350877	456	16	conserved hypothetical protein	non essential
SEQ0325	SEQ0325	0	308072	308722	1	265	0.0276498	651	18	putative membrane protein	non essential
SEQ0326	SEQ0326	0	308751	309671	1	790	0.0271444	921	25	putative N-acetylneuraminate lyase	non essential
SEQ0327	SEQ0327	0	309686	310570	1	277	0.020339	885	18	ROK family protein	non essential
SEQ0328	SEQ0328	0	310570	310857	1	173	0.0208333	288	6	pseudogene	non essential
SEQ0329	SEQ0329	0	310884	311708	-1	442	0.0327273	825	27	putative transcription regulator	non essential
SEQ0330	SEQ0330	0	311937	312710	1	114	0.0167959	774	13	TatD related DNase	non essential
SEQ0331	SEQ0331	0	312682	313278	1	14	0.00335008	597	2	conserved hypothetical protein	essential
SEQ0332	SEQ0332	0	313622	314494	1	463	0.0297824	873	26	dimethyladenosine transferase	non essential
SEQ0333	SEQ0333	0	314655	315527	1	17	0.00114548	873	1	probable GTPase EngC	essential
SEQ0334	SEQ0334	0	315536	316198	1	0	0	663	0	putative ribulose-phosphate 3-epimerase	essential
SEQ0335	SEQ0335	0	316191	316823	1	62	0.00315956	633	2	putative thiamin pyrophosphokinase	essential
SEQ0336	SEQ0336	0	316825	318096	1	453	0.0235849	1272	30	RmuC family protein	non essential
SEQ0337	SEQ0337	0	318086	319024	1	557	0.0255591	939	24	putative 3'-5' exoribonuclease	non essential
SEQ0338	SEQ0338	0	319124	319939	1	315	0.0196078	816	16	putative pur operon repressor	non essential
SEQ0339	SEQ0339	0	319976	322480	1	226	0.00918164	2505	23	putative membrane anchored protein	non essential
SEQ0340	SEQ0340	0	322663	323076	1	0	0	414	0	30S ribosomal protein S12	essential
SEQ0341	SEQ0341	0	323097	323567	1	0	0	471	0	30S ribosomal protein S7	essential
SEQ0343	SEQ0343	0	323815	323991	-1	3	0.00564972	177	1	hypothetical protein	essential
SEQ0344	SEQ0344	0	324110	326188	1	0	0	2079	0	elongation factor G (EF-G)	essential
SEQ0345	SEQ0345	0	326542	327579	1	27	0.000963391	1038	1	glyceraldehyde-3-phosphate dehydrogenase	essential
SEQ0346	SEQ0346	0	328123	328977	1	552	0.0409357	855	35	putative acid phosphatase	non essential
SEQ0347	SEQ0347	0	329187	330383	1	3	0.000835422	1197	1	phosphoglycerate kinase	essential
SEQ0348	SEQ0348	0	330470	330577	1	65	0.0277778	108	3	hypothetical protein	non essential
SEQ0349	SEQ0349	0	330806	331327	1	292	0.0402299	522	21	putative membrane protein	non essential
SEQ0350	SEQ0350	0	331403	331774	1	15	0.00806452	372	3	MerR family regulatory protein	ambiguous
SEQ0351	SEQ0351	0	331811	333157	1	157	0.0111359	1347	15	putative glutamine synthetase	non essential
SEQ0352	SEQ0352	0	333390	335048	1	1519	0.0391802	1659	65	putative peptide binding protein	non essential
SEQ0353	SEQ0353	0	335217	336131	1	1213	0.0404372	915	37	di-tripeptide transport system permease protein	non essential
SEQ0354	SEQ0354	0	336141	337172	1	984	0.0329457	1032	34	di-tripeptide transporter permease protein	non essential
SEQ0355	SEQ0355	0	337184	338230	1	833	0.0229226	1047	24	di-tripeptide transporter ATP-binding protein	non essential
SEQ0356	SEQ0356	0	338230	339165	1	896	0.0373932	936	35	di-tripeptide transporter ATP-binding protein	non essential
SEQ0357	SEQ0357	0	339794	341476	-1	0	0	1683	0	metallo-beta-lactamase superfamily protein	essential
SEQ0358	SEQ0358	0	341478	341708	-1	0	0	231	0	conserved hypothetical protein	essential
SEQ0359	SEQ0359	0	341994	342692	1	9	0.00143062	699	1	glycoprotease family protein	essential
SEQ0360	SEQ0360	0	342695	343120	1	546	0.0258216	426	11	acetyltransferase (GNAT) family protein	non essential
SEQ0361	SEQ0361	0	343110	344126	1	21	0.000983284	1017	1	putative glycoprotease	essential
SEQ0362	SEQ0362	0	344193	345176	1	635	0.0294715	984	29	putative membrane protein	non essential
SEQ0363	SEQ0363	0	345571	345840	-1	411	0.0444444	270	12	30S ribosomal protein S14	non essential
SEQ0364	SEQ0364	0	346034	347206	-1	465	0.0187553	1173	22	putative membrane protein	non essential
SEQ0365	SEQ0365	0	347281	347862	1	234	0.0171821	582	10	putative DNA-binding protein	non essential
SEQ0366	SEQ0366	0	347907	348494	1	190	0.0323129	588	19	putative exonuclease	non essential
SEQ0367	SEQ0367	0	348598	349320	1	536	0.0345781	723	25	MerR family regulatory protein	non essential
SEQ0368	SEQ0368	0	349362	349661	-1	461	0.0566667	300	17	conserved hypothetical protein	non essential
SEQ0369	SEQ0369	0	350059	350646	1	231	0.0187075	588	11	putative exported protein	non essential
SEQ0370a	SEQ0370a	0	350785	351330	1	205	0.0274725	546	15	pseudogene	non essential
SEQ0370b	SEQ0370b	0	352763	352903	1	164	0.0567376	141	8	pseudogene	non essential
SEQ0371	SEQ0371	0	351385	351900	1	0	0	516	0	putative insertion sequence IS861 putative transposase	not defined
SEQ0372	SEQ0372	0	351924	352727	1	0	0	804	0	putative transposase for IS1664 element	not defined
SEQ0374	SEQ0374	0	352905	353951	1	783	0.0382044	1047	40	histidine kinase protein	non essential
SEQ0375	fnz	0	354323	356212	-1	1662	0.0238095	1890	45	pseudogene	non essential
SEQ0378	SEQ0378	0	356463	357971	1	1183	0.0344599	1509	52	putative regulatory protein-RofA related	non essential
SEQ0379	SEQ0379	0	358593	359270	1	886	0.0368732	678	25	putative CAAX amino terminal protease family membrane protein	non essential
SEQ0380	SEQ0380	0	359528	359902	-1	53	0.0186667	375	7	pseudogene	non essential
SEQ0381	SEQ0381	0	360060	360338	1	191	0.0501792	279	14	putative DNA-binding protein	non essential
SEQ0382	SEQ0382	0	360492	360884	1	268	0.0254453	393	10	conserved hypothetical protein	non essential
SEQ0383	SEQ0383	0	360990	363275	-1	265	0.0144357	2286	33	Xaa-Pro dipeptidyl-peptidase	non essential
SEQ0384	SEQ0384	0	363296	363955	-1	289	0.0242424	660	16	Crp family regulatory protein	non essential
SEQ0385	SEQ0385	0	364124	365323	1	1655	0.0416667	1200	50	Major Facilitator Superfamily transporter	non essential
SEQ0386	SEQ0386	0	365343	365795	1	511	0.0331126	453	15	universal stress protein family protein	non essential
SEQ0387	SEQ0387	0	365897	366745	1	63	0.00824499	849	7	glycerol facilitator-aquaporin	non essential
SEQ0388	SEQ0388	0	367238	367993	1	294	0.0291005	756	22	conserved hypothetical protein	non essential
SEQ0389	SEQ0389	0	367990	368931	1	902	0.0477707	942	45	putative beta-lactamase	non essential
SEQ0391	SEQ0391	0	369681	372005	-1	1008	0.0210753	2325	49	formate acetyltransferase	non essential
SEQ0392	SEQ0392	0	372214	373317	1	999	0.0289855	1104	32	DNA polymerase IV	non essential
SEQ0393	SEQ0393	0	373460	373945	-1	330	0.0246914	486	12	putative membrane protein	non essential
SEQ0394	SEQ0394	0	374041	376440	-1	1594	0.0295833	2400	71	RecD/TraA family helicase	non essential
SEQ0395	SEQ0395	0	376669	377268	-1	38	0.00166667	600	1	putative signal peptidase I	essential
SEQ0396	SEQ0396	0	377293	378252	-1	140	0.00208333	960	2	ribonuclease HIII	essential
SEQ0397	SEQ0397	0	378319	378630	1	98	0.0352564	312	11	hypothetical protein	non essential
SEQ0398	SEQ0398	0	378627	379175	1	103	0.0273224	549	15	putative membrane protein	non essential
SEQ0399	SEQ0399	0	379248	381584	1	340	0.0132649	2337	31	putative DNA mismatch repair protein	non essential
SEQ0400	SEQ0400	0	381924	383243	-1	909	0.0242424	1320	32	pyridine nucleotide-disulphide oxidoreductase	non essential
SEQ0401	SEQ0401	0	383423	383737	1	135	0.0031746	315	1	putative thioredoxin	essential
SEQ0402	SEQ0402	0	383983	385104	-1	493	0.0231729	1122	26	putative cell surface-anchored protein	non essential
SEQ0404	SEQ0404	0	385875	387023	-1	694	0.0348129	1149	40	putative A/G-specific adenine glycosylase	non essential
SEQ0404a	SEQ0404a	0	385327	385614	-1	291	0.0451389	288	13	putative exported protein	non essential
SEQ0405	SEQ0405	0	387194	387337	1	87	0.0277778	144	4	pseudogene	non essential
SEQ0406	SEQ0406	0	387609	387740	1	155	0.0530303	132	7	hypothetical protein	non essential
SEQ0408	SEQ0408	0	388399	388689	1	0	0	291	0	30S ribosomal protein S6	essential
SEQ0409	SEQ0409	0	388708	389196	1	0	0	489	0	single strand binding protein (SSB)	essential
SEQ0410	SEQ0410	0	389355	389594	1	0	0	240	0	30S ribosomal protein S18	essential
SEQ0412	SEQ0412	0	389800	390315	1	0	0	516	0	putative insertion sequence IS861 putative transposase	not defined
SEQ0413	SEQ0413	0	390339	391142	1	0	0	804	0	putative isertion sequence IS861 putative transposase	not defined
SEQ0414	SEQ0414	0	391294	391944	-1	531	0.0322581	651	21	putative membrane protein	non essential
SEQ0415	SEQ0415	0	392203	393147	-1	0	0	945	0	CorA-like Mg2+ transporter protein	essential
SEQ0416	SEQ0416	0	393343	396165	1	1261	0.021254	2823	60	UvrABC system protein A (UvrA protein)	non essential
SEQ0417	SEQ0417	0	396456	397532	1	390	0.0222841	1077	24	putative metallopeptidase	non essential
SEQ0418	SEQ0418	0	397576	398037	1	342	0.0281385	462	13	putative cytidine and deoxycytidylate deaminase	non essential
SEQ0419	SEQ0419	0	398119	399516	-1	0	0	1398	0	transposase	not defined
SEQ0420	SEQ0420	0	399699	400256	1	0	0	558	0	elongation factor P (EF-P)	essential
SEQ0421	SEQ0421	0	400299	400688	1	3	0.0025641	390	1	conserved hypothetical protein	essential
SEQ0422	SEQ0422	0	400681	401133	1	0	0	453	0	N utilization substance protein B homolog (NusB protein)	essential
SEQ0423	SEQ0423	0	401332	401598	1	0	0	267	0	conserved hypothetical protein	essential
SEQ0424	SEQ0424	0	401610	401969	1	0	0	360	0	pseudogene	essential
SEQ0426	SEQ0426	0	401960	403366	1	0	0	1407	0	pseudogene	essential
SEQ0428	SEQ0428	0	403363	403869	1	0	0	507	0	putative exported protein	essential
SEQ0429	SEQ0429	0	404246	405211	-1	553	0.0424431	966	41	putative sucrose operon repressor	non essential
SEQ0430	SEQ0430	0	405216	406655	-1	685	0.0381944	1440	55	putative sucrose-6-phosphate hydrolase	non essential
SEQ0431	SEQ0431	0	406932	408815	1	1333	0.0291932	1884	55	putative sucrose-specific phosphotransferase system (PTS)	non essential
SEQ0432	SEQ0432	0	409044	412100	1	2001	0.033366	3057	102	endoglycosidase (EndoS)	non essential
SEQ0433	SEQ0433	0	412457	413341	1	627	0.0316384	885	28	fructokinase	non essential
SEQ0434	SEQ0434	0	413445	414401	1	415	0.0219436	957	21	mannose-6-phosphate isomerase	non essential
SEQ0435	SEQ0435	0	414777	417305	1	0	0	2529	0	putative preprotein SecA subunit	essential
SEQ0436	SEQ0436	0	417421	417777	1	70	0.00280112	357	1	holo-[acyl-carrier protein] synthase	essential
SEQ0437	SEQ0437	0	417774	418874	1	15	0.00181653	1101	2	alanine racemase	essential
SEQ0438a	SEQ0438a	0	419180	419848	-1	14	0.00298954	669	2	pseudogene	essential
SEQ0438b	SEQ0438b	0	421278	422333	-1	6	0.00094697	1056	1	pseudogene	essential
SEQ0439	SEQ0439	0	419881	420684	-1	25	0.00124378	804	1	putative isertion sequence IS861 putative transposase	not defined
SEQ0440	SEQ0440	0	420708	421223	-1	0	0	516	0	insertion sequence IS861 putative transposase	not defined
SEQ0442	SEQ0442	0	422579	423994	1	1394	0.0289548	1416	41	putative amidase	non essential
SEQ0443	SEQ0443	0	424196	427947	1	3385	0.0354478	3752	133	pseudogene	non essential
SEQ0445	shp	0	428176	429081	1	1553	0.0342163	906	31	heme-binding protein	non essential
SEQ0446	htsA	0	429065	429949	1	1015	0.0429379	885	38	heme-binding lipoprotein	non essential
SEQ0447	SEQ0447	0	429951	430973	1	926	0.0459433	1023	47	putative iron/heme permease	non essential
SEQ0448	SEQ0448	0	430970	431752	1	892	0.0485313	783	38	ABC transporter ATP-binding protein	non essential
SEQ0449	SEQ0449	0	431798	433561	1	1193	0.0385488	1764	68	ABC transporter ATP-binding membrane protein	non essential
SEQ0450	SEQ0450	0	433554	435236	1	1223	0.0279263	1683	47	ABC transporter ATP-binding membrane protein	non essential
SEQ0451	SEQ0451	0	435217	435810	1	1011	0.0353535	594	21	putative membrane protein	non essential
SEQ0452	SEQ0452	0	435807	436487	1	673	0.0337739	681	23	putative membrane protein	non essential
SEQ0453	SEQ0453	0	436484	437878	1	1306	0.0315412	1395	44	ABC transporter ATP-binding protein	non essential
SEQ0454	SEQ0454	0	438242	440257	1	341	0.015873	2016	32	ATP-dependent DNA helicase	non essential
SEQ0455	SEQ0455	0	440377	441342	-1	844	0.0289855	966	28	putative L-asparaginase	non essential
SEQ0456	SEQ0456	0	441414	442802	1	856	0.0352772	1389	49	haloacid dehalogenase-like hydrolase	non essential
SEQ0457	SEQ0457	0	443088	443540	-1	287	0.0375276	453	17	putative universal stress protein	non essential
SEQ0458	SEQ0458	0	443827	445041	1	1204	0.0460905	1215	56	putative aminotransferase	non essential
SEQ0459	SEQ0459	0	445213	445995	1	0	0	783	0	GTP-sensing transcriptional pleiotropic repressor	essential
SEQ0460	SEQ0460	0	446612	447169	1	285	0.0250896	558	14	isochorismatase family protein	non essential
SEQ0461	SEQ0461	0	447643	447945	1	0	0	303	0	glutamyl-tRNA amidotransferase subunit C	essential
SEQ0462	SEQ0462	0	447945	449411	1	3	0.000681663	1467	1	glutamyl-tRNA amidotransferase subunit A	essential
SEQ0463	SEQ0463	0	449411	450850	1	0	0	1440	0	glutamyl-tRNA amidotransferase subunit B	essential
SEQ0464	SEQ0464	0	451079	452023	1	850	0.0243386	945	23	putative membrane protein	non essential
SEQ0465	SEQ0465	0	452074	452313	1	355	0.0458333	240	11	transglycosylase associated protein	non essential
SEQ0466	sfs	0	452510	453625	1	518	0.0322581	1116	36	fibronectin-binding protein Sfs	non essential
SEQ0467	SEQ0467	0	453874	454155	1	176	0.035461	282	10	conserved hypothetical protein	non essential
SEQ0468	SEQ0468	0	454170	455507	1	538	0.0216741	1338	29	conserved hypothetical protein	non essential
SEQ0469	SEQ0469	0	455582	456289	1	13243	0.0155367	708	11	phosphoglycerate mutase family protein	non essential
SEQ0470	SEQ0470	0	456279	457022	1	497	0.0282258	744	21	putative D-alanyl-D-alanine carboxypeptidase	non essential
SEQ0471	SEQ0471	0	457019	457591	1	626	0.0366492	573	21	putative N-acetyl-muramidase	non essential
SEQ0472	SEQ0472	0	458041	459075	1	0	0	1035	0	heat-inducible transcription repressor HrcA	essential
SEQ0473	SEQ0473	0	459120	459689	1	0	0	570	0	GrpE protein (HSP-70 cofactor)	essential
SEQ0474	SEQ0474	0	460094	461923	1	0	0	1830	0	chaperone protein DnaK (heat shock protein 70)	essential
SEQ0475	SEQ0475	0	462080	463216	1	0	0	1137	0	chaperone protein DnaJ	essential
SEQ0476	SEQ0476	0	463536	464327	1	30	0.00126263	792	1	enoyl-CoA hydratase/isomerase family protein	essential
SEQ0477	SEQ0477	0	464407	464841	1	47	0.00689655	435	3	MarR family regulatory protein	ambiguous
SEQ0478	SEQ0478	0	464841	465815	1	7	0.00205128	975	2	3-oxoacyl-[acyl-carrier-protein] synthase III	essential
SEQ0479	SEQ0479	0	465873	466097	1	0	0	225	0	acyl carrier protein (ACP)	essential
SEQ0480	SEQ0480	0	466292	467278	1	16	0.00303951	987	3	enoyl-ACP reductase	essential
SEQ0481	SEQ0481	0	467291	468211	1	0	0	921	0	putative malonyl CoA-acyl carrier protein transacylase	essential
SEQ0482	SEQ0482	0	468228	468962	1	0	0	735	0	3-oxoacyl-[acyl-carrier protein] reductase	essential
SEQ0483	SEQ0483	0	468978	470210	1	0	0	1233	0	3-oxoacyl-[acyl-carrier-protein] synthase II	essential
SEQ0484	SEQ0484	0	470212	470685	1	0	0	474	0	biotin carboxyl carrier protein of acetyl-CoA carboxylase	essential
SEQ0485	SEQ0485	0	470682	471104	1	0	0	423	0	(3R)-hydroxymyristoyl-[acyl carrier protein] dehydratase	essential
SEQ0486	SEQ0486	0	471138	472502	1	0	0	1365	0	biotin carboxylase subunit of acetyl-CoA carboxylase	essential
SEQ0487	SEQ0487	0	472511	473377	1	0	0	867	0	acetyl-coenzyme A carboxylase carboxyl transferase subunit beta	essential
SEQ0488	SEQ0488	0	473374	474144	1	0	0	771	0	acetyl-coenzyme A carboxylase carboxyl transferase subunit alpha	essential
SEQ0489	SEQ0489	0	474376	475653	-1	21	0.000782473	1278	1	seryl-tRNA synthetase	essential
SEQ0490	SEQ0490	0	476307	477305	1	1501	0.0680681	999	68	putative membrane protein	non essential
SEQ0491	SEQ0491	0	477626	478009	-1	208	0.0442708	384	17	conserved hypothetical protein	non essential
SEQ0492	SEQ0492	0	478143	479054	-1	472	0.0328947	912	30	putative mannose-specific phosphotransferase system (PTS)	non essential
SEQ0493	SEQ0493	0	479070	479879	-1	516	0.0345679	810	28	putative mannose-specific phosphotransferase system (PTS)	non essential
SEQ0494	SEQ0494	0	480050	481042	-1	447	0.0241692	993	24	putative mannose-specific phosphotransferase system (PTS)	non essential
SEQ0495	SEQ0495	0	481394	482205	-1	458	0.0332512	812	27	pseudogene	non essential
SEQ0497	SEQ0497	0	482464	483924	1	8349	0.0287474	1461	42	putative permease	non essential
SEQ0498	SEQ0498	0	484290	484733	1	0	0	444	0	putative P-loop hydrolase	essential
SEQ0499	SEQ0499	0	484726	485253	1	155	0.0113636	528	6	acetyltransferase (GNAT) family protein	non essential
SEQ0500	SEQ0500	0	485254	486516	1	699	0.0316706	1263	40	LytR family regulatory protein	non essential
SEQ0501	SEQ0501	0	486686	486982	-1	94	0.016835	297	5	conserved hypothetical protein	non essential
SEQ0502	SEQ0502	0	486979	487398	-1	278	0.0357143	420	15	HIT-family protein	non essential
SEQ0504	SEQ0504	0	487851	488294	-1	366	0.0337838	444	15	putative exported protein	non essential
SEQ0506	SEQ0506	0	488831	489556	1	43	0.00964187	726	7	ABC transporter ATP-binding protein	non essential
SEQ0507	SEQ0507	0	489560	490594	1	76	0.00966184	1035	10	ABC transporter protein EcsB	non essential
SEQ0508	SEQ0508	0	490657	491448	1	12	0.00126263	792	1	phosphotransferase enzyme family protein	essential
SEQ0509	SEQ0509	0	491448	492083	1	466	0.0314465	636	20	tRNA (guanine-N(7)-)-methyltransferase	non essential
SEQ0509a	SEQ0509a	0	492276	492365	-1	22	0.0222222	90	2	pseudogene	non essential
SEQ0509b	SEQ0509b	0	492423	492503	1	84	0.0617284	81	5	pseudogene	non essential
SEQ0511	SEQ0511	0	492707	492853	-1	35	0.0204082	147	3	pseudogene	non essential
SEQ0514	SEQ0514	0	493452	493955	1	0	0	504	0	conserved hypothetical protein	essential
SEQ0515	SEQ0515	0	494065	495219	1	0	0	1155	0	putative N utilization substance protein A	essential
SEQ0516	SEQ0516	0	495235	495531	1	0	0	297	0	conserved hypothetical protein	essential
SEQ0517	SEQ0517	0	495524	495826	1	0	0	303	0	ribosomal protein L7Ae/L30e/S12e/Gadd45 family protein	essential
SEQ0518	SEQ0518	0	495846	498716	1	0	0	2871	0	translation initiation factor IF-2	essential
SEQ0519	SEQ0519	0	498906	499256	1	130	0.025641	351	9	ribosome-binding factor A	non essential
SEQ0520	SEQ0520	0	499328	500347	-1	1665	0.0647059	1020	66	putative exported protein	non essential
SEQ0521	SEQ0521	0	500595	501029	1	614	0.0574713	435	25	putative negative regulator of copper transport operon	non essential
SEQ0522	SEQ0522	0	501026	503260	1	2283	0.0331096	2235	74	copper-transporting ATPase	non essential
SEQ0523	SEQ0523	0	503704	503817	1	4	0.00877193	114	1	hypothetical protein	non essential
SEQ0524	SEQ0524	0	504131	505081	1	882	0.0504732	951	48	putative membrane protein	non essential
SEQ0525	SEQ0525	0	505100	505645	1	1233	0.047619	546	26	LemA family protein	non essential
SEQ0526	SEQ0526	0	506061	506843	-1	591	0.0280971	783	22	lactose phosphotransferase system repressor	non essential
SEQ0527	SEQ0527	0	506979	507404	1	323	0.0375587	426	16	galactose-6-phosphate isomerase LacA subunit	non essential
SEQ0528	SEQ0528	0	507420	507935	1	284	0.0368217	516	19	galactose-6-phosphate isomerase LacB subunit	non essential
SEQ0529	SEQ0529	0	507945	508877	1	620	0.034298	933	32	tagatose-6-phosphate kinase	non essential
SEQ0530	lacD	0	508879	509148	1	168	0.0407407	270	11	pseudogene	non essential
SEQ0531	lacG	0	509226	509633	1	887	0.0343137	408	14	pseudogene	non essential
SEQ0532	SEQ0532	0	509844	510716	1	365	0.021764	873	19	putative lipoprotein	non essential
SEQ0533	SEQ0533	0	510877	511491	1	231	0.0195122	615	12	putative membrane protein	non essential
SEQ0534	SEQ0534	0	511496	512320	1	92	0.0193939	825	16	haloacid dehalogenase-like hydrolase	non essential
SEQ0535	SEQ0535	0	512731	513288	-1	703	0.0340502	558	19	TetR family regulatory protein	non essential
SEQ0536	SEQ0536	0	513420	514262	1	482	0.0391459	843	33	conserved hypothetical protein	non essential
SEQ0537	SEQ0537	0	514868	515614	-1	713	0.0348059	747	26	putative lipoprotein	non essential
SEQ0538	SEQ0538	0	515827	517446	1	1371	0.0320988	1620	52	putative Na+/Pi-cotransporter protein	non essential
SEQ0539	SEQ0539	0	517563	518711	1	650	0.0322019	1149	37	putative N-acetylglucosamine-6-phosphate deacetylase	non essential
SEQ0540	SEQ0540	0	518798	519637	1	230	0.0190476	840	16	aldo/keto reductase family protein	non essential
SEQ0541	SEQ0541	0	519670	519891	1	171	0.027027	222	6	pseudogene	non essential
SEQ0542	SEQ0542	0	520158	520691	1	129	0.0205993	534	11	isoprenylcysteine carboxyl methyltransferase (ICMT) family protein	non essential
SEQ0543	SEQ0543	0	521057	521968	1	0	0	912	0	glycyl-tRNA synthetase alpha chain	essential
SEQ0544	SEQ0544	0	522334	524373	1	14	0.000980392	2040	2	glycyl-tRNA synthetase beta chain	essential
SEQ0545	SEQ0545	0	524910	525167	1	46	0.00775194	258	2	conserved hypothetical protein	ambiguous
SEQ0546	SEQ0546	0	525696	525860	1	261	0.030303	165	5	Streptolysin S precursor	non essential
SEQ0547	SEQ0547	0	526088	527038	1	189	0.0157729	951	15	Streptolysin S biosynthesis protein	non essential
SEQ0548	SEQ0548	0	527035	528099	1	942	0.028169	1065	30	Streptolysin S biosynthesis protein	non essential
SEQ0549	SEQ0549	0	528112	529470	1	1565	0.0257542	1359	35	Streptolysin S biosynthesis protein	non essential
SEQ0550	SEQ0550	0	529445	530116	1	316	0.016369	672	11	CAAX amino terminal protease family protein	non essential
SEQ0551	SEQ0551	0	530113	530799	1	28	0.00727802	687	5	putative membrane protein	ambiguous
SEQ0552	SEQ0552	0	530822	531745	1	0	0	924	0	ABC transporter ATP-binding protein	essential
SEQ0553	SEQ0553	0	531754	532881	1	0	0	1128	0	ABC-2 type transporter protein	essential
SEQ0554	SEQ0554	0	532878	533996	1	0	0	1119	0	ABC-2 type transporter protein	essential
SEQ0555	SEQ0555	0	534129	535364	-1	1698	0.0509709	1236	63	putative fibronectin-binding surface-anchored protein	non essential
SEQ0556	SEQ0556	0	535678	536973	-1	1835	0.054784	1296	71	pseudogene	non essential
SEQ0557	SEQ0557	0	537102	538187	-1	2059	0.0497238	1086	54	putative lipoprotein	non essential
SEQ0558	SEQ0558	0	538646	539275	-1	1021	0.0333333	630	21	CutC family protein	non essential
SEQ0559	SEQ0559	0	539486	540040	1	663	0.0342342	555	19	acetyltransferase (GNAT) family protein	non essential
SEQ0560	SEQ0560	0	540497	541009	1	76	0.0116959	513	6	putative methylated-DNA--protein-cysteine methyltransferase	non essential
SEQ0561	SEQ0561	0	541013	541366	1	307	0.0282486	354	10	ArsC family protein	non essential
SEQ0562	SEQ0562	0	541442	542269	-1	54	0.013285	828	11	exodeoxyribonuclease	non essential
SEQ0563	SEQ0563	0	542622	547526	1	3098	0.0277268	4905	136	putative cell surface-anchored protease	non essential
SEQ0564	SEQ0564	0	547701	549380	1	1520	0.027381	1680	46	putative membrane protein	non essential
SEQ0566	SEQ0566	0	549915	550936	1	706	0.0225049	1022	23	pseudogene	non essential
SEQ0568	SEQ0568	0	551322	552020	1	463	0.0386266	699	27	putative membrane protein	non essential
SEQ0569	SEQ0569	0	552238	554241	1	163	0.00598802	2004	12	methionyl-tRNA synthetase	ambiguous
SEQ0570	SEQ0570	0	554922	555935	1	2089	0.0650888	1014	66	ribonucleoside-diphosphate reductase beta subunit	non essential
SEQ0571	SEQ0571	0	555937	556344	1	393	0.0637255	408	26	putative ribonucleotide reductase protein	non essential
SEQ0572	SEQ0572	0	556391	558565	1	2321	0.0390805	2175	85	ribonucleoside-diphosphate reductase alpha subunit	non essential
SEQ0573	SEQ0573	0	559031	559699	-1	0	0	669	0	pseudogene	essential
SEQ0574	SEQ0574	0	559731	560534	-1	0	0	804	0	putative isertion sequence IS861 putative transposase	not defined
SEQ0575	SEQ0575	0	560558	561073	-1	0	0	516	0	putative insertion sequence IS861 putative transposase	not defined
SEQ0576	SEQ0576	0	561113	561505	1	423	0.0508906	393	20	pseudogene	non essential
SEQ0577	SEQ0577	0	561600	561734	1	103	0.0444444	135	6	hypothetical protein	non essential
SEQ0578	SEQ0578	0	561850	562062	1	70	0.028169	213	6	hypothetical protein	non essential
SEQ0579	SEQ0579	0	562065	563222	1	1715	0.0483592	1158	56	putative membrane protein	non essential
SEQ0580	SEQ0580	0	563234	567610	1	4845	0.0372401	4377	163	putative membrane protein	non essential
SEQ0581	SEQ0581	0	567623	567952	1	263	0.0515152	330	17	putative conserved hypothetical protein	non essential
SEQ0582	SEQ0582	0	567956	568390	1	374	0.045977	435	20	hypothetical protein	non essential
SEQ0583	SEQ0583	0	568392	568676	1	257	0.0385965	285	11	conserved hypothetical protein	non essential
SEQ0584	SEQ0584	0	568766	569286	-1	511	0.0364683	521	19	pseudogene	non essential
SEQ0585	SEQ0585	0	569387	570049	-1	411	0.0392157	663	26	pseudogene	non essential
SEQ0587	SEQ0587	0	570430	571140	1	679	0.0576653	711	41	putative cytochrome c-type biogenesis protein	non essential
SEQ0588	SEQ0588	0	571154	571804	1	1189	0.0583717	651	38	putative lipoprotein	non essential
SEQ0589	SEQ0589	0	571822	572934	1	799	0.0350404	1113	39	peptide methionine sulfoxide reductase	non essential
SEQ0590	SEQ0590	0	573202	573942	1	621	0.0404858	741	30	response regulator protein	non essential
SEQ0591	SEQ0591	0	573939	575657	1	1199	0.0314136	1719	54	sensor histidine kinase	non essential
SEQ0592	SEQ0592	0	575696	576784	1	1027	0.0440771	1089	48	hypothetical protein	non essential
SEQ0593	SEQ0593	0	576799	577503	1	930	0.0524823	705	37	hypothetical protein	non essential
SEQ0594	SEQ0594	0	577763	578251	1	851	0.0572597	489	28	conserved hypothetical protein	non essential
SEQ0595	SEQ0595	0	578761	579234	-1	224	0.0337553	474	16	arginine repressor	non essential
SEQ0596	SEQ0596	0	579375	580055	1	319	0.0425844	681	29	Crp family regulatory protein	non essential
SEQ0597	SEQ0597	0	580324	581559	1	435	0.0242718	1236	30	arginine deiminase	non essential
SEQ0598	SEQ0598	0	581569	582000	1	15	0.00462963	432	2	acetyltransferase (GNAT) family protein	essential
SEQ0599	SEQ0599	0	582015	583028	1	328	0.0216963	1014	22	ornithine carbamoyltransferase	non essential
SEQ0600	SEQ0600	0	583190	584683	1	198	0.0147256	1494	22	C4-dicarboxylate anaerobic carrier protein	non essential
SEQ0601	SEQ0601	0	584700	586031	1	9379	0.021021	1332	28	petidase family M20/M25/M40 protein	non essential
SEQ0602	SEQ0602	0	586049	586999	1	265	0.0178759	951	17	carbamate kinase	non essential
SEQ0603	SEQ0603	0	587219	588211	1	621	0.0322256	993	32	aspartate--ammonia ligase	non essential
SEQ0604	SEQ0604	0	588383	588922	1	98	0.0185185	540	10	putative methylase	non essential
SEQ0605	SEQ0605	0	588912	589412	1	12	0.00199601	501	1	phosphopantetheine adenylyltransferase	essential
SEQ0606	SEQ0606	0	589390	590427	1	1401	0.0356455	1038	37	putative exported protein	non essential
SEQ0607	SEQ0607	0	590550	590681	1	257	0.0227273	132	3	hypothetical protein	non essential
SEQ0608	SEQ0608	0	590989	591603	1	462	0.0455285	615	28	conserved hypothetical protein	non essential
SEQ0609	SEQ0609	0	591607	592689	1	1336	0.043398	1083	47	radical SAM superfamily protein	non essential
SEQ0610	SEQ0610	0	593122	593763	-1	498	0.046729	642	30	type IV leader peptidase family protein	non essential
SEQ0611	SEQ0611	0	593971	594501	1	67	0.0094162	531	5	Dps-like peroxide resistance protein Dpr	non essential
SEQ0612	SEQ0612	0	594874	595107	1	179	0.0512821	234	12	conserved hypothetical protein	non essential
SEQ0613	SEQ0613	0	595082	596053	1	869	0.037037	972	36	glucokinase	non essential
SEQ0614	SEQ0614	0	596063	596443	1	257	0.0367454	381	14	putative membrane protein	non essential
SEQ0615	SEQ0615	0	596839	598680	1	78	0.00760043	1842	14	BipA family GTPase	ambiguous
SEQ0616	SEQ0616	0	598762	599016	1	43	0.0196078	255	5	putative membrane protein	non essential
SEQ0617	SEQ0617	0	599150	600523	1	0	0	1374	0	UDP-N-acetylmuramoylalanine--D-glutamate ligase	essential
SEQ0618	SEQ0618	0	600520	601602	1	0	0	1083	0	putative UDP-N-acetylglucosamine-N-acetylmuramyl-(pentapeptide)pyr ophosphoryl-undecaprenol N-acetylglucosamine transferase	essential
SEQ0619	SEQ0619	0	601603	602793	1	44	0.00335852	1191	4	putative cell division protein	essential
SEQ0620	SEQ0620	0	603005	604369	1	0	0	1365	0	putative cell division protein	essential
SEQ0621	SEQ0621	0	604393	605721	1	0	0	1329	0	cell division protein FtsZ	essential
SEQ0622	SEQ0622	0	605724	606395	1	3	0.0014881	672	1	conserved hypothetical protein	essential
SEQ0623	SEQ0623	0	606408	607070	1	0	0	663	0	conserved hypothetical protein	essential
SEQ0624	SEQ0624	0	607072	607332	1	0	0	261	0	putative membrane protein	essential
SEQ0625	SEQ0625	0	607329	608123	1	13	0.00377358	795	3	conserved hypothetical protein	essential
SEQ0626	SEQ0626	0	608133	608888	1	0	0	756	0	putative cell-division protein DivIVA	essential
SEQ0627	SEQ0627	0	609159	611957	1	4	0.00035727	2799	1	isoleucyl-tRNA synthetase	essential
SEQ0628	SEQ0628	0	612435	612737	-1	282	0.0528053	303	16	conserved hypothetical protein	non essential
SEQ0629	SEQ0629	0	612799	613248	-1	1020	0.0844444	450	38	Mut/NUDIX family protein	non essential
SEQ0630	SEQ0630	0	613408	615660	-1	1912	0.042166	2253	95	putative ATP-dependent Clp protease ATP-binding subunit	non essential
SEQ0631	SEQ0631	0	615942	616172	1	178	0.04329	231	10	conserved hypothetical protein	non essential
SEQ0633	SEQ0633	0	616654	617592	-1	509	0.0383387	939	36	putative collagen-like surface-anchored protein	non essential
SEQ0634	SEQ0634	0	617934	618617	1	424	0.0336257	684	23	putative amino acid ABC transporter permease protein	non essential
SEQ0635	SEQ0635	0	618619	619356	1	743	0.0271003	738	20	putative glutamine transporter	non essential
SEQ0637	SEQ0637	0	619800	621494	1	1099	0.0271386	1695	46	putative phosphoglucomutase	non essential
SEQ0638	SEQ0638	0	621606	622460	1	197	0.00116959	855	1	FolD bifunctional protein [includes: methylenetetrahydrofolate dehydrogenase/methenyltetrahydrofolate cyclohydrolase]	essential
SEQ0639	SEQ0639	0	622457	623311	1	726	0.0269006	855	23	carbohydrate kinase	non essential
SEQ0640	SEQ0640	0	623580	624935	1	669	0.0176991	1356	24	putative exodeoxyribonuclease VII large subunit	non essential
SEQ0641	SEQ0641	0	624913	625128	1	74	0.0185185	216	4	putative exodeoxyribonuclease VII small subunit	non essential
SEQ0642	SEQ0642	0	625128	625997	1	27	0.00574713	870	5	putative geranyltranstransferase	essential
SEQ0643	SEQ0643	0	625990	626817	1	318	0.02657	828	22	hemolysin-like protein	non essential
SEQ0644	SEQ0644	0	626804	627274	1	147	0.0169851	471	8	putative repressor protein	non essential
SEQ0645	SEQ0645	0	627292	628953	1	983	0.0336943	1662	56	putative DNA repair protein	non essential
SEQ0646	SEQ0646	0	629174	630046	1	995	0.0435281	873	38	putative exported protein	non essential
SEQ0647	SEQ0647	0	630184	631035	1	127	0.0176056	852	15	conserved hypothetical protein	non essential
SEQ0648	SEQ0648	0	631028	631870	1	321	0.0332147	843	28	GDSL-like lipase/acylhydrolase protein	non essential
SEQ0649	SEQ0649	0	631890	632435	1	346	0.047619	546	26	putative membrane protein	non essential
SEQ0650	SEQ0650	0	632533	632808	1	1101	0.00362319	276	1	DNA-binding protein HU	essential
SEQ0651	SEQ0651	0	632869	633657	-1	740	0.0494297	789	39	putative mono-ADP-ribosyltransferase	non essential
SEQ0652	SEQ0652	0	633884	635092	-1	1168	0.0488007	1209	59	putative transporter protein	non essential
SEQ0653	SEQ0653	0	635147	636040	-1	2015	0.0581655	894	52	putative DNA-binding protein	non essential
SEQ0654	SEQ0654	0	636409	636582	1	76	0.045977	174	8	putative membrane protein	non essential
SEQ0655	SEQ0655	0	636627	637562	-1	39	0.00641026	936	6	putative dihydroorotate dehydrogenase	ambiguous
SEQ0656	SEQ0656	0	637805	638500	1	0	0	696	0	2	essential
SEQ0657	SEQ0657	0	638609	639130	1	293	0.032567	522	17	DNA-binding protein	non essential
SEQ0658	SEQ0658	0	639525	640064	1	461	0.0425926	540	23	putative membrane protein	non essential
SEQ0659	SEQ0659	0	640202	640972	1	687	0.0466926	771	36	putative formate/nitrite transporter family protein	non essential
SEQ0660	SEQ0660	0	641084	643138	1	1140	0.0316302	2055	65	penicillin-binding protein 2b	non essential
SEQ0661	SEQ0661	0	643150	643746	1	4	0.00167504	597	1	recombination protein RecR	essential
SEQ0662	SEQ0662	0	643894	644940	1	0	0	1047	0	D-alanine--D-alanine ligase	essential
SEQ0663a	SEQ0663a	0	645253	646308	1	0	0	1056	0	pseudogene	essential
SEQ0663b	SEQ0663b	0	647750	648406	1	0	0	657	0	pseudogene	essential
SEQ0664	SEQ0664	0	646342	647145	-1	0	0	804	0	putative isertion sequence IS861 putative transposase	not defined
SEQ0665	SEQ0665	0	647169	647684	-1	0	0	516	0	putative insertion sequence IS861 putative transposase	not defined
SEQ0667	SEQ0667	0	648560	649945	1	0	0	1386	0	putative UDP-N-acetylmuramoyl-tripeptide--D-alanyl-D-alanine ligase	essential
SEQ0668	SEQ0668	0	650023	650724	1	370	0.034188	702	24	putative membrane protein	non essential
SEQ0669	SEQ0669	0	650893	652437	1	589	0.0239482	1545	37	peptide chain release factor 3	non essential
SEQ0670	SEQ0670	0	652853	654469	1	505	0.0154607	1617	25	DEAD box helicase family protein	non essential
SEQ0671	SEQ0671	0	654596	656599	1	2477	0.0523952	2004	105	probable potassium transport system protein	non essential
SEQ0672	SEQ0672	0	656635	657438	-1	10	0.00124378	804	1	putative isertion sequence IS861 putative transposase	not defined
SEQ0673	SEQ0673	0	657462	657977	-1	0	0	516	0	putative insertion sequence IS861 putative transposase	not defined
SEQ0674	SEQ0674	0	658186	658467	-1	252	0.0283688	282	8	conserved hypothetical protein	non essential
SEQ0675	SEQ0675	0	658500	659267	-1	800	0.0481771	768	37	conserved hypothetical protein	non essential
SEQ0676	SEQ0676	0	659353	660126	1	0	0	774	0	putative acyltransferase	essential
SEQ0677	SEQ0677	0	660445	661005	1	719	0.0374332	561	21	putative competence protein	non essential
SEQ0678	SEQ0678	0	661106	663349	1	1772	0.0405526	2244	91	putative competence protein	non essential
SEQ0679	SEQ0679	0	663462	664523	1	19	0.00094162	1062	1	putative DNA polymerase III delta subunit	essential
SEQ0680	SEQ0680	0	664601	665206	1	178	0.0363036	606	22	superoxide dismutase [Mn]	non essential
SEQ0681	SEQ0681	0	665457	666671	-1	1427	0.0452675	1215	55	putative exported protein	non essential
SEQ0682	SEQ0682	0	666681	667709	-1	819	0.0388727	1029	40	S-adenosylmethionine:tRNA ribosyltransferase-isomerase	non essential
SEQ0683	SEQ0683	0	667977	668681	1	535	0.0425532	705	30	glucosamine-6-phosphate isomerase	non essential
SEQ0684	SEQ0684	0	668853	669569	1	882	0.0306834	717	22	putative ribosomal small subunit pseudouridine synthase A	non essential
SEQ0685a	SEQ0685a	0	669661	670194	1	373	0.0299625	534	16	pseudogene	non essential
SEQ0685b	SEQ0685b	0	671630	672070	1	157	0.031746	441	14	pseudogene	non essential
SEQ0686	SEQ0686	0	670249	670764	1	0	0	516	0	putative insertion sequence IS861 putative transposase	not defined
SEQ0687	SEQ0687	0	670788	671591	1	0	0	804	0	putative isertion sequence IS861 putative transposase	not defined
SEQ0689	SEQ0689	0	672060	673862	1	843	0.0305047	1803	55	putative oligopeptidase	non essential
SEQ0690	SEQ0690	0	674061	674618	1	439	0.0340502	558	19	putative acetyltransferase (GNAT) family protein	non essential
SEQ0691	SEQ0691	0	674608	675240	1	9053	0.0331754	633	21	putative haloacid dehalogenase-like hydrolase	non essential
SEQ0692	SEQ0692	0	675290	675928	1	344	0.0328638	639	21	haloacid dehalogenase-like hydrolase	non essential
SEQ0693	SEQ0693	0	676011	676718	1	166	0.0240113	708	17	putative O-methyltransferase	non essential
SEQ0694	SEQ0694	0	676781	677782	1	69	0.00399202	1002	4	foldase protein PrsA precursor	essential
SEQ0695	SEQ0695	0	678138	680756	1	0	0	2619	0	alanyl-tRNA synthetase	essential
SEQ0696	SEQ0696	0	680879	682042	-1	1520	0.0541237	1164	63	DNA/RNA non-specific endonuclease	non essential
SEQ0697	SEQ0697	0	682464	683750	1	901	0.043512	1287	56	polysaccharide deacetylase family protein	non essential
SEQ0698	SEQ0698	0	684015	685109	-1	319	0.0210046	1095	23	putative RNA helicase	non essential
SEQ0699	SEQ0699	0	685205	685831	1	492	0.0398724	627	25	uridine kinase	non essential
SEQ0700	SEQ0700	0	685821	686126	1	128	0.0326797	306	10	putative membrane protein	non essential
SEQ0701	SEQ0701	0	686308	687123	-1	552	0.0453431	816	37	putative membrane protein	non essential
SEQ0702	SEQ0702	0	687258	687755	1	118	0.0120482	498	6	conserved hypothetical protein	non essential
SEQ0703	SEQ0703	0	687755	689431	1	41	0.00119261	1677	2	DNA polymerase III subunit gamma/tau	essential
SEQ0704	SEQ0704	0	689990	690931	-1	60	0.00636943	942	6	BirA bifunctional protein [includes: biotin operon repressor; biotin--[acetyl-CoA-carboxylase] synthetase]	ambiguous
SEQ0705	SEQ0705	0	691458	693677	1	2170	0.0436937	2220	97	putative lipoprotein	non essential
SEQ0706	SEQ0706	0	694010	695215	1	42	0.000829187	1206	1	S-adenosylmethionine synthetase	essential
SEQ0707	SEQ0707	0	695531	696790	1	650	0.0285714	1260	36	UDP-N-acetylglucosamine 1-carboxyvinyltransferase 2	non essential
SEQ0709	SEQ0709	0	696946	697749	-1	0	0	804	0	putative isertion sequence IS861 putative transposase	not defined
SEQ0710	SEQ0710	0	697773	698288	-1	0	0	516	0	insertion element DNA-binding protein	not defined
SEQ0711	SEQ0711	0	698649	700193	1	1213	0.0433657	1545	67	putative sugar transporter	non essential
SEQ0712	SEQ0712	0	700277	701305	1	1136	0.0388727	1029	40	PfkB family carbohydrate kinase	non essential
SEQ0713	SEQ0713	0	701326	703116	1	2590	0.0407594	1791	73	putative beta-glucuronidase	non essential
SEQ0714	SEQ0714	0	703158	703829	1	253	0.0282738	672	19	GntR family regulatory protein	non essential
SEQ0715	SEQ0715	0	703961	704629	1	457	0.0358744	669	24	putative 2-dehydro-3-deoxy-6-phosphogalactonate aldolase	non essential
SEQ0716	SEQ0716	0	704657	706054	1	1043	0.0307582	1398	43	uronate isomerase	non essential
SEQ0717	SEQ0717	0	706265	707410	1	937	0.039267	1146	45	putative mannonate dehydratase	non essential
SEQ0718	SEQ0718	0	707426	708265	1	655	0.0452381	840	38	putative 2-deoxy-D-gluconate 3-dehydrogenase	non essential
SEQ0719	SEQ0719	0	708529	709332	1	1001	0.050995	804	41	haloacid dehalogenase-like hydrolase	non essential
SEQ0720	SEQ0720	0	709447	711237	1	14062	0.0340592	1791	61	glycosyl hydrolase family protein	non essential
SEQ0721	SEQ0721	0	711798	713087	1	794	0.0325581	1290	42	plasma protein receptor protein	non essential
SEQ0722	SEQ0722	0	713381	713935	1	378	0.027027	555	15	acetyltransferase (GNAT) family protein	non essential
SEQ0723	SEQ0723	0	713928	715211	1	1366	0.0319315	1284	41	putative DNA-binding protein	non essential
SEQ0724	SEQ0724	0	715228	716088	1	0	0	861	0	putative metallopeptidase	essential
SEQ0725	SEQ0725	0	716090	717028	1	1001	0.0372737	939	35	ribonuclease BN-like family protein	non essential
SEQ0726	SEQ0726	0	717161	718444	1	1539	0.0529595	1284	68	3-phosphoshikimate 1-carboxyvinyltransferase	non essential
SEQ0727	SEQ0727	0	718437	718931	1	703	0.0484848	495	24	putative shikimate kinase	non essential
SEQ0728	SEQ0728	0	719130	720560	1	927	0.0328442	1431	47	cell envelope-related transcriptional attenuator domain protein	non essential
SEQ0729	SEQ0729	0	720638	722269	1	1579	0.0422794	1632	69	putative RNA methyltransferase	non essential
SEQ0730	SEQ0730	0	722585	723436	1	933	0.0762911	852	65	putative replication initiation protein	non essential
SEQ0730a	SEQ0730a	0	722289	722567	1	725	0.100358	279	28	conserved hypothetical protein	non essential
SEQ0731	SEQ0731	0	723433	724137	1	878	0.0794326	705	56	putative DNA replication protein	non essential
SEQ0732	SEQ0732	0	724204	724689	1	1467	0.0596708	486	29	conserved hypothetical protein	non essential
SEQ0733	SEQ0733	0	724686	725093	1	732	0.0980392	408	40	putative conjugal transfer protein	non essential
SEQ0734	SEQ0734	0	725096	726157	1	2552	0.0828625	1062	88	putative conjugal transfer protein	non essential
SEQ0735	SEQ0735	0	726111	726467	1	988	0.0784314	357	28	putative conjugal transfer protein	non essential
SEQ0736	SEQ0736	0	726631	726942	1	206	0.0608974	312	19	putative single-strand binding protein	non essential
SEQ0737	SEQ0737	0	726946	727161	1	533	0.0833333	216	18	putative conjugative transposon membrane protein	not defined
SEQ0738	SEQ0738	0	727181	728047	1	1293	0.0657439	867	57	pseudogene	non essential
SEQ0740	SEQ0740	0	728067	728330	1	299	0.0681818	264	18	putative exported protein	non essential
SEQ0741	SEQ0741	0	728334	728723	1	602	0.0923077	390	36	putative conjugative transposon membrane protein	non essential
SEQ0742	SEQ0742	0	728671	731064	1	3951	0.0685046	2394	164	pseudogene	non essential
SEQ0743	SEQ0743	0	731068	733191	1	5224	0.0588512	2124	125	putative membrane protein	non essential
SEQ0744	SEQ0744	0	733204	733443	1	177	0.0458333	240	11	conserved hypothetical protein	non essential
SEQ0745	SEQ0745	0	733418	734965	1	2375	0.0645995	1548	100	putative membrane protein	non essential
SEQ0746	SEQ0746	0	735061	735837	1	1055	0.0630631	777	49	pseudogene	non essential
SEQ0747	SEQ0747	0	735868	736671	-1	43	0.00124378	804	1	putative isertion sequence IS861 putative transposase	not defined
SEQ0748	SEQ0748	0	736695	737210	-1	0	0	516	0	putative insertion sequence IS861 putative transposase	not defined
SEQ0749	SEQ0749	0	737259	737513	1	500	0.0666667	255	17	pseudogene	non essential
SEQ0750	SEQ0750	0	737597	737776	1	241	0.0777778	180	14	putative conjugative transposon regulatory protein	non essential
SEQ0751	SEQ0751	0	737795	739222	1	1819	0.0595238	1428	85	putative DNA-binding protein	non essential
SEQ0752a	SEQ0752a	0	739394	746224	1	8714	0.0614844	6831	420	putative helicase	non essential
SEQ0752b	SEQ0752b	0	748607	750517	1	21161	0.0737834	1911	141	putative helicase	non essential
SEQ0753	SEQ0753	0	746734	748239	1	2190	0.062417	1506	94	putative group II intron reverse transcriptase/maturase	non essential
SEQ0755	SEQ0755	0	750561	751220	1	1206	0.0909091	660	60	putative conjugative transposon conserved hypothetical protein	non essential
SEQ0756	SEQ0756	0	751352	751585	1	222	0.0641026	234	15	putative conjugative transposon regulatory protein	non essential
SEQ0757	SEQ0757	0	751569	753065	1	1867	0.0701403	1497	105	putative modification methylase	non essential
SEQ0758	SEQ0758	0	753058	753963	1	724	0.0507726	906	46	putative type II restriction enzyme	non essential
SEQ0759	SEQ0759	0	754015	754530	1	0	0	516	0	putative insertion sequence IS861 putative transposase	not defined
SEQ0760	SEQ0760	0	754554	755357	1	0	0	804	0	isertion sequence IS861 putative transposase	not defined
SEQ0761	SEQ0761	0	755402	756823	1	3477	0.0857947	1422	122	conserved hypothetical protein	non essential
SEQ0762	SEQ0762	0	756824	757321	1	3388	0.0662651	498	33	conserved hypothetical protein	non essential
SEQ0763	SEQ0763	0	757345	757746	-1	803	0.11194	402	45	pseudogene	non essential
SEQ0764	SEQ0764	0	757823	759028	1	142	0.0116086	1206	14	conserved hypothetical protein	non essential
SEQ0765	SEQ0765	0	759864	760508	-1	1049	0.0837209	645	54	phosphoglycerate mutase family protein	non essential
SEQ0766	SEQ0766	0	760527	760892	-1	494	0.0737705	366	27	putative membrane protein	non essential
SEQ0767	SEQ0767	0	760889	761368	-1	581	0.0604167	480	29	conserved hypothetical protein	non essential
SEQ0768	SEQ0768	0	761529	762092	-1	290	0.0514184	564	29	putative membrane protein	non essential
SEQ0769	SEQ0769	0	762644	763492	-1	650	0.0471143	849	40	glycosyl hydrolases family protein	non essential
SEQ0770	SEQ0770	0	763709	764224	1	692	0.0600775	516	31	putative membrane protein	non essential
SEQ0771	SEQ0771	0	764423	765616	-1	851	0.0443886	1194	53	putative membrane protein	non essential
SEQ0772	SEQ0772	0	765797	766000	1	224	0.0539216	204	11	hypothetical protein	non essential
SEQ0773	SEQ0773	0	766115	766618	-1	267	0.0456349	504	23	putative glutathione peroxidase	non essential
SEQ0774	SEQ0774	0	766611	768411	-1	1778	0.0421988	1801	76	pseudogene	non essential
SEQ0776	SEQ0776	0	768609	771392	1	46	0.00287356	2784	8	putative phosphoenolpyruvate carboxylase	essential
SEQ0777	SEQ0777	0	771600	772880	1	66	0.0039032	1281	5	putative cell division protein	essential
SEQ0778	SEQ0778	0	772970	773836	-1	0	0	867	0	transposase for insertion sequence IS1661	not defined
SEQ0779	SEQ0779	0	773833	774321	-1	0	0	489	0	putative insertion sequence IS861 putative transposase	not defined
SEQ0780	SEQ0780	0	774384	774974	1	583	0.0541455	591	32	pseudogene	non essential
SEQ0781	SEQ0781	0	774975	776546	1	12866	0.0540712	1572	85	putative ABC transporter	non essential
SEQ0782	SEQ0782	0	777014	778030	1	8	0.000983284	1017	1	peptide chain release factor 2	essential
SEQ0783	SEQ0783	0	778081	778773	1	0	0	693	0	putative cell division ATP-binding protein	essential
SEQ0784	SEQ0784	0	778757	779695	1	15	0.00212993	939	2	putative cell division protein	essential
SEQ0785	SEQ0785	0	780085	780726	-1	687	0.0342679	642	22	metallo-beta-lactamase superfamily protein	non essential
SEQ0786	SEQ0786	0	781063	783534	1	2890	0.0509709	2472	126	putative ATP-dependent DNA helicase	non essential
SEQ0787	SEQ0787	0	783708	784874	-1	1823	0.075407	1167	88	putative integrase	non essential
SEQ0788	SEQ0788	0	785052	785309	-1	101	0.0465116	258	12	phage membrane protein	non essential
SEQ0789	SEQ0789	0	785634	786038	-1	746	0.103704	405	42	putative hypothetical phage protein	non essential
SEQ0790	SEQ0790	0	786052	786402	-1	650	0.0826211	351	29	putative phage repressor	non essential
SEQ0791	SEQ0791	0	786747	787550	-1	0	0	804	0	putative isertion sequence IS861 putative transposase	not defined
SEQ0792	SEQ0792	0	787574	788089	-1	0	0	516	0	putative insertion sequence IS861 putative transposase	not defined
SEQ0793	SEQ0793	0	788261	788473	1	93	0.028169	213	6	hypothetical phage protein	non essential
SEQ0794	SEQ0794	0	788546	788797	1	172	0.0198413	252	5	putative DNA binding phage protein	non essential
SEQ0795	SEQ0795	0	788860	789000	1	50	0.035461	141	5	hypothetical phage protein	non essential
SEQ0796	SEQ0796	0	789000	789095	1	110	0.0416667	96	4	hypothetical phage protein	non essential
SEQ0797	SEQ0797	0	789073	789414	1	131	0.0438596	342	15	hypothetical phage protein	non essential
SEQ0798	SEQ0798	0	789414	789896	1	360	0.047619	483	23	hypothetical phage protein	non essential
SEQ0799	SEQ0799	0	789893	790366	1	437	0.0527426	474	25	hypothetical phage protein	non essential
SEQ0800	SEQ0800	0	790326	791450	1	788	0.0346667	1125	39	hypothetical phage protein	non essential
SEQ0801	SEQ0801	0	791510	792220	1	704	0.0492264	711	35	putative essential recombination function protein	non essential
SEQ0802	SEQ0802	0	792221	792613	1	150	0.0152672	393	6	putative single-strand binding protein	non essential
SEQ0803	SEQ0803	0	792627	793454	1	679	0.044686	828	37	hypothetical phage protein	non essential
SEQ0804	SEQ0804	0	793438	794838	1	2064	0.054247	1401	76	putative hypothetical phage protein	non essential
SEQ0805	SEQ0805	0	795194	795388	1	308	0.0974359	195	19	hypothetical phage protein	non essential
SEQ0806	SEQ0806	0	795381	795608	1	659	0.0921053	228	21	phage membrane protein	non essential
SEQ0807	SEQ0807	0	795598	796308	1	748	0.0618847	711	44	putative DNA methylase	non essential
SEQ0808	SEQ0808	0	796310	797588	1	2121	0.0758405	1279	97	pseudogene	non essential
SEQ0810	SEQ0810	0	797578	798096	1	869	0.0789981	519	41	hypothetical phage protein	non essential
SEQ0811	SEQ0811	0	798093	798422	1	543	0.0787879	330	26	phage membrane protein	non essential
SEQ0812	SEQ0812	0	798439	798612	1	167	0.0402299	174	7	hypothetical phage protein	non essential
SEQ0813	SEQ0813	0	798588	798938	1	493	0.0826211	351	29	hypothetical phage protein	non essential
SEQ0814	SEQ0814	0	798949	799389	1	306	0.0181406	441	8	putative autolysin regulatory protein	non essential
SEQ0815	SEQ0815	0	799562	799693	-1	139	0.0757576	132	10	hypothetical phage protein	non essential
SEQ0816	SEQ0816	0	799787	800164	-1	50	0.0132275	378	5	hypothetical phage protein	non essential
SEQ0817	SEQ0817	0	800216	800401	-1	207	0.0268817	186	5	hypothetical phage protein	non essential
SEQ0818	SEQ0818	0	800517	800852	1	408	0.0565476	336	19	putative phage HNH endonuclease	non essential
SEQ0819	SEQ0819	0	801015	801482	1	480	0.0555556	468	26	putative phage terminase	non essential
SEQ0820	SEQ0820	0	801497	803251	1	6846	0.0507123	1755	89	putative phage terminase	non essential
SEQ0821	SEQ0821	0	803248	803418	1	156	0.0467836	171	8	hypothetical phage protein	non essential
SEQ0822	SEQ0822	0	803411	803677	1	228	0.0449438	267	12	putative hypothetical phage protein	non essential
SEQ0823	SEQ0823	0	803711	804931	1	992	0.0581491	1221	71	putative phage portal protein	non essential
SEQ0824	SEQ0824	0	804909	805574	1	766	0.0705706	666	47	putative phage ClpP protease	non essential
SEQ0825	SEQ0825	0	805599	806786	1	1106	0.0530303	1188	63	putative phage major capsid protein	non essential
SEQ0826	SEQ0826	0	806800	806928	1	121	0.0465116	129	6	hypothetical phage protein	non essential
SEQ0827	SEQ0827	0	806931	807233	1	329	0.0462046	303	14	hypothetical phage protein	non essential
SEQ0828	SEQ0828	0	807230	807577	1	286	0.0603448	348	21	hypothetical phage protein	non essential
SEQ0829	SEQ0829	0	807574	807951	1	363	0.0582011	378	22	hypothetical phage protein	non essential
SEQ0830	SEQ0830	0	807948	808373	1	341	0.0610329	426	26	hypothetical phage protein	non essential
SEQ0831	SEQ0831	0	808389	808979	1	576	0.0524535	591	31	major tail protein	non essential
SEQ0832	SEQ0832	0	809031	809357	1	144	0.0428135	327	14	hypothetical phage protein	non essential
SEQ0833	SEQ0833	0	809387	809554	1	38	0.0178571	168	3	hypothetical phage protein	non essential
SEQ0834	SEQ0834	0	809567	813226	1	2863	0.0437158	3660	160	putative phage tail protein	non essential
SEQ0835	SEQ0835	0	813226	813933	1	627	0.0466102	708	33	hypothetical phage protein	non essential
SEQ0836	SEQ0836	0	813930	816071	1	321	0.012605	2142	27	hypothetical phage protein	non essential
SEQ0837	SEQ0837	0	816071	816832	1	430	0.0301837	762	23	putative phage hyaluronidase	non essential
SEQ0838	SEQ0838	0	816834	817451	1	89	0.0242718	618	15	hypothetical phage protein	non essential
SEQ0839	SEQ0839	0	817462	819345	1	2853	0.0180467	1884	34	putative hypothetical phage protein	non essential
SEQ0840	SEQ0840	0	819354	819785	1	68	0.0115741	432	5	hypothetical phage protein	non essential
SEQ0841	SEQ0841	0	819788	820402	1	539	0.0243902	615	15	hypothetical phage protein	non essential
SEQ0842	SEQ0842	0	820415	820705	1	0	0	291	0	putative phage membrane protein	essential
SEQ0843	SEQ0843	0	820708	820887	1	0	0	180	0	putative phage membrane protein	essential
SEQ0844	SEQ0844	0	820892	821002	1	32	0.045045	111	5	putative phage membrane protein	non essential
SEQ0845	SEQ0845	0	820999	822195	1	729	0.0300752	1197	36	putative phage amidase protein	non essential
SEQ0846	SEQ0846	0	822330	822872	1	251	0.0257827	543	14	hypothetical phage protein	non essential
SEQ0847	SEQ0847	0	822876	823712	1	497	0.0442055	837	37	hypothetical phage membrane protein	non essential
SEQ0848	SEQ0848	0	823808	823969	1	12	0.0123457	162	2	hypothetical phage protein	non essential
SEQ0849	SEQ0849	0	824084	824659	1	1273	0.112847	576	65	putative exported protein	non essential
SEQ0850	SEQ0850	0	824653	824940	1	510	0.107639	288	31	phage membrane protein	non essential
SEQ0851	SEQ0851	0	825008	825190	1	531	0.0655738	183	12	hypothetical phage protein	non essential
SEQ0852	SEQ0852	0	825355	825777	1	38	0.0118203	423	5	putative membrane protein	non essential
SEQ0853	SEQ0853	0	825774	826985	1	0	0	1212	0	aspartate aminotransferase	essential
SEQ0854	SEQ0854	0	826998	828344	1	0	0	1347	0	asparaginyl-tRNA synthetase	essential
SEQ0855	SEQ0855	0	828646	829740	1	698	0.0273973	1095	30	putative collagen-like surface-anchored protein	non essential
SEQ0857	SEQ0857	0	830266	831156	1	315	0.0224467	891	20	P-loop ATPase protein family protein	non essential
SEQ0858	SEQ0858	0	831153	832130	1	1015	0.0470348	978	46	conserved hypothetical protein	non essential
SEQ0859	SEQ0859	0	832127	833038	1	399	0.0394737	912	36	conserved hypothetical protein	non essential
SEQ0860	SEQ0860	0	833398	834795	1	1944	0.0457797	1398	64	putative dipeptidase	non essential
SEQ0861	SEQ0861	0	835035	836585	1	2106	0.0638298	1551	99	zinc-binding protein AdcA precursor	non essential
SEQ0862	SEQ0862	0	836856	837584	1	1161	0.0507545	729	37	GntR family regulatory protein	non essential
SEQ0863	SEQ0863	0	837596	838771	1	1423	0.0493197	1176	58	putative tagatose-6-phosphate aldose/ketose isomerase	non essential
SEQ0864	SEQ0864	0	838781	839776	1	461	0.0321285	996	32	tagatose 1	non essential
SEQ0865	SEQ0865	0	839818	840537	-1	449	0.0388889	720	28	GntR family regulatory protein	non essential
SEQ0866a	SEQ0866a	0	840677	841648	1	622	0.0483539	972	47	pseudogene	non essential
SEQ0866b	SEQ0866b	0	843081	843872	1	724	0.0416667	792	33	pseudogene	non essential
SEQ0867	SEQ0867	0	841681	842484	-1	0	0	804	0	putative isertion sequence IS861 putative transposase	not defined
SEQ0868	SEQ0868	0	842508	843023	-1	0	0	516	0	putative insertion sequence IS861 putative transposase	not defined
SEQ0870	SEQ0870	0	843890	844375	1	280	0.026749	486	13	sugar phosphotransferase system (PTS)	non essential
SEQ0871	SEQ0871	0	844421	845293	1	517	0.0400916	873	35	pseudogene	non essential
SEQ0872	SEQ0872	0	845280	846098	1	574	0.039072	819	32	sugar phosphotransferase system (PTS)	non essential
SEQ0873	SEQ0873	0	846102	846506	1	277	0.0395062	405	16	sugar phosphotransferase system (PTS)	non essential
SEQ0874	SEQ0874	0	846610	846870	-1	10	0.00383142	261	1	50S ribosomal protein L31	essential
SEQ0875	SEQ0875	0	846995	847927	-1	15	0.00214362	933	2	conserved hypothetical protein	essential
SEQ0876	SEQ0876	0	847937	848365	-1	286	0.027972	429	12	acetyltransferase (GNAT) family protein	non essential
SEQ0877	SEQ0877	0	848623	849648	1	340	0.0214425	1026	22	putative adenosine deaminase	non essential
SEQ0878	SEQ0878	0	849709	850155	1	152	0.00671141	447	3	putative flavodoxin	ambiguous
SEQ0879	SEQ0879	0	850484	850777	1	98	0.0136054	294	4	chorismate mutase type II protein	non essential
SEQ0880	SEQ0880	0	850764	851990	1	690	0.0334148	1227	41	voltage gated chloride channel protein	non essential
SEQ0881	SEQ0881	0	852136	852483	1	0	0	348	0	50S ribosomal protein L19	essential
SEQ0882	SEQ0882	0	853193	854038	-1	669	0.0472813	846	40	DNA/RNA non-specific endonuclease	non essential
SEQ0883	SEQ0883	0	854624	854839	1	177	0.0787037	216	17	putative DNA-binding protein	non essential
SEQ0884	SEQ0884	0	854836	855612	1	1018	0.0682111	777	53	putative membrane protein	non essential
SEQ0885	SEQ0885	0	855681	856937	-1	8123	0.0357995	1257	45	voltage gated chloride channel	non essential
SEQ0886	SEQ0886	0	857023	857982	-1	0	0	960	0	putative ribonucleoside-diphosphate reductase beta chain	essential
SEQ0887	SEQ0887	0	858127	860286	-1	0	0	2160	0	putative ribonucleoside-diphosphate reductase alpha chain	essential
SEQ0888	SEQ0888	0	860307	860525	-1	0	0	219	0	glutaredoxin-like protein	essential
SEQ0889	SEQ0889	0	860947	861210	1	0	0	264	0	histidine-containing phosphocarrier protein (HPr)	essential
SEQ0890	SEQ0890	0	861215	862948	1	0	0	1734	0	phosphoenolpyruvate-protein phosphotransferase	essential
SEQ0891	SEQ0891	0	863150	864577	1	0	0	1428	0	putative NADP-dependent glyceraldehyde-3-phosphate dehydrogenase	essential
SEQ0892	SEQ0892	0	865230	866444	1	655	0.0386831	1215	47	putative peptidoglycan biosynthesis protein	non essential
SEQ0893	SEQ0893	0	866549	867109	1	13	0.00356506	561	2	putative haloacid dehalogenase-like hydrolase	essential
SEQ0894	SEQ0894	0	867110	869062	1	0	0	1953	0	DNA gyrase subunit B	essential
SEQ0895	SEQ0895	0	869211	870935	1	29	0.00231884	1725	4	septation ring formation regulator	essential
SEQ0896	SEQ0896	0	871307	871588	1	603	0.0460993	282	13	putative exported protein	non essential
SEQ0897	SEQ0897	0	871773	872228	-1	236	0.0372807	456	17	conserved hypothetical protein	non essential
SEQ0898	SEQ0898	0	872459	873766	1	0	0	1308	0	enolase	essential
SEQ0899	SEQ0899	0	873902	874138	-1	301	0.0506329	237	12	pseudogene	non essential
SEQ0900	SEQ0900	0	874347	874568	1	23	0.0135135	222	3	conserved hypothetical protein	non essential
SEQ0901	SEQ0901	0	874570	874830	1	218	0.0689655	261	18	plasmid stabilisation system protein	non essential
SEQ0902	SEQ0902	0	874965	875138	1	126	0.045977	174	8	hypothetical protein	non essential
SEQ0903	SEQ0903	0	875483	876088	1	1289	0.0792079	606	48	haloacid dehalogenase-like hydrolase	non essential
SEQ0904	SEQ0904	0	876556	879336	1	2318	0.0363179	2781	101	endonuclease/exonuclease/phosphatase family surface anchored protein	non essential
SEQ0905	SEQ0905	0	880255	880761	1	521	0.0552268	507	28	putative membrane protein	non essential
SEQ0906	SEQ0906	0	880858	882816	1	9	0.000510465	1959	1	DNA ligase	essential
SEQ0907	SEQ0907	0	882829	883851	1	156	0.00879765	1023	9	conserved hypothetical protein	non essential
SEQ0908	SEQ0908	0	883860	886160	1	1780	0.0360713	2301	83	putative pullulanase	non essential
SEQ0909	SEQ0909	0	886307	888186	1	1753	0.0430851	1880	81	pseudogene	non essential
SEQ0911	SEQ0911	0	888253	889359	1	705	0.0397471	1107	44	glucose-1-phosphate adenylyltransferase	non essential
SEQ0912	SEQ0912	0	889349	890482	1	1015	0.0458554	1134	52	putative glycogen biosynthesis protein	non essential
SEQ0913	SEQ0913	0	890479	891909	1	1138	0.0405311	1431	58	glycogen synthase	non essential
SEQ0914	SEQ0914	0	891928	894324	1	1680	0.0383813	2397	92	glycogen phosphorylase	non essential
SEQ0915	SEQ0915	0	894666	894863	1	0	0	198	0	ATP synthase C chain	essential
SEQ0916	SEQ0916	0	894897	895613	1	0	0	717	0	ATP synthase A chain	essential
SEQ0917	SEQ0917	0	895631	896125	1	0	0	495	0	ATP synthase B chain	essential
SEQ0918	SEQ0918	0	896125	896661	1	0	0	537	0	putative ATP synthase delta chain	essential
SEQ0919	SEQ0919	0	896677	898182	1	0	0	1506	0	ATP synthase alpha chain	essential
SEQ0920	SEQ0920	0	898200	899075	1	0	0	876	0	ATP synthase gamma chain	essential
SEQ0921	SEQ0921	0	899243	900649	1	0	0	1407	0	ATP synthase beta chain	essential
SEQ0922	SEQ0922	0	900662	901078	1	160	0.0143885	417	6	ATP synthase epsilon chain	non essential
SEQ0923	SEQ0923	0	901241	901729	1	0	0	489	0	Putative insertion element	not defined
SEQ0924	SEQ0924	0	901726	902592	1	0	0	867	0	putative IS element protein	not defined
SEQ0925	SEQ0925	0	902651	902887	1	116	0.0421941	237	10	putative membrane protein	non essential
SEQ0926	SEQ0926	0	902951	904222	1	554	0.0227987	1272	29	UDP-N-acetylglucosamine 1-carboxyvinyltransferase 1	non essential
SEQ0927	SEQ0927	0	904226	904414	1	9	0.00529101	189	1	putative competence associated protein	essential
SEQ0928	SEQ0928	0	904446	905324	1	660	0.0273038	879	24	putative competence associated endonuclease	non essential
SEQ0929	SEQ0929	0	906236	907279	1	0	0	1044	0	phenylalanyl-tRNA synthetase alpha chain	essential
SEQ0930	SEQ0930	0	907469	909874	1	0	0	2406	0	phenylalanyl-tRNA synthetase beta chain	essential
SEQ0931	SEQ0931	0	910109	911185	1	575	0.0306407	1077	33	putative permease	non essential
SEQ0932	SEQ0932	0	911195	911899	1	782	0.0312057	705	22	ABC transporter ATP-binding protein	non essential
SEQ0933	SEQ0933	0	912238	913362	1	1183	0.0471111	1125	53	putative cell surface-anchored protein	non essential
SEQ0934	SEQ0934	0	913524	914051	-1	1018	0.0871212	528	46	pseudogene	non essential
SEQ0935	SEQ0935	0	914186	916159	1	3499	0.0577508	1974	114	putative collagen adhesin precursor	non essential
SEQ0936	SEQ0936	0	916183	917625	1	991	0.038808	1443	56	putative cell surface-anchored protein	non essential
SEQ0937	SEQ0937	0	917706	918515	1	1081	0.0493827	810	40	sortase SrtE	non essential
SEQ0938	SEQ0938	0	918830	919984	1	1669	0.0761905	1155	88	putative Mac family protein	non essential
SEQ0939	SEQ0939	0	920070	921323	1	873	0.0311005	1254	39	putative cell surface-anchored protein	non essential
SEQ0940	SEQ0940	0	921502	922050	-1	454	0.0546448	549	30	conserved hypothetical protein	non essential
SEQ0941	SEQ0941	0	922043	922330	-1	0	0	288	0	conserved hypothetical protein	essential
SEQ0942	SEQ0942	0	922330	922785	-1	164	0.0219298	456	10	conserved hypothetical protein	non essential
SEQ0943	SEQ0943	0	923037	923414	-1	196	0.0343915	378	13	pseudogene	non essential
SEQ0944	SEQ0944	0	923891	927607	1	2020	0.0301318	3717	112	putative cell surface-anchored pullulanase	non essential
SEQ0945	SEQ0945	0	927896	928435	1	209	0.0462963	540	25	RNA polymerase sigma factor	non essential
SEQ0946	SEQ0946	0	928425	929060	1	477	0.0440252	636	28	putative membrane protein	non essential
SEQ0947	SEQ0947	0	929119	929883	1	389	0.0379085	765	29	conserved hypothetical protein	non essential
SEQ0948	SEQ0948	0	929897	930574	1	555	0.0427729	678	29	putative membrane protein	non essential
SEQ0949	SEQ0949	0	930580	932013	1	914	0.0334728	1434	48	putative exported protein	non essential
SEQ0950	SEQ0950	0	932020	934161	1	1732	0.0336134	2142	72	conserved hypothetical protein	non essential
SEQ0951	SEQ0951	0	934309	935703	1	1390	0.0394265	1395	55	glycosyl transferase family protein	non essential
SEQ0952	SEQ0952	0	935912	939133	1	29	0.00217256	3222	7	putative ATP-dependent exonuclease subunit B	essential
SEQ0953	SEQ0953	0	939123	942764	1	42	0.00302032	3642	11	putative ATP-dependent exonuclease subunit A	essential
SEQ0954	SEQ0954	0	943034	944149	1	710	0.0331541	1116	37	putative aminotransferase	non essential
SEQ0955	SEQ0955	0	944253	945029	1	366	0.021879	777	17	extracellular solute-binding protein	non essential
SEQ0956	SEQ0956	0	945148	945360	1	0	0	213	0	30S ribosomal protein S21	essential
SEQ0958	SEQ0958	0	945586	945960	-1	46	0.0106667	375	4	large-conductance mechanosensitive channel	non essential
SEQ0959	SEQ0959	0	946189	948021	1	3	0.000545554	1833	1	DNA primase	essential
SEQ0960	SEQ0960	0	948030	949139	1	0	0	1110	0	RNA polymerase sigma factor RpoD	essential
SEQ0961	SEQ0961	0	949422	949775	1	90	0.0254237	354	9	conserved hypothetical protein	non essential
SEQ0962	SEQ0962	0	949917	950765	1	4	0.00117786	849	1	dTDP-4-dehydrorhamnose reductase	essential
SEQ0963	SEQ0963	0	950875	952044	1	0	0	1170	0	putative rhamnosyltransferase	essential
SEQ0964	SEQ0964	0	952034	952969	1	3	0.00106838	936	1	putative glycosyltransferase	essential
SEQ0965	SEQ0965	0	952969	953772	1	0	0	804	0	putative polysaccharide export ABC transporter permease protein	essential
SEQ0966	SEQ0966	0	953772	954980	1	39	0.00165426	1209	2	putative polysaccharide export system ATP-binding protein	essential
SEQ0967	SEQ0967	0	955001	956008	1	7	0.000992063	1008	1	putative glycosyltransferase	essential
SEQ0968	SEQ0968	0	956005	957750	1	4	0.000572738	1746	1	rhamnan synthesis protein F family protein	essential
SEQ0969	SEQ0969	0	957780	958469	1	1164	0.0869565	690	60	putative glycosyl transferase	non essential
SEQ0970	SEQ0970	0	958474	958830	1	318	0.0616246	357	22	putative membrane protein	non essential
SEQ0971	SEQ0971	0	958814	960055	1	3	0.000805153	1242	1	putative exopolysaccharide biosynthesis protein	essential
SEQ0972	SEQ0972	0	960059	961543	1	39	0.0020202	1485	3	putative membrane protein	essential
SEQ0973	SEQ0973	0	961557	962720	1	352	0.0309278	1164	36	putative glycosyl transferase	non essential
SEQ0974	SEQ0974	0	962905	965169	1	2865	0.0525386	2265	119	putative membrane protein	non essential
SEQ0975	SEQ0975	0	965237	966256	1	1548	0.0431373	1020	44	UDP-glucose 4-epimerase	non essential
SEQ0976	SEQ0976	0	966426	967649	1	58	0.00653595	1224	8	peptidase T	ambiguous
SEQ0977	SEQ0977	0	967694	968182	1	70	0.0163599	489	8	putative membrane protein	non essential
SEQ0978	SEQ0978	0	968169	968366	-1	6	0.010101	198	2	putative ferredoxin	non essential
SEQ0979	SEQ0979	0	968415	968912	1	29	0.00401606	498	2	putative membrane protein	essential
SEQ0980	SEQ0980	0	968927	969607	1	0	0	681	0	cytidylate kinase	essential
SEQ0981	SEQ0981	0	969768	970298	1	0	0	531	0	translation initiation factor IF-3	essential
SEQ0982	SEQ0982	0	970338	970535	1	0	0	198	0	50S ribosomal protein L35	essential
SEQ0983	SEQ0983	0	970596	970955	1	31	0.00555556	360	2	50S ribosomal protein L20	essential
SEQ0984	SEQ0984	0	971561	972280	1	31117	0.1125	720	81	putative membrane protein	non essential
SEQ0985	SEQ0985	0	972392	974578	-1	120	0.00320073	2187	7	putative sulfatase	essential
SEQ0986a	SEQ0986a	0	974795	975460	-1	0	0	666	0	pseudogene	essential
SEQ0986b	SEQ0986b	0	976891	977946	-1	0	0	1056	0	pseudogene	essential
SEQ0987	SEQ0987	0	975515	976030	1	0	0	516	0	putative insertion sequence IS861 putative transposase	not defined
SEQ0988	SEQ0988	0	976054	976857	1	0	0	804	0	putative isertion sequence IS861 putative transposase	not defined
SEQ0990	SEQ0990	0	978209	979372	1	462	0.0309278	1164	36	conserved hypothetical protein	non essential
SEQ0991	SEQ0991	0	979369	980049	1	152	0.020558	681	14	3-dehydroquinate dehydratase	non essential
SEQ0992	SEQ0992	0	980162	981328	1	1082	0.0462725	1167	54	chorismate synthase	non essential
SEQ0993	SEQ0993	0	981389	981730	1	106	0.0292398	342	10	conserved hypothetical protein	non essential
SEQ0994	SEQ0994	0	981924	983276	1	1274	0.0465632	1353	63	glutathione reductase	non essential
SEQ0995	SEQ0995	0	983346	983786	-1	439	0.0566893	441	25	putative membrane protein	non essential
SEQ0996	SEQ0996	0	984026	985168	1	842	0.040245	1143	46	putative cysteine desulfhydrase	non essential
SEQ0997	SEQ0997	0	985170	986384	1	1530	0.0419753	1215	51	putative thiamine biosynthesis protein	non essential
SEQ0998	SEQ0998	0	986506	986748	-1	288	0.0864198	243	21	putative lipoprotein	non essential
SEQ0999	ideE	0	987079	988128	-1	1744	0.0695238	1050	73	IgG endopeptidase	non essential
SEQ1001	SEQ1001	0	988652	988993	-1	812	0.0964912	342	33	putative exported protein	non essential
SEQ1002	SEQ1002	0	989931	990542	1	560	0.0620915	612	38	putative membrane protein	non essential
SEQ1003	SEQ1003	0	990589	991383	-1	471	0.0477987	795	38	putative membrane protein	non essential
SEQ1004	SEQ1004	0	991393	992091	-1	378	0.0357654	699	25	ABC transporter ATP-binding protein	non essential
SEQ1005	SEQ1005	0	992091	992462	-1	73	0.0188172	372	7	GntR family regulatory protein	non essential
SEQ1006	SEQ1006	0	992704	995814	1	0	0	3111	0	DNA polymerase III alpha subunit	essential
SEQ1007a	SEQ1007a	0	995978	997033	1	0	0	1056	0	pseudogene	essential
SEQ1007b	SEQ1007b	0	998464	999129	1	0	0	666	0	pseudogene	essential
SEQ1008	SEQ1008	0	997067	997870	-1	0	0	804	0	putative isertion sequence IS861 putative transposase	not defined
SEQ1009	SEQ1009	0	997894	998409	-1	0	0	516	0	putative insertion sequence IS861 putative transposase	not defined
SEQ1011	SEQ1011	0	999308	1000321	1	0	0	1014	0	6-phosphofructokinase	essential
SEQ1012	SEQ1012	0	1000383	1001885	1	0	0	1503	0	putative pyruvate kinase	essential
SEQ1013	SEQ1013	0	1002014	1002571	1	243	0.0376344	558	21	putative signal peptidase I	non essential
SEQ1014	SEQ1014	0	1002748	1004559	1	0	0	1812	0	glucosamine--fructose-6-phosphate aminotransferase [isomerizing]	essential
SEQ1015	SEQ1015	0	1004743	1005078	1	97	0.0267857	336	9	PhnA protein	non essential
SEQ1016	SEQ1016	0	1005185	1005826	1	505	0.0560748	642	36	putative amino acid ABC transporter permease protein	non essential
SEQ1017	SEQ1017	0	1005836	1006465	1	974	0.0714286	630	45	putative amino acid ABC transporter ATP-binding protein	non essential
SEQ1018	SEQ1018	0	1006482	1007318	1	1376	0.0609319	837	51	putative amino acid ABC transporter	non essential
SEQ1019	SEQ1019	0	1007414	1008652	-1	1391	0.0564972	1239	70	cation efflux family protein	non essential
SEQ1020	SEQ1020	0	1008755	1010125	-1	1347	0.0430343	1371	59	sodium:alanine symporter family protein	non essential
SEQ1021	SEQ1021	0	1010569	1012860	1	97	0.0039267	2292	9	putative ATP-dependent DNA helicase	essential
SEQ1022	SEQ1022	0	1013258	1013518	1	615	0.0613027	261	16	putative membrane protein	non essential
SEQ1023	SEQ1023	0	1013566	1014147	1	832	0.056701	582	33	putative membrane protein	non essential
SEQ1024	SEQ1024	0	1014157	1014345	1	279	0.0687831	189	13	putative membrane protein	non essential
SEQ1025	SEQ1025	0	1014358	1014897	1	496	0.0425926	540	23	conserved hypothetical protein	non essential
SEQ1026	SEQ1026	0	1014935	1015132	1	298	0.0454545	198	9	CsbD-like protein	non essential
SEQ1027	SEQ1027	0	1015142	1015630	1	582	0.0347648	489	17	conserved hypothetical protein	non essential
SEQ1028	SEQ1028	0	1015786	1016427	1	56	0.00311526	642	2	GntR family regulatory protein	essential
SEQ1029	SEQ1029	0	1016544	1017092	-1	325	0.0601093	549	33	TetR family regulatory protein	non essential
SEQ1030	SEQ1030	0	1017215	1017916	1	1099	0.045584	702	32	ABC transporter ATP-binding protein	non essential
SEQ1031	SEQ1031	0	1017928	1020567	1	3328	0.0462121	2640	122	ABC transporter permease protein	non essential
SEQ1032	SEQ1032	0	1020643	1021239	1	261	0.0351759	597	21	conserved hypothetical protein	non essential
SEQ1033	SEQ1033	0	1021249	1022211	1	738	0.0363448	963	35	putative membrane protein	non essential
SEQ1034	SEQ1034	0	1022393	1024114	1	0	0	1722	0	transposase	not defined
SEQ1035	SEQ1035	0	1024263	1025513	1	766	0.0271783	1251	34	conserved hypothetical protein	non essential
SEQ1036	SEQ1036	0	1025622	1026503	1	124	0.0136054	882	12	tRNA pseudouridine synthase B	non essential
SEQ1037	SEQ1037	0	1026517	1027449	1	25	0.00428725	933	4	putative riboflavin biosynthesis protein	essential
SEQ1038	SEQ1038	0	1027492	1027896	1	0	0	405	0	regulatory protein Spx	essential
SEQ1039	SEQ1039	0	1027898	1028176	1	119	0.0215054	279	6	conserved hypothetical protein	non essential
SEQ1040	SEQ1040	0	1028166	1028942	1	145	0.019305	777	15	putative myo-inositol-1(or 4)-monophosphatase	non essential
SEQ1041	SEQ1041	0	1028959	1030266	1	544	0.0237003	1308	31	NOL1/NOP2/sun family protein	non essential
SEQ1042	SEQ1042	0	1030404	1031270	1	35	0.00346021	867	3	putative phosphate ABC transporter	essential
SEQ1043	SEQ1043	0	1031281	1032216	1	0	0	936	0	putative phosphate ABC transporter permease protein	essential
SEQ1044	SEQ1044	0	1032206	1033093	1	0	0	888	0	putative phosphate ABC transporter permease protein	essential
SEQ1045	SEQ1045	0	1033110	1033913	1	0	0	804	0	phosphate import ATP-binding protein	essential
SEQ1046	SEQ1046	0	1033927	1034685	1	11	0.00395257	759	3	phosphate import ATP-binding protein	essential
SEQ1047	SEQ1047	0	1034756	1035409	1	0	0	654	0	putative phosphate transport system protein	essential
SEQ1048	SEQ1048	0	1035643	1038180	1	547	0.0149724	2538	38	putative lysyl-aminopeptidase	non essential
SEQ1049	SEQ1049	0	1038599	1039273	1	1113	0.082963	675	56	response regulator protein	non essential
SEQ1050	SEQ1050	0	1039290	1040576	1	2713	0.0924631	1287	119	sensor histidine kinase	non essential
SEQ1051	SEQ1051	0	1040961	1041380	1	656	0.0880952	420	37	putative membrane protein	non essential
SEQ1052	SEQ1052	0	1041380	1042570	1	787	0.0193115	1191	23	conserved hypothetical protein	non essential
SEQ1053	SEQ1053	0	1042567	1042959	1	279	0.0127226	393	5	conserved hypothetical protein	non essential
SEQ1054	SEQ1054	0	1042978	1043262	1	229	0.0105263	285	3	conserved hypothetical protein	non essential
SEQ1055	SEQ1055	0	1043461	1043709	-1	39	0.00803213	249	2	30S ribosomal protein S20	ambiguous
SEQ1056	SEQ1056	0	1043763	1044683	-1	3	0.00108578	921	1	pantothenate kinase	essential
SEQ1057	SEQ1057	0	1044917	1045546	1	277	0.0301587	630	19	putative methyltransferase	non essential
SEQ1058	SEQ1058	0	1045645	1046922	1	776	0.0226917	1278	29	thymidine phosphorylase	non essential
SEQ1059	SEQ1059	0	1046936	1047598	1	269	0.0301659	663	20	deoxyribose-phosphate aldolase	non essential
SEQ1060	SEQ1060	0	1047585	1047974	1	73	0.0179487	390	7	cytidine deaminase	non essential
SEQ1061	SEQ1061	0	1048065	1049117	1	737	0.0294397	1053	31	putative lipoprotein	non essential
SEQ1062	SEQ1062	0	1049226	1050776	1	903	0.0309478	1551	48	ABC transporter ATP-binding protein	non essential
SEQ1063	SEQ1063	0	1050769	1051833	1	1347	0.0553991	1065	59	ABC transporter permease protein	non essential
SEQ1064	SEQ1064	0	1051835	1052790	1	1265	0.0491632	956	47	pseudogene	non essential
SEQ1066	SEQ1066	0	1052828	1054084	-1	1734	0.0739857	1257	93	transposase	not defined
SEQ1067	SEQ1067	0	1054604	1056319	-1	60	0.00291375	1716	5	putative phosphomannomutase	essential
SEQ1068a	SEQ1068a	0	1056555	1057610	1	0	0	1056	0	pseudogene	essential
SEQ1068b	SEQ1068b	0	1059043	1059705	1	10	0.0015083	663	1	pseudogene	essential
SEQ1069	SEQ1069	0	1057644	1058447	-1	0	0	804	0	putative isertion sequence IS861 putative transposase	not defined
SEQ1070	SEQ1070	0	1058471	1058986	-1	0	0	516	0	putative insertion sequence IS861 putative transposase	not defined
SEQ1072	SEQ1072	0	1059929	1060513	-1	123	0.00854701	585	5	putative membrane protein	non essential
SEQ1073	SEQ1073	0	1060558	1061103	-1	31	0.00549451	546	3	putative phosphopantothenoylcysteine decarboxylase	essential
SEQ1074	SEQ1074	0	1061096	1061788	-1	0	0	693	0	putative pantothenate metabolism flavoprotein	essential
SEQ1075	SEQ1075	0	1061986	1063656	1	265	0.0149611	1671	25	formate--tetrahydrofolate ligase 1	non essential
SEQ1077	SEQ1077	0	1063970	1067229	1	6652	0.048773	3260	159	pseudogene	non essential
SEQ1078	SEQ1078	0	1067526	1069103	1	1616	0.0703422	1578	111	putative cardiolipin synthetase	non essential
SEQ1079	SEQ1079	0	1069667	1071388	-1	0	0	1722	0	transposase	not defined
SEQ1080	SEQ1080	0	1071734	1072822	1	14903	0.0505051	1089	55	aspartate-semialdehyde dehydrogenase	non essential
SEQ1081	SEQ1081	0	1072922	1073260	1	220	0.0412979	339	14	ATP-binding protein	non essential
SEQ1082	SEQ1082	0	1073296	1074567	-1	1055	0.0581761	1272	74	GntR family regulatory protein	non essential
SEQ1083	SEQ1083	0	1074659	1075528	1	14621	0.0517241	870	45	conserved hypothetical protein	non essential
SEQ1084	SEQ1084	0	1075521	1076066	1	456	0.0494505	546	27	putative membrane protein	non essential
SEQ1085	SEQ1085	0	1076737	1078287	1	2028	0.0541586	1551	84	ABC transporter ATP-binding protein	non essential
SEQ1086	SEQ1086	0	1078588	1078701	1	136	0.105263	114	12	putative exported protein	non essential
SEQ1087	SEQ1087	0	1078710	1078985	1	411	0.0688406	276	19	putative exported protein	non essential
SEQ1088	SEQ1088	0	1079338	1080242	-1	676	0.0497238	905	45	pseudogene	non essential
SEQ1090	SEQ1090	0	1080352	1081002	-1	0	0	651	0	haemolysin-III related membrane protein	essential
SEQ1091	SEQ1091	0	1080986	1081441	-1	0	0	456	0	conserved hypothetical protein	essential
SEQ1092	SEQ1092	0	1081699	1082457	1	825	0.0382082	759	29	putative methyltransferase	non essential
SEQ1093	SEQ1093	0	1082485	1082823	1	408	0.0501475	339	17	conserved hypothetical protein	non essential
SEQ1094	SEQ1094	0	1082825	1083130	1	358	0.0424837	306	13	conserved hypothetical protein	non essential
SEQ1095	SEQ1095	0	1083881	1084618	1	996	0.0785908	738	58	putative response regulator protein	non essential
SEQ1096	SEQ1096	0	1084991	1085191	1	250	0.079602	201	16	putative bacteriocin	non essential
SEQ1097	SEQ1097	0	1085258	1086112	1	1227	0.0736842	855	63	putative ABC transporter	non essential
SEQ1098	SEQ1098	0	1086118	1087155	1	2063	0.0924855	1038	96	pseudogene	non essential
SEQ1099	SEQ1099	0	1087186	1087989	-1	14	0.00248756	804	2	putative isertion sequence IS861 putative transposase	not defined
SEQ1100	SEQ1100	0	1088013	1088528	-1	0	0	516	0	putative insertion sequence IS861 putative transposase	not defined
SEQ1101	SEQ1101	0	1088584	1088904	1	267	0.0747664	321	24	pseudogene	non essential
SEQ1102	SEQ1102	0	1088897	1090417	1	1768	0.0716634	1521	109	putative conjugative transposon site-specific recombinase	non essential
SEQ1103	SEQ1103	0	1090473	1091072	1	792	0.0683333	600	41	pseudogene	non essential
SEQ1104	SEQ1104	0	1091602	1092480	1	0	0	879	0	mevalonate kinase	essential
SEQ1105	SEQ1105	0	1092462	1093406	1	0	0	945	0	mevalonate diphosphate decarboxylase	essential
SEQ1106	SEQ1106	0	1093351	1094397	1	7	0.00095511	1047	1	phosphomevalonate kinase	essential
SEQ1107	SEQ1107	0	1094400	1095392	1	26	0.0020141	993	2	isopentenyl-diphosphate delta-isomerase	essential
SEQ1108	SEQ1108	0	1095677	1096963	-1	91	0.001554	1287	2	3-hydroxy-3-methylglutaryl-coenzyme A reductase	essential
SEQ1109	SEQ1109	0	1096947	1098122	-1	0	0	1176	0	3-hydroxy-3-methylglutaryl coenzyme A synthase	essential
SEQ1110	SEQ1110	0	1098307	1099146	1	0	0	840	0	thymidylate synthase	essential
SEQ1111	SEQ1111	0	1099227	1099724	1	0	0	498	0	dihydrofolate reductase	essential
SEQ1112	SEQ1112	0	1099744	1099914	1	11	0.0116959	171	2	putative exported protein	non essential
SEQ1113	SEQ1113	0	1099950	1101179	1	34	0.00325203	1230	4	ATP-dependent Clp protease ATP-binding subunit ClpX	essential
SEQ1114	SEQ1114	0	1101189	1101788	1	14	0.00333333	600	2	putative GTP-binding protein	essential
SEQ1115	SEQ1115	0	1101830	1102000	1	86	0.0467836	171	8	hypothetical protein	non essential
SEQ1116	SEQ1116	0	1102152	1105154	1	4231	0.0632701	3003	190	putative surface-anchored protein	non essential
SEQ1117	SEQ1117	0	1105344	1107443	-1	3558	0.0609524	2100	128	putative ATP-dependent protease ATP-binding subunit ClpL	non essential
SEQ1118	SEQ1118	0	1107808	1108227	1	178	0.0333333	420	14	nucleoside diphosphate kinase	non essential
SEQ1119	SEQ1119	0	1108728	1109534	1	680	0.0346964	807	28	DNA/RNA non-specific endonuclease	non essential
SEQ1120	SEQ1120	0	1109826	1110791	-1	410	0.0351967	966	34	putative polysaccharide deacetylase	non essential
SEQ1121	SEQ1121	0	1110963	1112246	1	649	0.0241433	1284	31	homoserine dehydrogenase	non essential
SEQ1122	SEQ1122	0	1112248	1113108	1	549	0.0371661	861	32	homoserine kinase	non essential
SEQ1123	SEQ1123	0	1113273	1114532	1	0	0	1260	0	putative folypolyglutamate synthase	essential
SEQ1124	SEQ1124	0	1114532	1115155	1	17	0.00320513	624	2	GTP cyclohydrolase I	essential
SEQ1125	SEQ1125	0	1115163	1115963	1	3	0.00124844	801	1	dihydropteroate synthase	essential
SEQ1126	SEQ1126	0	1115970	1116329	1	0	0	360	0	dihydroneopterin aldolase	essential
SEQ1127	SEQ1127	0	1116326	1116832	1	65	0.00394477	507	2	2-amino-4-hydroxy-6-hydroxymethyldihydropteridi ne pyrophosphokinase	essential
SEQ1128	SEQ1128	0	1116928	1117815	1	80	0.00225225	888	2	UDP-N-acetylenolpyruvoylglucosamine reductase	essential
SEQ1129	SEQ1129	0	1117861	1119015	1	302	0.0294372	1155	34	putative spermidine/putrescine ABC transporter ATP-binding protein	non essential
SEQ1130	SEQ1130	0	1118999	1119793	1	227	0.0314465	795	25	putative spermidine/putrescine ABC transporter permease protein	non essential
SEQ1131	SEQ1131	0	1119790	1120566	1	332	0.042471	777	33	spermidine/putrescine ABC transporter permease protein	non essential
SEQ1132	SEQ1132	0	1120559	1121632	1	508	0.0372439	1074	40	spermidine/putrescine extracellular binding protein	non essential
SEQ1133	SEQ1133	0	1121790	1123322	1	3641	0.0893673	1533	137	voltage gated chloride channel family protein	non essential
SEQ1134	SEQ1134	0	1123528	1124142	1	1140	0.0910569	615	56	GDSL-like lipase/acylhydrolase family protein	non essential
SEQ1135	SEQ1135	0	1124463	1125617	1	2092	0.0943723	1155	109	putative membrane protein	non essential
SEQ1136	SEQ1136	0	1125769	1126446	1	1125	0.122419	678	83	DNA repair protein RadC	non essential
SEQ1137	SEQ1137	0	1126448	1127143	-1	1204	0.0905172	696	63	putative peptidase	non essential
SEQ1138	SEQ1138	0	1127155	1127799	-1	401	0.0651163	645	42	putative redox-sensing transcriptional repressor	non essential
SEQ1139	SEQ1139	0	1128085	1128432	-1	199	0.0603448	348	21	conserved hypothetical protein	non essential
SEQ1140	SEQ1140	0	1128422	1129549	-1	4	0.000886525	1128	1	putative cysteine desulfurase	essential
SEQ1141	SEQ1141	0	1129552	1130526	-1	11	0.00102564	975	1	ribose-phosphate pyrophosphokinase 2	essential
SEQ1142	SEQ1142	0	1130661	1131233	-1	371	0.0488656	573	28	adenylate cyclase family protein	non essential
SEQ1143	SEQ1143	0	1131328	1131999	1	10	0.00446429	672	3	conserved hypothetical protein	essential
SEQ1144	SEQ1144	0	1131983	1132810	1	8	0.00120773	828	1	putative inorganic polyphosphate/ATP-NAD kinase	essential
SEQ1145	SEQ1145	0	1132807	1133709	1	911	0.0509413	903	46	putative RNA pseudouridylate synthase	non essential
SEQ1146	SEQ1146	0	1133713	1134714	1	56	0.00898204	1002	9	putative phosphate acetyltransferase	non essential
SEQ1147	SEQ1147	0	1134814	1135572	1	1059	0.0764163	759	58	putative NADP-dependent L-serine/L-allo-threonine dehydrogenase	non essential
SEQ1148	SEQ1148	0	1135677	1136363	-1	8152	0.0611354	687	42	conserved hypothetical protein	non essential
SEQ1149	SEQ1149	0	1136618	1137346	1	535	0.0438957	729	32	pseudogene	non essential
SEQ1151	SEQ1151	0	1137339	1138871	1	1275	0.0463144	1533	71	pseudogene	non essential
SEQ1153	SEQ1153	0	1139229	1140212	1	105	0.0142276	984	14	GMP reductase	non essential
SEQ1154	SEQ1154	0	1140398	1140979	1	390	0.032646	582	19	putative xanthine phosphoribosyltransferase	non essential
SEQ1155a	SEQ1155a	0	1141267	1141833	-1	604	0.0634921	567	36	pseudogene	non essential
SEQ1155b	SEQ1155b	0	1143263	1143640	-1	455	0.0502646	378	19	pseudogene	non essential
SEQ1156	SEQ1156	0	1141868	1142671	-1	0	0	804	0	putative isertion sequence IS861 putative transposase	not defined
SEQ1157	SEQ1157	0	1142695	1143210	-1	0	0	516	0	putative insertion sequence IS861 putative transposase	not defined
SEQ1159	SEQ1159	0	1143695	1143889	-1	200	0.0205128	195	4	putative 4-oxalocrotonate tautomerase	non essential
SEQ1160	SEQ1160	0	1144067	1144636	1	126	0.022807	570	13	putative thymidine kinase	non essential
SEQ1161	SEQ1161	0	1144678	1145760	1	11	0.000923361	1083	1	peptide chain release factor 1	essential
SEQ1162	SEQ1162	0	1145757	1146605	1	55	0.0117786	849	10	putative methyltransferase	non essential
SEQ1163	SEQ1163	0	1146577	1147170	1	0	0	594	0	conserved hypothetical protein	essential
SEQ1164	SEQ1164	0	1147184	1147615	1	178	0.0208333	432	9	acetyltransferase (GNAT) family protein	non essential
SEQ1165	SEQ1165	0	1147627	1148886	1	957	0.0460317	1260	58	serine hydroxymethyltransferase	non essential
SEQ1166	SEQ1166	0	1148889	1149866	1	699	0.0562372	978	55	hypothetical protein	non essential
SEQ1167	SEQ1167	0	1149867	1150469	1	646	0.0597015	603	36	putative membrane protein	non essential
SEQ1168	SEQ1168	0	1150719	1152086	1	999	0.0540936	1368	74	NADH oxidase	non essential
SEQ1169	SEQ1169	0	1152291	1153274	-1	139	0.0121951	984	12	L-lactate dehydrogenase	non essential
SEQ1170	SEQ1170	0	1153466	1155961	1	0	0	2496	0	DNA gyrase subunit A	essential
SEQ1171	SEQ1171	0	1156008	1156721	1	129	0.0070028	714	5	sortase A	ambiguous
SEQ1172	SEQ1172	0	1156819	1157232	1	602	0.0797101	414	33	glyoxalase/bleomycin resistance protein/dioxygenase superfamily protein	non essential
SEQ1173	SEQ1173	0	1157303	1157425	1	471	0.0894309	123	11	hypothetical protein	non essential
SEQ1174	SEQ1174	0	1157670	1158605	1	1773	0.0865385	936	81	putative laminin binding protein	non essential
SEQ1175	SEQ1175	0	1158602	1159042	1	765	0.0975057	441	43	putative exported protein	non essential
SEQ1177	SEQ1177	0	1159355	1160326	1	2011	0.0967078	972	94	putative exported protein	non essential
SEQ1178	SEQ1178	0	1160551	1161774	1	2144	0.107026	1224	131	putative peptidoglycan branched peptide synthesis protein MurM	non essential
SEQ1179	SEQ1179	0	1161927	1163498	-1	86	0.00445293	1572	7	signal recognition particle protein	essential
SEQ1180	SEQ1180	0	1163513	1163845	-1	23	0.012012	333	4	putative DNA-binding protein	non essential
SEQ1181	SEQ1181	0	1164057	1164755	-1	54	0.0128755	699	9	GntR family regulatory protein	non essential
SEQ1182	SEQ1182	0	1165042	1166604	1	254	0.000639795	1563	1	GMP synthase [glutamine-hydrolyzing]	essential
SEQ1183	SEQ1183	0	1166952	1167374	1	3352	0.0638298	423	27	hypothetical protein	non essential
SEQ1184	SEQ1184	0	1167669	1168367	-1	1156	0.0858369	699	60	putative phage repressor-like protein	non essential
SEQ1185	SEQ1185	0	1168562	1168999	1	445	0.0730594	438	32	GtrA-like protein	non essential
SEQ1186	SEQ1186	0	1169156	1170226	1	40	0.00373483	1071	4	tyrosine recombinase XerC	essential
SEQ1187	SEQ1187	0	1170326	1171303	-1	1035	0.0552147	978	54	sensor histidine kinase	non essential
SEQ1188	SEQ1188	0	1171300	1171965	-1	1445	0.10961	666	73	response regulator protein	non essential
SEQ1189a	SEQ1189a	0	1172009	1172407	-1	684	0.0952381	399	38	pseudogene	non essential
SEQ1189b	SEQ1189b	0	1173840	1175396	-1	2866	0.0828516	1557	129	pseudogene	non essential
SEQ1190	SEQ1190	0	1172464	1172979	1	0	0	516	0	putative insertion sequence IS861 putative transposase	not defined
SEQ1191	SEQ1191	0	1173003	1173806	1	19	0.00124378	804	1	putative isertion sequence IS861 putative transposase	not defined
SEQ1193	SEQ1193	0	1175399	1176151	-1	926	0.0717131	753	54	ABC transporter ATP-binding protein	non essential
SEQ1194	SEQ1194	0	1176482	1176961	1	486	0.075	480	36	conserved hypothetical protein	non essential
SEQ1195	SEQ1195	0	1177219	1178478	1	0	0	1260	0	putative transposase	not defined
SEQ1197	SEQ1197	0	1178646	1180037	-1	2167	0.0538793	1392	75	putative carboxylase subunit	non essential
SEQ1198	SEQ1198	0	1180068	1180616	-1	297	0.0418944	549	23	putative puatative apo-citrate lyase phosphoribosyl-dephospho-CoA transferase	non essential
SEQ1199	SEQ1199	0	1180621	1182153	-1	1640	0.0613177	1533	94	putative citrate lyase alpha subunit	non essential
SEQ1200	SEQ1200	0	1182155	1183042	-1	667	0.0439189	888	39	putative citrate lyase beta subunit	non essential
SEQ1201	SEQ1201	0	1183030	1183338	-1	555	0.0614887	309	19	putative citrate lyase acyl carrier protein	non essential
SEQ1202	SEQ1202	0	1183371	1183511	-1	76	0.0567376	141	8	putative membrane protein	non essential
SEQ1203	SEQ1203	0	1183520	1184641	-1	1692	0.0730838	1122	82	putative Na+-transporting methylmalonyl-CoA/oxaloacetate decarboxylase	non essential
SEQ1204	SEQ1204	0	1184691	1185086	-1	554	0.0707071	396	28	putative decarboxylase gamma chain	non essential
SEQ1205	SEQ1205	0	1185104	1185448	-1	1027	0.101449	345	35	hypothetical protein	non essential
SEQ1206	SEQ1206	0	1185830	1187233	1	4871	0.0890313	1404	125	putative Mg2+/citrate complex transporter	non essential
SEQ1207	SEQ1207	0	1187386	1188081	1	2209	0.0905172	696	63	GntR family regulatory protein	non essential
SEQ1208	SEQ1208	0	1188074	1188958	1	1293	0.0644068	885	57	putative 2-(5''-triphosphoribosyl)-3'-dephosphocoenzyme-A synthase	non essential
SEQ1209	SEQ1209	0	1189044	1189490	-1	532	0.0536913	447	24	putative membrane protein	non essential
SEQ1210	SEQ1210	0	1189583	1190107	-1	895	0.0761905	525	40	putative membrane protein	non essential
SEQ1211	SEQ1211	0	1190374	1191423	1	2708	0.087619	1050	92	putative Citrate [pro-3S]-lyase] ligase	non essential
SEQ1212	SEQ1212	0	1191481	1192284	-1	0	0	804	0	putative transposase	not defined
SEQ1213	SEQ1213	0	1192308	1192823	-1	0	0	516	0	putative insertion sequence IS861 putative transposase	not defined
SEQ1214	SEQ1214	0	1193025	1194284	1	0	0	1260	0	putative transposase	not defined
SEQ1216	SEQ1216	0	1194322	1195656	-1	1692	0.0651685	1335	87	protein Gid homolog	non essential
SEQ1217	SEQ1217	0	1196038	1196751	-1	1370	0.0826331	714	59	putative membrane protein	non essential
SEQ1218	SEQ1218	0	1196772	1197419	-1	661	0.0555556	648	36	putative DNA-binding protein	non essential
SEQ1219	SEQ1219	0	1197534	1199666	-1	87	0.00375059	2133	8	DNA topoisomerase I	essential
SEQ1220	SEQ1220	0	1199767	1200612	-1	1324	0.0815603	846	69	SMF family protein	non essential
SEQ1221	SEQ1221	0	1200858	1201631	-1	926	0.0826873	774	64	ribonuclease HII	non essential
SEQ1222	SEQ1222	0	1201621	1202475	-1	13	0.00350877	855	3	putative GTPase protein	essential
SEQ1223	SEQ1223	0	1203068	1203700	-1	1341	0.109005	633	69	pseudogene	non essential
SEQ1225	SEQ1225	0	1203702	1204571	-1	1225	0.0689655	870	60	pseudogene	non essential
SEQ1226	SEQ1226	0	1204568	1204900	-1	239	0.0540541	333	18	putative thioredoxin (fragment)	non essential
SEQ1227	SEQ1227	0	1204940	1205455	1	0	0	516	0	putative insertion sequence IS861 putative transposase	not defined
SEQ1228	SEQ1228	0	1205479	1206282	1	25	0.00124378	804	1	putative isertion sequence IS861 putative transposase	not defined
SEQ1229	SEQ1229	0	1206307	1207161	-1	1174	0.0923977	855	79	putative conjugative transposon site-specific recombinase	non essential
SEQ1231	SEQ1231	0	1207922	1208323	-1	753	0.11194	402	45	putative DNA-binding protein	non essential
SEQ1232	SEQ1232	0	1209169	1209414	-1	569	0.150407	246	37	hypothetical protein	non essential
SEQ1233	eqbN	0	1209536	1210441	-1	1364	0.0960265	906	87	putative membrane protein	non essential
SEQ1234	eqbM	0	1210463	1211527	-1	1422	0.0929577	1065	99	putative oxidoreductase	non essential
SEQ1235	eqbL	0	1211547	1213292	-1	5952	0.138603	1746	242	ABC transporter ATP-binding membrane protein	non essential
SEQ1236	eqbK	0	1213297	1215054	-1	2553	0.100114	1758	176	ABC transporter	non essential
SEQ1237	eqbJ	0	1215077	1216453	-1	2067	0.100944	1377	139	putative ABC transporter ATP-binding component	non essential
SEQ1238	eqbI	0	1216467	1217138	-1	1081	0.113095	672	76	putative transmembrane protein	non essential
SEQ1239	eqbH	0	1217140	1217727	-1	791	0.079932	588	47	putative membrane protein	non essential
SEQ1240	eqbG	0	1217717	1221535	-1	4289	0.079602	3819	304	equibactin nonribosomal peptide synthase protein	non essential
SEQ1241	eqbF	0	1221519	1223645	-1	3751	0.0771039	2127	164	equibactin biosynthetic protein	non essential
SEQ1242	eqbE	0	1223642	1229713	-1	9053	0.0788867	6072	479	equibactin equibactin nonribosomal peptide synthase protein	non essential
SEQ1243	eqbD	0	1229728	1231311	-1	2057	0.0732323	1584	116	equibactin siderophore biosynthetic protein	non essential
SEQ1244	eqbC	0	1231320	1232003	-1	831	0.0701754	684	48	putative 4'-phosphopantetheinyl transferase superfamily protein	non essential
SEQ1245	eqbB	0	1231990	1232739	-1	1139	0.0733333	750	55	putative non-ribosomal peptide synthesis thioesterase	non essential
SEQ1246	eqbA	0	1232968	1233348	-1	0	0	381	0	putative iron-dependent regulatory protein	essential
SEQ1247	SEQ1247	0	1233405	1233563	-1	64	0.0566038	159	9	putative conjugative transposon membrane protein	non essential
SEQ1249	SEQ1249	0	1233885	1234253	1	630	0.0894309	369	33	putative conjugative transposon mobilization protein	non essential
SEQ1250	SEQ1250	0	1234253	1235626	1	2303	0.0982533	1374	135	putative conjugative transposon mobilization protein	non essential
SEQ1251	SEQ1251	0	1235736	1236221	-1	82329	0.0761317	486	37	putative conjugative transposon membrane protein	not defined
SEQ1252	SEQ1252	0	1236379	1237818	-1	2523	0.0888889	1440	128	putative conjugative transposon single-strand binding protein	non essential
SEQ1253	SEQ1253	0	1237819	1249746	-1	92668	0.0991784	11928	1183	putative conjugative transposon DNA recombination protein	non essential
SEQ1254	SEQ1254	0	1249763	1250509	-1	803	0.085676	747	64	conjugative transposon hypothetical protein	non essential
SEQ1255	SEQ1255	0	1250551	1251102	-1	2424	0.0742754	552	41	conjugative transposon hypothetical protein	non essential
SEQ1256	SEQ1256	0	1251106	1252818	-1	4014	0.0998249	1713	171	putative DNA topoisomerase	non essential
SEQ1257	SEQ1257	0	1252990	1253832	-1	912	0.0759193	843	64	putative abortive infection protein	non essential
SEQ1258	SEQ1258	0	1253825	1254418	-1	24	0.0016835	594	1	conjugative transposon hypothetical protein	essential
SEQ1259	SEQ1259	0	1254671	1256134	-1	3796	0.117486	1464	172	putative membrane protein	non essential
SEQ1260	SEQ1260	0	1256112	1256399	-1	816	0.114583	288	33	conjugative transposon hypothetical protein	non essential
SEQ1261	SEQ1261	0	1256412	1258700	-1	5666	0.109218	2289	250	putative conjugative transposon membrane protein	non essential
SEQ1262	SEQ1262	0	1258666	1259700	-1	2533	0.109179	1035	113	modification DNA methylase	non essential
SEQ1263	SEQ1263	0	1259693	1262119	-1	7973	0.0869386	2427	211	putative conjugal transfer protein	non essential
SEQ1264	SEQ1264	0	1262130	1262540	-1	665	0.0948905	411	39	putative conjugative transposon membrane protein	non essential
SEQ1265	SEQ1265	0	1262544	1263038	-1	1009	0.0888889	495	44	putative conjugative transposon membrane protein	non essential
SEQ1266	SEQ1266	0	1263111	1263929	-1	1985	0.117216	819	96	putative conjugative transposon membrane protein	non essential
SEQ1267	SEQ1267	0	1263974	1264189	-1	654	0.12963	216	28	putative conjugative transposon membrane protein	not defined
SEQ1268	SEQ1268	0	1264547	1265143	-1	856	0.0837521	597	50	putative conjugative transposon exported protein	non essential
SEQ1269	SEQ1269	0	1265140	1265814	-1	799	0.077037	675	52	putative ABC transporter	non essential
SEQ1270	SEQ1270	0	1265815	1267983	-1	3815	0.0940526	2169	204	putative membrane protein	non essential
SEQ1271	SEQ1271	0	1268091	1268474	-1	1110	0.0989583	384	38	putative bacteriocin	non essential
SEQ1272	SEQ1272	0	1268752	1269399	-1	594	0.0817901	648	53	pseudogene	non essential
SEQ1273	SEQ1273	0	1269450	1270130	-1	724	0.0543319	681	37	pseudogene	non essential
SEQ1274	SEQ1274	0	1270226	1271191	-1	1175	0.0600414	966	58	ParB-like nuclease protein	non essential
SEQ1275	SEQ1275	0	1271184	1271960	-1	821	0.0656371	777	51	sporulation initiation inhibitor Soj homolog	non essential
SEQ1276	SEQ1276	0	1272106	1273275	-1	863	0.0444444	1170	52	pseudogene	non essential
SEQ1277	SEQ1277	0	1273277	1274998	-1	2514	0.0557491	1722	96	ABC transporter ATP-binding membrane protein	non essential
SEQ1278	SEQ1278	0	1275447	1277453	1	2990	0.0568012	2007	114	putative surface-anchored 5'-nucleotidase	non essential
SEQ1279	SEQ1279	0	1277644	1278054	-1	314	0.0413625	411	17	peptide deformylase	non essential
SEQ1280	SEQ1280	0	1278186	1279535	-1	1434	0.0481481	1350	65	NADP-specific glutamate dehydrogenase	non essential
SEQ1281	SEQ1281	0	1279676	1281452	-1	2004	0.0557119	1777	99	pseudogene	non essential
SEQ1283	SEQ1283	0	1281452	1283197	-1	1799	0.04811	1746	84	ABC transporter	non essential
SEQ1284	SEQ1284	0	1283302	1285169	-1	1782	0.0449679	1868	84	pseudogene	non essential
SEQ1286	SEQ1286	0	1285162	1286376	-1	37	0.000823045	1215	1	CCA-adding enzyme	essential
SEQ1287	SEQ1287	0	1286473	1287321	-1	188	0.0176678	849	15	DegV family protein	non essential
SEQ1288	SEQ1288	0	1287321	1287701	-1	49	0.015748	381	6	conserved hypothetical protein	non essential
SEQ1289	SEQ1289	0	1287906	1288772	-1	0	0	867	0	putative isertion sequence IS861 putative transposase	not defined
SEQ1290	SEQ1290	0	1288769	1289257	-1	0	0	489	0	putative insertion sequence IS861 putative transposase	not defined
SEQ1291	SEQ1291	0	1289356	1290066	-1	554	0.0393812	711	28	mannosyl-glycoprotein endo-beta-N-acetylglucosaminidase family protein	non essential
SEQ1292	SEQ1292	0	1290513	1291871	-1	1680	0.0824135	1359	112	conserved integral membrane protein	non essential
SEQ1293	SEQ1293	0	1292102	1292236	-1	169	0.103704	135	14	hypothetical protein	non essential
SEQ1294	SEQ1294	0	1292279	1292509	-1	261	0.0649351	231	15	hypothetical protein	non essential
SEQ1295	SEQ1295	0	1292603	1293016	-1	442	0.0652174	414	27	putative membrane protein	non essential
SEQ1296	SEQ1296	0	1293051	1293248	-1	196	0.0858586	198	17	putative transcriptional regulator	non essential
SEQ1297	SEQ1297	0	1293530	1294003	-1	15	0.00421941	474	2	putative transposase	not defined
SEQ1298	SEQ1298	0	1294455	1295054	-1	1267	0.0683333	600	41	mannosyl-glycoprotein endo-beta-N-acetylglucosaminidase family protein	non essential
SEQ1299	SEQ1299	0	1295632	1297578	-1	1749	0.0308166	1947	60	putative fructose-specific phosphotransferase system (PTS)	non essential
SEQ1300	SEQ1300	0	1297575	1298486	-1	546	0.0328947	912	30	putative 1-phosphofructokinase	non essential
SEQ1301	SEQ1301	0	1298483	1299196	-1	414	0.0434174	714	31	DeoR family regulatory protein	non essential
SEQ1302	SEQ1302	0	1299631	1300554	-1	669	0.0422078	924	39	putative ketopantoate reductase	non essential
SEQ1303	SEQ1303	0	1300566	1301624	-1	1026	0.0415486	1059	44	putative membrane protein	non essential
SEQ1304	SEQ1304	0	1301756	1302748	-1	52	0.00906344	993	9	pyridine nucleotide-disulphide oxidoreductase family protein	non essential
SEQ1305	SEQ1305	0	1302748	1303479	-1	0	0	732	0	tRNA (Guanine-N(1)-)-methyltransferase	essential
SEQ1306	SEQ1306	0	1303469	1303987	-1	0	0	519	0	16S rRNA processing protein	essential
SEQ1307	SEQ1307	0	1305262	1305501	-1	7	0.00833333	240	2	conserved hypothetical protein	non essential
SEQ1307a	SEQ1307a	0	1304761	1305096	-1	410	0.0416667	336	14	pseudogene	non essential
SEQ1308	SEQ1308	0	1305511	1305783	-1	0	0	273	0	30S ribosomal protein S16	essential
SEQ1309	SEQ1309	0	1306214	1306831	-1	394	0.0501618	618	31	putative membrane protein	non essential
SEQ1310	SEQ1310	0	1306824	1308050	-1	681	0.0317848	1227	39	putative permease	non essential
SEQ1311	SEQ1311	0	1308059	1308769	-1	359	0.0464135	711	33	ABC transporter ATP-binding protein	non essential
SEQ1312	SEQ1312	0	1308769	1310031	-1	782	0.0411718	1263	52	putative exported protein	non essential
SEQ1313	SEQ1313	0	1310346	1313522	-1	1872	0.03305	3177	105	carbamoyl-phosphate synthase large chain	non essential
SEQ1314	SEQ1314	0	1313940	1315031	-1	368	0.0247253	1092	27	carbamoyl-phosphate synthase small chain	non essential
SEQ1315	SEQ1315	0	1315054	1315989	-1	391	0.0309829	936	29	aspartate carbamoyltransferase	non essential
SEQ1316	SEQ1316	0	1316047	1317306	-1	271	0.0214286	1260	27	uracil permease	non essential
SEQ1317	SEQ1317	0	1317322	1317843	-1	42	0.0114943	522	6	PyrR bifunctional protein [includes: pyrimidine operon regulatory protein; uracil phosphoribosyltransferase]	non essential
SEQ1318	SEQ1318	0	1318205	1318819	1	806	0.0666667	615	41	putative membrane protein	non essential
SEQ1319	SEQ1319	0	1318900	1319790	-1	385	0.0280584	891	25	putative RNA pseudouridylate synthase	non essential
SEQ1320	SEQ1320	0	1319780	1320238	-1	406	0.0501089	459	23	lipoprotein signal peptidase	non essential
SEQ1321	SEQ1321	0	1320466	1321395	-1	418	0.0322581	930	30	LysR family regulatory protein	non essential
SEQ1322	SEQ1322	0	1321802	1322095	-1	15	0.00340136	294	1	50S ribosomal protein L27	essential
SEQ1323	SEQ1323	0	1322117	1322449	-1	0	0	333	0	conserved hypothetical protein	essential
SEQ1324	SEQ1324	0	1322462	1322776	-1	0	0	315	0	50S ribosomal protein L21	essential
SEQ1325	SEQ1325	0	1323006	1324199	-1	381	0.0234506	1194	28	putative membrane protein	non essential
SEQ1326	SEQ1326	0	1324464	1325081	1	316	0.0420712	618	26	putative lipoprotein	non essential
SEQ1327	SEQ1327	0	1325379	1326608	-1	1254	0.0463415	1230	57	Major Facilitator Superfamily protein	non essential
SEQ1328	SEQ1328	0	1326643	1328574	-1	2174	0.0771222	1932	149	pseudogene	non essential
SEQ1330	SEQ1330	0	1329107	1329973	-1	1508	0.083045	867	72	putative DNA-binding protein	non essential
SEQ1331	SEQ1331	0	1330222	1331088	-1	25	0.0011534	867	1	putative isertion sequence IS861 putative transposase	not defined
SEQ1332	SEQ1332	0	1331085	1331573	-1	0	0	489	0	putative insertion sequence IS861 putative transposase	not defined
SEQ1333	SEQ1333	0	1332150	1333409	1	0	0	1260	0	putative transposase	not defined
SEQ1335	SEQ1335	0	1333457	1334659	-1	3	0.000831255	1203	1	putative 30S ribosomal protein S1	essential
SEQ1336	SEQ1336	0	1335038	1335271	-1	6	0.0042735	234	1	conserved hypothetical protein	essential
SEQ1337	SEQ1337	0	1335336	1336358	-1	571	0.0371457	1023	38	putative branched-chain-amino-acid aminotransferase	non essential
SEQ1338	SEQ1338	0	1336459	1338927	-1	6	0.000405022	2469	1	topoisomerase IV subunit A	essential
SEQ1339	SEQ1339	0	1339393	1340208	-1	402	0.0196078	816	16	conserved hypothetical protein	non essential
SEQ1340	SEQ1340	0	1340310	1342259	-1	0	0	1950	0	topoisomerase IV subunit B	essential
SEQ1341	SEQ1341	0	1342392	1343039	1	0	0	648	0	putative membrane protein	essential
SEQ1342	SEQ1342	0	1343093	1344367	-1	612	0.0258824	1275	33	putative dihydroorotase	non essential
SEQ1343	SEQ1343	0	1344599	1345252	-1	304	0.0336391	654	22	uracil-DNA glycosylase	non essential
SEQ1344	SEQ1344	0	1345264	1345671	-1	752	0.0367647	408	15	putative acetyltransferase	non essential
SEQ1345	SEQ1345	0	1345802	1346455	-1	468	0.030581	654	20	transport system membrane protein	non essential
SEQ1346	SEQ1346	0	1346483	1347349	-1	690	0.0392157	867	34	extracellular solute-binding protein	non essential
SEQ1347	SEQ1347	0	1347469	1348923	-1	1180	0.0378007	1455	55	putative amidase	non essential
SEQ1348	SEQ1348	0	1349158	1349901	-1	498	0.0349462	744	26	acetyltransferase (GNAT) family protein	non essential
SEQ1349	SEQ1349	0	1349953	1350588	-1	19	0.00157233	636	1	orotate phosphoribosyltransferase	essential
SEQ1350	SEQ1350	0	1350648	1351340	-1	9	0.001443	693	1	orotidine 5'-phosphate decarboxylase	essential
SEQ1351	SEQ1351	0	1351961	1352410	-1	235	0.0288889	450	13	conserved hypothetical protein	non essential
SEQ1352	SEQ1352	0	1352750	1353658	1	803	0.0407041	909	37	LysR family regulatory protein	non essential
SEQ1353	SEQ1353	0	1353791	1354576	-1	659	0.0483461	786	38	conserved hypothetical protein	non essential
SEQ1354	SEQ1354	0	1354667	1355476	-1	395	0.0333333	810	27	putative purine nucleoside phosphorylase	non essential
SEQ1355	SEQ1355	0	1355689	1356900	-1	762	0.0338284	1212	41	phosphopentomutase	non essential
SEQ1356	SEQ1356	0	1356978	1357661	-1	0	0	684	0	ribose 5-phosphate isomerase A	essential
SEQ1357	SEQ1357	0	1358109	1358423	-1	333	0.0507937	315	16	conserved hypothetical protein	non essential
SEQ1358	SEQ1358	0	1358430	1359107	-1	550	0.0442478	678	30	putative membrane protein	non essential
SEQ1359	SEQ1359	0	1359129	1359815	-1	746	0.0480349	687	33	putative membrane protein	non essential
SEQ1360	SEQ1360	0	1359837	1360523	-1	3280	0.0494905	687	34	putative membrane protein	non essential
SEQ1361	SEQ1361	0	1360517	1362127	-1	2231	0.0515208	1611	83	hypothetical protein	non essential
SEQ1362	SEQ1362	0	1362117	1362449	-1	274	0.0540541	333	18	hypothetical protein	non essential
SEQ1363	SEQ1363	0	1362454	1362768	-1	647	0.0666667	315	21	conserved hypothetical protein	non essential
SEQ1364	SEQ1364	0	1362891	1363139	-1	249	0.064257	249	16	conserved hypothetical protein	non essential
SEQ1365	SEQ1365	0	1363384	1364760	1	101	0.0108932	1377	15	tRNA modification GTPase TrmE	non essential
SEQ1366	SEQ1366	0	1365027	1366436	-1	782	0.0397163	1410	56	putative Xaa-His dipeptidase	non essential
SEQ1367	SEQ1367	0	1366517	1367119	-1	107	0.026534	603	16	nitroreductase family protein	non essential
SEQ1368	SEQ1368	0	1367247	1369031	-1	1306	0.0453782	1785	81	UvrABC system protein C	non essential
SEQ1369	SEQ1369	0	1369284	1370321	-1	749	0.044316	1038	46	extracellular solute-binding protein	non essential
SEQ1370	SEQ1370	0	1370318	1371103	-1	543	0.0470738	786	37	response regulator protein	non essential
SEQ1371	SEQ1371	0	1371107	1372741	-1	1904	0.0648318	1635	106	sensor histidine kinase	non essential
SEQ1372	SEQ1372	0	1372931	1373758	-1	1159	0.0700483	828	58	sugar phosphotransferase system (PTS)	non essential
SEQ1373	SEQ1373	0	1373755	1374564	-1	752	0.0469136	810	38	sugar phosphotransferase system (PTS)	non essential
SEQ1374	SEQ1374	0	1374582	1375073	-1	510	0.0569106	492	28	sugar phosphotransferase system (PTS)	non essential
SEQ1375	SEQ1375	0	1375088	1375513	-1	364	0.0539906	426	23	sugar phosphotransferase system (PTS)	non essential
SEQ1376	SEQ1376	0	1375857	1376876	-1	1107	0.05	1020	51	putative membrane protein	non essential
SEQ1377	SEQ1377	0	1377164	1377601	-1	451	0.0456621	438	20	peptide methionine sulfoxide reductase	non essential
SEQ1378	SEQ1378	0	1377634	1377789	-1	238	0.0833333	156	13	hypothetical protein	non essential
SEQ1379	SEQ1379	0	1378143	1379975	-1	324	0.0174577	1833	32	GTP-binding protein LepA	non essential
SEQ1380	SEQ1380	0	1380674	1381030	-1	236	0.0504202	357	18	pseudogene	non essential
SEQ1381	SEQ1381	0	1381112	1381405	-1	348	0.0680272	294	20	putative bacteriocin immunity protein	non essential
SEQ1382	SEQ1382	0	1381435	1381701	-1	183	0.0674157	267	18	putative bacteriocin	non essential
SEQ1383	SEQ1383	0	1381871	1382341	1	1329	0.0849257	471	40	pseudogene	non essential
SEQ1384	SEQ1384	0	1382647	1384368	1	0	0	1722	0	transposase	not defined
SEQ1385	SEQ1385	0	1384439	1385734	1	1755	0.0833333	1296	108	pseudogene	non essential
SEQ1386	SEQ1386	0	1385828	1385983	1	244	0.0705128	156	11	bacteriocin-like peptide	non essential
SEQ1387	SEQ1387	0	1386165	1386648	-1	1142	0.0867769	484	42	pseudogene	non essential
SEQ1389	SEQ1389	0	1386917	1387390	-1	31	0.00421941	474	2	putative transposase	not defined
SEQ1390	SEQ1390	0	1387672	1388037	-1	0	0	366	0	50S ribosomal protein L7/L12	essential
SEQ1391	SEQ1391	0	1388102	1388665	-1	0	0	564	0	50S ribosomal protein L10	essential
SEQ1392	SEQ1392	0	1388898	1389539	-1	598	0.0482866	642	31	putative membrane protein	non essential
SEQ1393	SEQ1393	0	1389536	1390303	-1	286	0.0273438	768	21	haloacid dehalogenase-like hydrolase	non essential
SEQ1394	SEQ1394	0	1390303	1391055	-1	846	0.0424967	753	32	putative acyl-ACP thioesterase	non essential
SEQ1395	SEQ1395	0	1391066	1392196	-1	397	0.0291777	1131	33	putative oxygen-independent coproporphyrinogen III oxidase	non essential
SEQ1396	SEQ1396	0	1392263	1392916	-1	291	0.0336391	654	22	hypothetical protein	non essential
SEQ1397	SEQ1397	0	1392983	1394335	-1	0	0	1353	0	putative phosphoglucosamine mutase	essential
SEQ1398	SEQ1398	0	1394388	1395344	-1	305	0.0229885	957	22	putative exported protein	non essential
SEQ1399	SEQ1399	0	1395341	1396192	-1	0	0	852	0	putative membrane protein	essential
SEQ1400	SEQ1400	0	1396294	1397637	1	0	0	1344	0	Mur ligase family protein	essential
SEQ1401	SEQ1401	0	1397637	1398425	1	38	0.00253485	789	2	conserved hypothetical protein	essential
SEQ1402	SEQ1402	0	1399049	1400038	-1	10	0.0020202	990	2	putative lipoate-protein ligase A	essential
SEQ1403	SEQ1403	0	1400280	1402049	-1	18	0.000564972	1770	1	dihydrolipoamide dehydrogenase	essential
SEQ1404	SEQ1404	0	1402258	1403667	-1	0	0	1410	0	dihydrolipoamide acetyltransferase component of pyruvate dehydrogenase complex	essential
SEQ1405	SEQ1405	0	1403791	1404789	-1	0	0	999	0	putative pyruvate dehydrogenase E1 component	essential
SEQ1406	SEQ1406	0	1404869	1405837	-1	0	0	969	0	putative pyruvate dehydrogenase E1 component	essential
SEQ1407	SEQ1407	0	1406343	1408292	-1	1548	0.045641	1950	89	ABC transporter ATP-binding protein	non essential
SEQ1408	SEQ1408	0	1408663	1409448	-1	465	0.0305344	786	24	putative esterase	non essential
SEQ1409	SEQ1409	0	1409554	1411215	-1	0	0	1662	0	metallo-beta-lactamase superfamily protein	essential
SEQ1410	SEQ1410	0	1411425	1412183	-1	671	0.0395257	759	30	ABC transporter ATP-binding protein	non essential
SEQ1411	SEQ1411	0	1412180	1413049	-1	534	0.0390805	870	34	ABC transporter permease protein	non essential
SEQ1412	SEQ1412	0	1413063	1414058	-1	736	0.0391566	996	39	putative exported protein	non essential
SEQ1413	SEQ1413	0	1414410	1416080	1	608	0.0365051	1671	61	putative fibronectin/fibrinogen-binding protein	non essential
SEQ1414	SEQ1414	0	1416169	1417407	-1	1378	0.047619	1239	59	conserved hypothetical protein	non essential
SEQ1415	SEQ1415	0	1417397	1418578	-1	958	0.0465313	1182	55	putative membrane protein	non essential
SEQ1416	SEQ1416	0	1418641	1419117	-1	161	0.0314465	477	15	mutator MutX protein (7	non essential
SEQ1417	SEQ1417	0	1419295	1420341	-1	0	0	1047	0	putative dTDP-glucose-4	essential
SEQ1418	SEQ1418	0	1420533	1421132	-1	0	0	600	0	putative dTDP-4-keto-6-deoxyglucose-3	essential
SEQ1419	SEQ1419	0	1421129	1422058	-1	6	0.00215054	930	2	glucose-1-phosphate thymidyl transferase	essential
SEQ1420	SEQ1420	0	1422055	1423164	-1	1400	0.0279279	1110	31	FAD dependent oxidoreductase	non essential
SEQ1421	SEQ1421	0	1423219	1424007	-1	926	0.0380228	789	30	NIF3 (NGG1p interacting factor 3) family protein	non essential
SEQ1422	SEQ1422	0	1423997	1424683	-1	13	0.0014556	687	1	conserved hypothetical protein	essential
SEQ1423	SEQ1423	0	1424757	1425419	-1	428	0.0346908	663	23	putative endonuclease III	non essential
SEQ1424	SEQ1424	0	1425419	1426096	-1	4	0.00147493	678	1	putative DNA replication protein DnaD	essential
SEQ1425	SEQ1425	0	1426163	1426681	-1	0	0	519	0	adenine phosphoribosyltransferase	essential
SEQ1426	SEQ1426	0	1426761	1427129	-1	192	0.0352304	369	13	conserved hypothetical protein	non essential
SEQ1427	SEQ1427	0	1427138	1429348	-1	1463	0.0339213	2211	75	putative single-stranded-DNA-specific exonuclease	non essential
SEQ1428	SEQ1428	0	1429345	1430109	-1	521	0.0379085	765	29	short chain dehydrogenase	non essential
SEQ1429	SEQ1429	0	1430109	1431038	-1	0	0	930	0	ribonuclease Z	essential
SEQ1430	SEQ1430	0	1431053	1431691	-1	144	0.0219092	639	14	conserved hypothetical protein	non essential
SEQ1431	SEQ1431	0	1431684	1432922	-1	350	0.0153349	1239	19	putative GTPase	non essential
SEQ1432	SEQ1432	0	1433007	1433897	-1	127	0.0145903	891	13	tRNA delta(2)-isopentenylpyrophosphate transferase	non essential
SEQ1433	SEQ1433	0	1434024	1434206	1	54	0.0218579	183	4	putative exported protein	non essential
SEQ1434	SEQ1434	0	1434418	1434999	-1	282	0.0274914	582	16	phosphoribulokinase/uridine kinase family protein	non essential
SEQ1435	SEQ1435	0	1435156	1437420	-1	1341	0.0348786	2265	79	putative glycogen phosphorylase	non essential
SEQ1436	SEQ1436	0	1437446	1438948	-1	554	0.0292748	1503	44	putative 4-alpha-glucanotransferase	non essential
SEQ1437	SEQ1437	0	1439155	1440177	-1	580	0.0449658	1023	46	LacI family transcriptional repressor	non essential
SEQ1438	SEQ1438	0	1440424	1441677	1	1255	0.0470494	1254	59	putative maltose/maltodextrin-binding protein precursor	non essential
SEQ1439	SEQ1439	0	1441977	1443338	1	1625	0.0660793	1362	90	putative maltose/maltodextrin ABC transport system permease protein	non essential
SEQ1440	SEQ1440	0	1443338	1444174	1	794	0.037037	837	31	putative maltose/maltodextrin ABC transport system permease protein	non essential
SEQ1441	SEQ1441	0	1444275	1444790	1	0	0	516	0	putative insertion sequence IS861 putative transposase	not defined
SEQ1442	SEQ1442	0	1444814	1445617	1	0	0	804	0	putative isertion sequence IS861 putative transposase	not defined
SEQ1443	SEQ1443	0	1445680	1446510	-1	712	0.0385078	831	32	putative maltodextrose utilization protein MalA	non essential
SEQ1444	SEQ1444	0	1446535	1447395	-1	854	0.0441347	861	38	putative maltose/maltodextrin ABC transport system permease protein	non essential
SEQ1445	SEQ1445	0	1447396	1448700	-1	962	0.045977	1305	60	putative maltose/maltodextrin ABC transport system permease protein	non essential
SEQ1446	amyA	0	1448776	1450908	-1	1753	0.0454759	2133	97	cyclomaltodextrin glucanotransferase precursor	non essential
SEQ1447	SEQ1447	0	1450937	1452637	-1	1172	0.0417402	1701	71	cyclomaltodextrinase (maltogenic alpha-amylase)	non essential
SEQ1448	SEQ1448	0	1452810	1454069	-1	821	0.0436508	1260	55	putative maltose/maltodextrin-binding protein precursor	non essential
SEQ1449	SEQ1449	0	1454610	1455584	-1	8647	0.0533333	975	52	putative membrane protein	non essential
SEQ1450	SEQ1450	0	1455618	1456871	-1	302	0.0271132	1254	34	putative D-alanyl-lipoteichoic acid biosynthesis protein	non essential
SEQ1451	SEQ1451	0	1456864	1457103	-1	58	0.0208333	240	5	D-alanyl carrier protein	non essential
SEQ1452	SEQ1452	0	1457121	1458368	-1	418	0.0232372	1248	29	putative activated D-alanine transport protein	non essential
SEQ1453	SEQ1453	0	1458365	1459903	-1	538	0.0253411	1539	39	D-alanine--poly(phosphoribitol) ligase subunit 1	non essential
SEQ1454	SEQ1454	0	1460397	1462388	-1	668	0.0235944	1992	47	UvrABC system protein B (UvrB protein)	non essential
SEQ1455	SEQ1455	0	1462580	1464745	1	0	0	2166	0	putative glutamine ABC transporter	essential
SEQ1456	SEQ1456	0	1464745	1465485	1	0	0	741	0	putative glutamine ABC transporter	essential
SEQ1457	SEQ1457	0	1465791	1467170	-1	1652	0.0376812	1380	52	sugar phosphotransferase system (PTS)	non essential
SEQ1458	SEQ1458	0	1467245	1467676	-1	398	0.0416667	432	18	conserved hypothetical protein	non essential
SEQ1459	SEQ1459	0	1467679	1468014	-1	250	0.0386905	336	13	putative lactose/cellobiose-specific phosphotransferase system (PTS)	non essential
SEQ1460	SEQ1460	0	1468011	1468328	-1	195	0.0314465	318	10	putative lactose/cellobiose-specific phosphotransferase system (PTS)	non essential
SEQ1461	SEQ1461	0	1468342	1470336	-1	1853	0.0461153	1995	92	putative regulatory protein	non essential
SEQ1462	SEQ1462	0	1470442	1471539	-1	1451	0.0464481	1098	51	conserved hypothetical protein	non essential
SEQ1463	SEQ1463	0	1471546	1472946	-1	1914	0.0399714	1401	56	putative beta-glucosidase	non essential
SEQ1464	SEQ1464	0	1473281	1473985	1	681	0.0397163	705	28	nicotinamide mononucleotide transporter	non essential
SEQ1465	SEQ1465	0	1474038	1474196	-1	173	0.0314465	159	5	conserved hypothetical protein	non essential
SEQ1466	SEQ1466	0	1474317	1475630	-1	6	0.000761035	1314	1	putative GTP-binding protein	essential
SEQ1467	pepS	0	1476073	1476780	1	268	0.019774	708	14	pseudogene	non essential
SEQ1468	SEQ1468	0	1476979	1477692	-1	351	0.022409	714	16	putative ribosomal small subunit pseudouridine synthase B	non essential
SEQ1469	SEQ1469	0	1477857	1478216	1	66	0.0138889	360	5	thioesterase superfamily protein	non essential
SEQ1470	SEQ1470	0	1478306	1479529	-1	471	0.0228758	1224	28	major facilitator superfamily protein	non essential
SEQ1471	SEQ1471	0	1479888	1481372	1	1043	0.0282828	1485	42	conserved hypothetical protein	non essential
SEQ1472	SEQ1472	0	1481428	1481832	-1	108	0.0320988	405	13	thioesterase superfamily protein	non essential
SEQ1473	SEQ1473	0	1482434	1482556	-1	189	0.0243902	123	3	hypothetical protein	non essential
SEQ1474	SEQ1474	0	1482695	1483231	-1	127	0.0316574	537	17	acetyltransferase (GNAT) family protein	non essential
SEQ1475	SEQ1475	0	1483427	1484065	-1	381	0.0312989	639	20	haloacid dehalogenase-like hydrolase	non essential
SEQ1476	SEQ1476	0	1484284	1484655	1	208	0.0376344	372	14	putative membrane protein	non essential
SEQ1477	SEQ1477	0	1484805	1485320	1	0	0	516	0	putative insertion sequence IS861 putative transposase	not defined
SEQ1478	SEQ1478	0	1485344	1486147	1	167	0.00124378	804	1	putative isertion sequence IS861 putative transposase	not defined
SEQ1479	SEQ1479	0	1486225	1489412	-1	1407	0.0276035	3188	88	pseudogene	non essential
SEQ1481	SEQ1481	0	1489452	1490081	-1	282	0.0285714	630	18	putative KHG/KDPG aldolase [includes: 4-hydroxy-2-oxoglutarate aldolase; 2-dehydro-3-deoxy-phosphogluconate aldolase]	non essential
SEQ1482	SEQ1482	0	1490083	1491084	-1	602	0.0249501	1002	25	PfkB family carbohydrate kinase	non essential
SEQ1483	SEQ1483	0	1491117	1491758	-1	151	0.0233645	642	15	putative sugar-phosphate isomerase	non essential
SEQ1484	SEQ1484	0	1491793	1492587	-1	813	0.045283	795	36	putative gluconate 5-dehydrogenase	non essential
SEQ1485	SEQ1485	0	1492896	1493330	1	258	0.0321839	435	14	putative N-acetylgalactosamine-specific phosphotransferase system (PTS)	non essential
SEQ1486	SEQ1486	0	1493330	1494529	1	771	0.0358333	1200	43	putative unsaturated glucuronyl hydrolase	non essential
SEQ1487	SEQ1487	0	1494575	1495063	1	206	0.0388548	489	19	putative N-acetylgalactosamine-specific phosphotransferase system (PTS)	non essential
SEQ1488	SEQ1488	0	1495078	1495857	1	737	0.0384615	780	30	putative N-acetylgalactosamine-specific phosphotransferase system (PTS)	non essential
SEQ1489	SEQ1489	0	1495844	1496665	1	480	0.040146	822	33	putative N-acetylgalactosamine-specific phosphotransferase system (PTS)	non essential
SEQ1490	SEQ1490	0	1497065	1498066	1	302	0.0219561	1002	22	LacI family regulatory protein	non essential
SEQ1491	SEQ1491	0	1498656	1498922	1	0	0	267	0	conserved hypothetical protein	essential
SEQ1492	SEQ1492	0	1498934	1499293	1	0	0	360	0	pseudogene	essential
SEQ1494	SEQ1494	0	1499284	1500690	1	0	0	1407	0	pseudogene	essential
SEQ1496	SEQ1496	0	1500687	1501193	1	0	0	507	0	putative exported protein	essential
SEQ1497	SEQ1497	0	1501392	1504073	-1	32	0.00111857	2682	3	cation transporting ATPase	essential
SEQ1498	SEQ1498	0	1504421	1504807	-1	443	0.0361757	387	14	conserved hypothetical protein	non essential
SEQ1499	SEQ1499	0	1504888	1506189	1	364	0.0238095	1302	31	putative phosphohydrolase	non essential
SEQ1500	SEQ1500	0	1506414	1507223	1	253	0.0135802	810	11	haloacid dehalogenase-like hydrolase	non essential
SEQ1501	SEQ1501	0	1507208	1508437	1	12	0.00162602	1230	2	putative peptidoglycan pentaglycine interpeptide biosynthesis protein	essential
SEQ1502	SEQ1502	0	1508437	1509672	1	173	0.00161812	1236	2	putative peptidoglycan branched peptide synthesis protein	essential
SEQ1503	SEQ1503	0	1509881	1510639	-1	0	0	759	0	triosephosphate isomerase	essential
SEQ1504	SEQ1504	0	1510905	1512119	-1	0	0	1215	0	elongation factor Tu (EF-Tu)	essential
SEQ1505	SEQ1505	0	1513052	1516198	1	3937	0.0406737	3147	128	putative exported protein	non essential
SEQ1507	SEQ1507	0	1516492	1517585	-1	399	0.0201097	1094	22	pseudogene	non essential
SEQ1509	SEQ1509	0	1517569	1518039	-1	140	0.0191083	471	9	RNA polymerase sigma factor protein	non essential
SEQ1510	SEQ1510	0	1518352	1518675	-1	162	0.0462963	324	15	conserved hypothetical protein	non essential
SEQ1511	SEQ1511	0	1518676	1519224	-1	430	0.0437158	549	24	hypothetical protein	non essential
SEQ1512	SEQ1512	0	1519331	1519744	-1	158	0.0458937	414	19	hypothetical protein	non essential
SEQ1513	SEQ1513	0	1519737	1520165	-1	360	0.0559441	429	24	hypothetical protein	non essential
SEQ1514	SEQ1514	0	1520162	1520683	-1	583	0.0536398	522	28	hypothetical protein	non essential
SEQ1515	SEQ1515	0	1520825	1521247	-1	36	0.00472813	423	2	hypothetical protein	essential
SEQ1516	SEQ1516	0	1521229	1521990	-1	583	0.0433071	762	33	hypothetical protein	non essential
SEQ1517	SEQ1517	0	1522117	1522440	-1	259	0.0493827	324	16	conserved hypothetical protein	non essential
SEQ1518	SEQ1518	0	1522441	1523244	-1	455	0.0373134	804	30	hypothetical protein	non essential
SEQ1519	SEQ1519	0	1523296	1523883	-1	161	0.0221088	588	13	hypothetical protein	non essential
SEQ1520	SEQ1520	0	1524078	1524881	-1	7	0.00248756	804	2	putative isertion sequence IS861 putative transposase	not defined
SEQ1521	SEQ1521	0	1524996	1525451	-1	0	0	456	0	putative insertion sequence IS861 putative transposase	not defined
SEQ1522	SEQ1522	0	1525559	1526464	-1	8	0.00110375	906	1	haloacid dehalogenase-like hydrolase	essential
SEQ1523	SEQ1523	0	1526776	1528253	-1	628	0.0338295	1478	50	pseudogene	non essential
SEQ1525	SEQ1525	0	1528596	1530089	1	0	0	1494	0	lysyl-tRNA synthetase	essential
SEQ1526	SEQ1526	0	1530199	1530336	-1	126	0.0434783	138	6	hypothetical protein	non essential
SEQ1527	SEQ1527	0	1530452	1530592	1	149	0.0638298	141	9	putative membrane protein	non essential
SEQ1528	SEQ1528	0	1531005	1531190	-1	248	0.0483871	186	9	pseudogene	non essential
SEQ1529	SEQ1529	0	1531488	1531700	-1	51	0.028169	213	6	conserved hypothetical protein	non essential
SEQ1530	SEQ1530	0	1531835	1532098	1	79	0.0189394	264	5	conserved hypothetical protein	non essential
SEQ1531	SEQ1531	0	1532256	1533542	-1	1136	0.034965	1287	45	putative peptidase	non essential
SEQ1532	SEQ1532	0	1533650	1534576	-1	719	0.0496224	927	46	putative peptidase	non essential
SEQ1533	SEQ1533	0	1534734	1536131	-1	0	0	1398	0	transposase	not defined
SEQ1534	SEQ1534	0	1536248	1536589	1	0	0	342	0	putative membrane protein	essential
SEQ1535	SEQ1535	0	1536715	1537140	-1	176	0.0258216	426	11	putative exported protein	non essential
SEQ1536	SEQ1536	0	1537137	1537541	-1	376	0.0320988	405	13	putative exported protein	non essential
SEQ1537	SEQ1537	0	1537563	1538342	-1	403	0.0371795	780	29	prolipoprotein diacylglyceryl transferase	non essential
SEQ1538	SEQ1538	0	1538339	1539271	-1	0	0	933	0	HPr kinase/phosphorylase	essential
SEQ1539	SEQ1539	0	1539328	1539438	-1	80	0.045045	111	5	hypothetical protein	non essential
SEQ1540	SEQ1540	0	1539549	1539821	-1	21	0.00732601	273	2	putative membrane protein	ambiguous
SEQ1541	SEQ1541	0	1539885	1540322	-1	596	0.0296804	438	13	SprT-like protein	non essential
SEQ1542	SEQ1542	0	1540309	1542441	-1	921	0.0243788	2133	52	putative transcription accessory protein	non essential
SEQ1543	SEQ1543	0	1542609	1542935	-1	170	0.030581	327	10	putative exported protein	non essential
SEQ1544	SEQ1544	0	1543211	1543963	-1	606	0.0451527	753	34	phosphate import ATP-binding protein 3	non essential
SEQ1545	SEQ1545	0	1543965	1544780	-1	831	0.0502451	816	41	ABC transporter permease protein	non essential
SEQ1546	SEQ1546	0	1544773	1545636	-1	488	0.037037	864	32	ABC transporter permease protein	non essential
SEQ1547	SEQ1547	0	1545706	1546587	-1	454	0.031746	882	28	putative lipoprotein	non essential
SEQ1548	SEQ1548	0	1546737	1548062	-1	1240	0.0309201	1326	41	putative alkaline phosphatase synthesis sensor protein	non essential
SEQ1549	SEQ1549	0	1548046	1548768	-1	30032	0.0304288	723	22	alkaline phosphatase synthesis transcriptional regulatory protein	non essential
SEQ1550	SEQ1550	0	1548922	1549095	1	33	0.0287356	174	5	conserved hypothetical protein	non essential
SEQ1551	SEQ1551	0	1549136	1550038	1	604	0.0310078	903	28	putative permease	non essential
SEQ1552	SEQ1552	0	1550014	1550853	1	513	0.0345238	840	29	putative membrane protein	non essential
SEQ1553	SEQ1553	0	1551038	1552459	-1	1045	0.033052	1422	47	6-phospho-beta-glucosidase	non essential
SEQ1554	SEQ1554	0	1552486	1554348	-1	1695	0.0359635	1863	67	beta-glucoside-specific phosphotransferase system (PTS)	non essential
SEQ1555	SEQ1555	0	1554353	1555192	-1	719	0.0333333	840	28	transcription antiterminator	non essential
SEQ1556	SEQ1556	0	1555481	1556938	-1	70	0.000685871	1458	1	putative cell division protein FtsY	essential
SEQ1557	SEQ1557	0	1556938	1557765	-1	289	0.0193237	828	16	haloacid dehalogenase-like hydrolase	non essential
SEQ1558	SEQ1558	0	1557766	1558563	-1	435	0.0313283	798	25	putative haloacid dehalogenase-like hydrolase	non essential
SEQ1559	SEQ1559	0	1559081	1559590	-1	199	0.0372549	510	19	putative exported protein	non essential
SEQ1560	SEQ1560	0	1559587	1560210	-1	449	0.0657051	624	41	ABC transporter	non essential
SEQ1561	SEQ1561	0	1560210	1562198	-1	1571	0.0603318	1989	120	putative membrane protein	non essential
SEQ1562	SEQ1562	0	1562259	1562564	-1	143	0.0359477	306	11	putative exported protein	non essential
SEQ1563	SEQ1563	0	1562731	1563048	-1	98	0.0283019	318	9	conserved hypothetical protein	non essential
SEQ1564	SEQ1564	0	1563030	1564319	-1	707	0.0217054	1290	28	conserved hypothetical protein	non essential
SEQ1565	SEQ1565	0	1564321	1564761	-1	224	0.0362812	441	16	putative membrane protein	non essential
SEQ1566	SEQ1566	0	1565129	1568680	-1	203	0.00844595	3552	30	putative chromosome partition protein	non essential
SEQ1567	SEQ1567	0	1568681	1569373	-1	0	0	693	0	ribonuclease III	essential
SEQ1568	SEQ1568	0	1569626	1571347	1	0	0	1722	0	transposase	not defined
SEQ1569	SEQ1569	0	1571640	1573220	-1	1077	0.0411132	1581	65	putative regulatory protein-RofA related	non essential
SEQ1570	SEQ1570	0	1574281	1576143	1	1194	0.044015	1863	82	putative DNA adenine methylase	non essential
SEQ1571	SEQ1571	0	1576164	1577789	-1	2990	0.0817958	1626	133	putative restriction endonuclease	non essential
SEQ1572	SEQ1572	0	1578011	1578814	-1	0	0	804	0	putative isertion sequence IS861 putative transposase	not defined
SEQ1573	SEQ1573	0	1578838	1579384	-1	0	0	547	0	pseudogene	essential
SEQ1575	SEQ1575	0	1579466	1580278	-1	1178	0.0504305	813	41	metallo-beta-lactamase superfamily protein	non essential
SEQ1576	SEQ1576	0	1580279	1581631	-1	595	0.0243902	1353	33	sensor histidine kinase	non essential
SEQ1577	SEQ1577	0	1581624	1582334	-1	0	0	711	0	response regulator protein	essential
SEQ1578	SEQ1578	0	1582533	1583552	-1	536	0.0284314	1020	29	conserved hypothetical protein	non essential
SEQ1579	SEQ1579	0	1583598	1584860	-1	439	0.0245447	1263	31	conserved hypothetical protein	non essential
SEQ1580	SEQ1580	0	1584850	1585965	-1	631	0.0277778	1116	31	putative thiolase	non essential
SEQ1581	SEQ1581	0	1585962	1586510	-1	635	0.0364299	549	20	conserved hypothetical protein	non essential
SEQ1583	SEQ1583	0	1586996	1587511	1	0	0	516	0	putative insertion sequence IS861 putative transposase	not defined
SEQ1584	SEQ1584	0	1587535	1588338	1	0	0	804	0	putative isertion sequence IS861 putative transposase	not defined
SEQ1585	SEQ1585	0	1588363	1588686	-1	380	0.0679012	324	22	pseudogene	non essential
SEQ1586	SEQ1586	0	1589170	1590522	-1	1867	0.075388	1353	102	putative lantibiotic two-component sensor histidine kinase	non essential
SEQ1587	SEQ1587	0	1590515	1591198	-1	1048	0.0687135	684	47	two-component response regulator	non essential
SEQ1588	SEQ1588	0	1591235	1592611	-1	1576	0.0588235	1377	81	putative lantibiotic leader peptide processing serine protease	non essential
SEQ1589	SEQ1589	0	1593219	1593566	-1	264	0.0229885	348	8	pseudogene	non essential
SEQ1590	SEQ1590	0	1593599	1593766	-1	185	0.047619	168	8	pseudogene	non essential
SEQ1591	SEQ1591	0	1594019	1595986	-1	0	0	1968	0	threonyl-tRNA synthetase	essential
SEQ1593	SEQ1593	0	1596556	1597890	-1	4	0.000749064	1335	1	putative glycosyltransferase	essential
SEQ1594	SEQ1594	0	1597892	1598890	-1	0	0	999	0	putative glycosyltransferase	essential
SEQ1595	SEQ1595	0	1599186	1600661	-1	1394	0.0345528	1476	51	putative alpha-amylase	non essential
SEQ1596	SEQ1596	0	1600731	1601732	-1	73	0.0139721	1002	14	catabolite control protein A	non essential
SEQ1597	SEQ1597	0	1601906	1602991	1	81	0.0119705	1086	13	putative Xaa-Pro dipeptidase	non essential
SEQ1598	SEQ1598	0	1603165	1604748	-1	1170	0.0397727	1584	63	putative ABC transporter	non essential
SEQ1599	SEQ1599	0	1604986	1605837	1	366	0.0422535	852	36	putative DNA-binding protein	non essential
SEQ1600	SEQ1600	0	1606098	1606766	1	469	0.044843	669	30	nitroreductase family protein	non essential
SEQ1601	SEQ1601	0	1606881	1607807	1	647	0.0409924	927	38	putative glucosyl transferase	non essential
SEQ1602	SEQ1602	0	1608091	1608558	-1	69	0.0042735	468	2	SsrA-binding protein	essential
SEQ1603	SEQ1603	0	1608561	1610885	-1	549	0.0141935	2325	33	putative exoribonuclease R	non essential
SEQ1604	SEQ1604	0	1610972	1611208	-1	0	0	237	0	putative protein-export membrane protein	essential
SEQ1605	SEQ1605	0	1611254	1611400	-1	3	0.00680272	147	1	50S ribosomal protein L33 2	ambiguous
SEQ1606	SEQ1606	0	1611888	1613774	1	967	0.0302067	1887	57	putative collagen-like surface-anchored protein	non essential
SEQ1607	SEQ1607	0	1614087	1615127	1	1014	0.0480307	1041	50	pseudogene	non essential
SEQ1609	SEQ1609	0	1615290	1615895	-1	9	0.00165017	606	1	dephospho-CoA kinase	essential
SEQ1610	SEQ1610	0	1615880	1616773	-1	438	0.01566	894	14	formamidopyrimidine-DNA glycosylase	non essential
SEQ1611	SEQ1611	0	1617116	1618915	-1	726	0.0238889	1800	43	putative beta-galactosidase precursor	non essential
SEQ1612	SEQ1612	0	1619076	1623716	-1	3472	0.0295195	4641	137	glycosyl hydrolase family protein	non essential
SEQ1613	SEQ1613	0	1623889	1625236	-1	1113	0.0422849	1348	57	pseudogene	non essential
SEQ1615	SEQ1615	0	1625301	1626617	-1	809	0.03265	1317	43	sugar phosphotransferase system (PTS)	non essential
SEQ1616	SEQ1616	0	1626610	1626942	-1	533	0.042042	333	14	sugar phosphotransferase system (PTS)	non essential
SEQ1617	SEQ1617	0	1626952	1627269	-1	218	0.0377358	318	12	sugar phosphotransferase system (PTS)	non essential
SEQ1618	SEQ1618	0	1627293	1628192	-1	217	0.0222222	900	20	conserved hypothetical protein	non essential
SEQ1619	SEQ1619	0	1628372	1629574	1	1117	0.0440565	1203	53	putative repressor protein	non essential
SEQ1620	SEQ1620	0	1629737	1630213	-1	259	0.0293501	477	14	MutT/NUDIX family protein	non essential
SEQ1621	SEQ1621	0	1630729	1631244	1	0	0	516	0	putative insertion sequence IS861 putative transposase	not defined
SEQ1622	SEQ1622	0	1631268	1632071	1	0	0	804	0	putative isertion sequence IS861 putative transposase	not defined
SEQ1623	SEQ1623	0	1632142	1633473	-1	1356	0.0518018	1332	69	putative permease	non essential
SEQ1624	SEQ1624	0	1633564	1634337	-1	569	0.0374677	774	29	putative D-beta-hydroxybutyrate dehydrogenase	non essential
SEQ1625	SEQ1625	0	1634374	1635027	-1	903	0.058104	654	38	acetate CoA-transferase beta subunit	non essential
SEQ1626	SEQ1626	0	1635024	1635674	-1	328	0.0399386	651	26	acetate CoA-transferase alpha subunit	non essential
SEQ1627	SEQ1627	0	1635689	1636879	-1	1832	0.0587741	1191	70	acetyl-CoA acetyltransferase	non essential
SEQ1628	SEQ1628	0	1637071	1637973	1	1339	0.0753045	903	68	LysR family regulatory protein	non essential
SEQ1629	SEQ1629	0	1638870	1640012	-1	1431	0.0726159	1143	83	putative membrane protein	non essential
SEQ1630	SEQ1630	0	1640009	1640872	-1	1523	0.0671296	864	58	ABC transporter	non essential
SEQ1631	SEQ1631	0	1640883	1641209	-1	11923	0.0672783	327	22	conserved hypothetical protein	non essential
SEQ1632	SEQ1632	0	1641600	1641758	1	61	0.0377358	159	6	pseudogene	non essential
SEQ1633	SEQ1633	0	1642216	1643112	-1	33	0.00222965	897	2	GTP-binding protein Era homolog	essential
SEQ1634	SEQ1634	0	1643248	1643649	-1	11	0.00248756	402	1	diacylglycerol kinase	essential
SEQ1635	SEQ1635	0	1643630	1644175	-1	0	0	546	0	conserved hypothetical protein	essential
SEQ1636	SEQ1636	0	1644476	1645102	-1	364	0.0350877	627	22	putative acetyltransferase	non essential
SEQ1637	SEQ1637	0	1645157	1645732	-1	298	0.0225694	576	13	uracil DNA glycosylase superfamily protein	non essential
SEQ1638	SEQ1638	0	1645779	1646879	-1	681	0.0281562	1101	31	PhoH-like protein	non essential
SEQ1639	SEQ1639	0	1646982	1647203	-1	212	0.027027	222	6	conserved hypothetical protein	non essential
SEQ1640	SEQ1640	0	1647194	1647703	-1	296	0.0490196	510	25	peptide methionine sulfoxide reductase	non essential
SEQ1641	SEQ1641	0	1648041	1648898	-1	337	0.0221445	858	19	conserved hypothetical protein	non essential
SEQ1642	SEQ1642	0	1649032	1649589	-1	35	0.00358423	558	2	ribosome recycling factor	essential
SEQ1643	SEQ1643	0	1649626	1650354	-1	0	0	729	0	uridylate kinase	essential
SEQ1644	SEQ1644	0	1650653	1651333	-1	406	0.0293686	681	20	ABC transporter	non essential
SEQ1645	SEQ1645	0	1651320	1652108	-1	541	0.0240811	789	19	ABC transporter	non essential
SEQ1646	SEQ1646	0	1652096	1652902	-1	571	0.0297398	807	24	binding-protein-dependent transport system membrane protein	non essential
SEQ1647	SEQ1647	0	1652887	1653825	-1	503	0.0266241	939	25	putative nickel transport system permease protein	non essential
SEQ1648	SEQ1648	0	1653906	1655528	-1	1574	0.0412816	1623	67	putative nickel-binding extracellular protein	non essential
SEQ1649	SEQ1649	0	1656030	1657580	1	1804	0.0535139	1551	83	putative collagen-like surface-anchored protein	non essential
SEQ1650	SEQ1650	0	1657824	1658513	-1	7	0.00144928	690	1	50S ribosomal protein L1	essential
SEQ1651	SEQ1651	0	1658619	1659044	-1	0	0	426	0	50S ribosomal protein L11	essential
SEQ1652	SEQ1652	0	1659280	1660077	1	655	0.0350877	798	28	LacI family regulatory protein	non essential
SEQ1653	SEQ1653	0	1660232	1660582	1	177	0.031339	351	11	putative membrane protein	non essential
SEQ1654	SEQ1654	0	1660911	1661375	-1	271	0.0365591	465	17	conserved hypothetical protein	non essential
SEQ1655	SEQ1655	0	1661741	1664194	-1	56	0.00244499	2454	6	DNA translocase FtsK	essential
SEQ1657	SEQ1657	0	1664520	1665326	1	687	0.0371747	807	30	putative cyclophilin type peptidyl-prolyl cis-trans isomerase	non essential
SEQ1658	SEQ1658	0	1665482	1666315	-1	17	0.00239808	834	2	metal cation ABC transporter membrane protein	essential
SEQ1659	SEQ1659	0	1666316	1667041	-1	0	0	726	0	metal cation ABC transporter ATP-binding protein	essential
SEQ1660	SEQ1660	0	1667101	1668033	-1	18	0.00535906	933	5	metal ABC transporter substrate-binding lipoprotein precursor	essential
SEQ1661	SEQ1661	0	1668179	1668826	1	170	0.0277778	648	18	metal-dependent transcriptional regulator	non essential
SEQ1662	SEQ1662	0	1668882	1669583	-1	4	0.0014245	702	1	5'-methylthioadenosine/S-adenosylhomocysteine nucleosidase	essential
SEQ1663	SEQ1663	0	1669607	1669855	-1	74	0.0120482	249	3	putative membrane protein	non essential
SEQ1664	SEQ1664	0	1669855	1670409	-1	319	0.0378378	555	21	putative ADP-ribose pyrophosphatase	non essential
SEQ1665	SEQ1665	0	1670440	1671822	-1	0	0	1383	0	bifunctional GlmU protein [includes: UDP-N-acetylglucosamine pyrophosphorylase; glucosamine-1-phosphate N-acetyltransferase]	not defined
SEQ1666	SEQ1666	0	1672178	1673152	-1	571	0.0225641	975	22	oxidoreductase family protein	non essential
SEQ1667	SEQ1667	0	1673153	1673611	-1	225	0.0283224	459	13	pseudogene	non essential
SEQ1668	SEQ1668	0	1673811	1674509	-1	720	0.0286123	699	20	putative short chain dehydrogenase	non essential
SEQ1669	SEQ1669	0	1674502	1674738	-1	261	0.0379747	237	9	conserved hypothetical protein	non essential
SEQ1670	SEQ1670	0	1675249	1676049	1	579	0.0486891	801	39	putative exported protein	non essential
SEQ1671	SEQ1671	0	1676252	1676858	-1	465	0.0378913	607	23	pseudogene	non essential
SEQ1672	SEQ1672	0	1676953	1679604	-1	24	0.000754148	2652	2	valyl-tRNA synthetase	essential
SEQ1673	SEQ1673	0	1679617	1680180	-1	378	0.0230496	564	13	conserved hypothetical protein	non essential
SEQ1674	SEQ1674	0	1680380	1680964	-1	173	0.017094	585	10	putative acetyltransferase	non essential
SEQ1675	SEQ1675	0	1681224	1681724	-1	304	0.0299401	501	15	putative DNA-binding protein	non essential
SEQ1676	SEQ1676	0	1681746	1682000	-1	17	0.0156863	255	4	conserved hypothetical protein	non essential
SEQ1677	SEQ1677	0	1682349	1682465	1	153	0.025641	117	3	pseudogene	non essential
SEQ1677a	SEQ1677a	0	1683302	1683436	-1	149	0.0592593	135	8	pseudogene	non essential
SEQ1678	SEQ1678	0	1684110	1684865	1	324	0.0330688	756	25	DAHP synthetase I family protein	non essential
SEQ1679	SEQ1679	0	1684924	1686006	1	831	0.0387812	1083	42	3-dehydroquinate synthase	non essential
SEQ1680	SEQ1680	0	1686338	1687111	-1	310	0.0335917	774	26	phosphorylase family protein	non essential
SEQ1681	SEQ1681	0	1687237	1688121	-1	277	0.0282486	885	25	shikimate 5-dehydrogenase	non essential
SEQ1682	SEQ1682	0	1688272	1691715	-1	1903	0.0284553	3444	98	glycosyl hydrolase family 2 protein	non essential
SEQ1683	SEQ1683	0	1691729	1693213	-1	1482	0.0417508	1485	62	response regulator protein	non essential
SEQ1684	SEQ1684	0	1693213	1694937	-1	990	0.0289855	1725	50	sensor histidine kinase	non essential
SEQ1685	SEQ1685	0	1694927	1695532	-1	310	0.0313531	606	19	putative membrane protein	non essential
SEQ1686	SEQ1686	0	1695880	1697325	-1	1058	0.0373444	1446	54	extracellular solute-binding protein	non essential
SEQ1687	SEQ1687	0	1697409	1698335	-1	835	0.0560949	927	52	binding-protein-dependent transport system membrane protein	non essential
SEQ1688	SEQ1688	0	1698345	1699295	-1	1150	0.0578339	951	55	binding-protein-dependent transport system membrane protein	non essential
SEQ1689	SEQ1689	0	1699507	1700400	1	637	0.0425056	894	38	ROK family protein	non essential
SEQ1690	SEQ1690	0	1700388	1702562	1	3684	0.0275862	2175	60	putative alpha-1	non essential
SEQ1691	SEQ1691	0	1702758	1702895	-1	117	0.0362319	138	5	hypothetical protein	non essential
SEQ1692	SEQ1692	0	1702882	1704273	-1	1051	0.0287356	1392	40	putative beta-glucosidase	non essential
SEQ1693	SEQ1693	0	1704300	1705994	-1	1136	0.0306785	1695	52	beta-N-acetylglucosaminidase	non essential
SEQ1694	SEQ1694	0	1706009	1707067	-1	646	0.0283286	1059	30	GntR family regulatory protein	non essential
SEQ1695	SEQ1695	0	1707173	1708486	1	793	0.0319635	1314	42	conserved hypothetical protein	non essential
SEQ1696	SEQ1696	0	1708501	1711227	1	2133	0.0293363	2727	80	glycosyl hydrolases family protein	non essential
SEQ1697	SEQ1697	0	1711416	1712024	-1	444	0.0344828	609	21	ABC transporter ATP-binding protein	non essential
SEQ1698	SEQ1698	0	1712021	1714024	-1	1643	0.0474052	2004	95	putative membrane protein	non essential
SEQ1699	SEQ1699	0	1714093	1714419	-1	298	0.0550459	327	18	pseudogene	non essential
SEQ1700	SEQ1700	0	1714829	1715410	-1	706	0.0498282	582	29	acetyltransferase (GNAT) family protein	non essential
SEQ1701	SEQ1701	0	1715670	1716083	-1	676	0.0772947	414	32	putative membrane protein	non essential
SEQ1702	SEQ1702	0	1716516	1717319	-1	0	0	804	0	putative isertion sequence IS861 putative transposase	not defined
SEQ1703	SEQ1703	0	1717343	1717858	-1	0	0	516	0	putative insertion sequence IS861 putative transposase	not defined
SEQ1704	SEQ1704	0	1717961	1718170	-1	234	0.047619	210	10	putative membrane protein	non essential
SEQ1705	SEQ1705	0	1718177	1718380	-1	143	0.0343137	204	7	putative bacteriocin	non essential
SEQ1706	SEQ1706	0	1718397	1718651	-1	468	0.0627451	255	16	putative bacteriocin	non essential
SEQ1707	SEQ1707	0	1719393	1719695	-1	308	0.0429043	303	13	putative bacteriocin immunity protein	non essential
SEQ1708	SEQ1708	0	1719696	1719944	-1	404	0.0963855	249	24	putative bacteriocin	non essential
SEQ1709	SEQ1709	0	1720204	1722360	1	1944	0.0347705	2157	75	bacteriocin transport/processing ATP-binding protein	non essential
SEQ1710	SEQ1710	0	1722371	1723729	1	1166	0.0382634	1359	52	bacteriocin secretion protein	non essential
SEQ1711	SEQ1711	0	1724082	1725416	-1	15608	0.0561798	1335	75	sensor histidine kinase	non essential
SEQ1712	SEQ1712	0	1725416	1726165	-1	1070	0.072	750	54	putative response regulator protein	non essential
SEQ1713	SEQ1713	0	1726792	1726995	-1	263	0.0735294	204	15	putative bacteriocin subunit	non essential
SEQ1714	SEQ1714	0	1727012	1727269	-1	628	0.104651	258	27	putative bacteriocin subunit	non essential
SEQ1715	SEQ1715	0	1727590	1728957	-1	1294	0.0511696	1368	70	putative RNA methyltransferase	non essential
SEQ1716	SEQ1716	0	1728954	1729922	-1	922	0.0495356	969	48	putative DNA-binding protein	non essential
SEQ1717	SEQ1717	0	1729986	1730762	1	615	0.039897	777	31	RecX family protein	non essential
SEQ1718	SEQ1718	0	1730995	1731528	1	73	0.0205993	534	11	conserved hypothetical protein	non essential
SEQ1719	SEQ1719	0	1731778	1732089	1	493	0.0576923	312	18	conserved hypothetical protein	non essential
SEQ1720	SEQ1720	0	1732746	1733105	1	289	0.0444444	360	16	pseudogene	non essential
SEQ1721	SEQ1721	0	1733230	1734489	1	0	0	1260	0	putative transposase	not defined
SEQ1723	SEQ1723	0	1740609	1741157	-1	483	0.0491803	549	27	sigma 54 modulation protein / S30EA ribosomal protein	non essential
SEQ1724	SEQ1724	0	1741233	1741899	-1	631	0.0524738	667	35	pseudogene	non essential
SEQ1725a	SEQ1725a	0	1741874	1742020	-1	153	0.0408163	147	6	pseudogene	non essential
SEQ1725b	SEQ1725b	0	1772847	1774022	-1	1310	0.0493197	1176	58	pseudogene	non essential
SEQ1726	SEQ1726	0	1742042	1742227	-1	192	0.0591398	186	11	hypothetical phage protein	non essential
SEQ1727	seeM	0	1742349	1743137	-1	581	0.0506971	789	40	exotoxin M precursor	non essential
SEQ1728	seeL	0	1743404	1744183	-1	599	0.0653846	780	51	exotoxin L precursor	non essential
SEQ1729	SEQ1729	0	1744308	1745537	-1	851	0.0227642	1230	28	putative phage amidase protein	non essential
SEQ1730	SEQ1730	0	1745649	1745828	-1	9	0.00555556	180	1	putative phage membrane protein	essential
SEQ1731	SEQ1731	0	1745831	1746121	-1	0	0	291	0	putative phage membrane protein	essential
SEQ1732	SEQ1732	0	1746134	1746748	-1	2117	0.0162602	615	10	hypothetical phage protein	non essential
SEQ1733	SEQ1733	0	1746751	1747182	-1	50	0.00694444	432	3	hypothetical phage protein	ambiguous
SEQ1734	SEQ1734	0	1747191	1749095	-1	429	0.0136483	1905	26	hypothetical phage protein	non essential
SEQ1735	SEQ1735	0	1749106	1749720	-1	147	0.0130081	615	8	hypothetical phage protein	non essential
SEQ1736	SEQ1736	0	1749722	1750429	-1	214	0.0240113	708	17	putative collagen-like repeat protein	non essential
SEQ1737	SEQ1737	0	1750429	1752486	-1	846	0.0281827	2058	58	hypothetical phage protein	non essential
SEQ1738	SEQ1738	0	1752483	1753262	-1	377	0.0384615	780	30	putative phage tail protein	non essential
SEQ1739	SEQ1739	0	1753294	1756548	-1	2024	0.0344086	3255	112	putative phage minor tail protein	non essential
SEQ1740	SEQ1740	0	1756565	1756894	-1	171	0.0333333	330	11	hypothetical phage protein	non essential
SEQ1741	SEQ1741	0	1756936	1757295	-1	425	0.05	360	18	hypothetical phage protein	non essential
SEQ1742	SEQ1742	0	1757357	1757584	-1	285	0.0745614	228	17	phage major tail protein	non essential
SEQ1743	SEQ1743	0	1757553	1757948	-1	367	0.0580808	396	23	phage major tail protein	non essential
SEQ1744	SEQ1744	0	1757958	1758347	-1	370	0.0384615	390	15	hypothetical phage protein	non essential
SEQ1745	SEQ1745	0	1758344	1758709	-1	102	0.0218579	366	8	hypothetical phage protein	non essential
SEQ1746	SEQ1746	0	1758690	1758998	-1	314	0.0291262	309	9	hypothetical phage protein	non essential
SEQ1747	SEQ1747	0	1758995	1759348	-1	220	0.0536723	354	19	hypothetical phage protein	non essential
SEQ1748	SEQ1748	0	1759358	1759624	-1	321	0.0636704	267	17	hypothetical phage protein	non essential
SEQ1749	SEQ1749	0	1759635	1760684	-1	837	0.0409524	1050	43	putative phage capsid protein	non essential
SEQ1750	SEQ1750	0	1760687	1761067	-1	206	0.0419948	381	16	hypothetical phage protein	non essential
SEQ1751	SEQ1751	0	1761078	1761737	-1	602	0.0469697	660	31	hypothetical phage protein	non essential
SEQ1752	SEQ1752	0	1761883	1762050	-1	66	0.0238095	168	4	hypothetical phage protein	non essential
SEQ1753	SEQ1753	0	1762086	1762355	-1	212	0.0518519	270	14	hypothetical phage protein	non essential
SEQ1754	SEQ1754	0	1762348	1762500	-1	173	0.0522876	153	8	hypothetical phage protein	non essential
SEQ1755	SEQ1755	0	1762552	1762971	-1	450	0.0452381	420	19	hypothetical phage protein	non essential
SEQ1756	SEQ1756	0	1762968	1763174	-1	7	0.00483092	207	1	hypothetical phage protein	essential
SEQ1757	SEQ1757	0	1763176	1764741	-1	963	0.0351213	1566	55	phage Mu protein F like protein	non essential
SEQ1758	SEQ1758	0	1764734	1766236	-1	1098	0.0419162	1503	63	putative phage portal protein	non essential
SEQ1759	SEQ1759	0	1766248	1767495	-1	1044	0.0424679	1248	53	putative phage terminase	non essential
SEQ1760	SEQ1760	0	1767513	1768316	-1	0	0	804	0	putative insertion sequence IS861 putative transposase	not defined
SEQ1761	SEQ1761	0	1768340	1768855	-1	0	0	516	0	putative insertion sequence IS861 putative transposase	not defined
SEQ1762	SEQ1762	0	1769086	1769874	1	764	0.0430925	789	34	putative phage repressor protein	non essential
SEQ1763	SEQ1763	0	1769883	1771052	1	978	0.0495726	1170	58	hypothetical phage protein	non essential
SEQ1764	SEQ1764	0	1771055	1771258	1	192	0.0539216	204	11	hypothetical phage protein	non essential
SEQ1765	SEQ1765	0	1771390	1772823	1	1574	0.0634589	1434	91	putative phage integrase	non essential
SEQ1767	SEQ1767	0	1774078	1774719	1	714	0.0514019	642	33	conserved hypothetical protein	non essential
SEQ1768	SEQ1768	0	1774840	1775766	1	516	0.0334412	927	31	putative cysteine synthase	non essential
SEQ1769	SEQ1769	0	1776153	1776515	-1	42	0.0220386	363	8	putative S1 RNA binding domain protein	non essential
SEQ1770	SEQ1770	0	1776515	1777927	-1	748	0.0276008	1413	39	cyclophilin type peptidyl-prolyl cis-trans isomerase protein	non essential
SEQ1771	SEQ1771	0	1777948	1778589	-1	297	0.0327103	642	21	response regulator protein	non essential
SEQ1772	SEQ1772	0	1778582	1779586	-1	771	0.0378109	1005	38	sensor histidine kinase	non essential
SEQ1773	SEQ1773	0	1779583	1780275	-1	383	0.036075	693	25	putative membrane protein	non essential
SEQ1774	stk1	0	1780408	1782303	-1	34	0.00263713	1896	5	serine/threonine-protein kinase	essential
SEQ1775	SEQ1775	0	1782300	1783040	-1	45	0.00134953	741	1	putative protein phosphatase	essential
SEQ1776	SEQ1776	0	1783078	1784406	-1	200	0.00902935	1329	12	putative ribosomal RNA small subunit methyltransferase	non essential
SEQ1777	SEQ1777	0	1784390	1785325	-1	0	0	936	0	methionyl-tRNA formyltransferase	essential
SEQ1778	SEQ1778	0	1785392	1787776	-1	0	0	2385	0	putative primosomal protein N'	essential
SEQ1779	SEQ1779	0	1787840	1788157	-1	0	0	318	0	DNA-directed RNA polymerase omega chain	essential
SEQ1780	SEQ1780	0	1788182	1788808	-1	0	0	627	0	guanylate kinase	essential
SEQ1781	SEQ1781	0	1788970	1790580	-1	16	0.0018622	1611	3	putative phosphohydrolase	essential
SEQ1782	SEQ1782	0	1790737	1791222	1	102	0.0246914	486	12	S-ribosylhomocysteinase	non essential
SEQ1783	SEQ1783	0	1791301	1791816	1	0	0	516	0	putative insertion sequence IS861 putative transposase	not defined
SEQ1784	SEQ1784	0	1791840	1792643	1	0	0	804	0	putative isertion sequence IS861 putative transposase	not defined
SEQ1785	SEQ1785	0	1792799	1794250	-1	158	0.0123967	1452	18	putative membrane protein	non essential
SEQ1786	SEQ1786	0	1794264	1795418	-1	1493	0.0121212	1155	14	putative RNA methylase family protein	non essential
SEQ1787	SEQ1787	0	1795863	1796186	-1	0	0	324	0	DivIVA protein	essential
SEQ1788	SEQ1788	0	1796308	1796823	-1	50	0.00968992	516	5	conserved hypothetical protein	non essential
SEQ1789	SEQ1789	0	1796899	1797507	1	0	0	609	0	putative recombination protein U	essential
SEQ1790	SEQ1790	0	1797494	1799659	1	275	0.00461681	2166	10	putative penicillin-binding protein 1A	essential
SEQ1791	SEQ1791	0	1799702	1801039	-1	796	0.0336323	1338	45	aminopeptidase C	non essential
SEQ1792	SEQ1792	0	1801725	1802549	-1	0	0	825	0	NH(3)-dependent NAD(+) synthetase	essential
SEQ1793	SEQ1793	0	1802546	1804006	-1	49	0.000684463	1461	1	nicotinate phosphoribosyltransferase (NAPRTase) family protein	essential
SEQ1794	SEQ1794	0	1804282	1805676	-1	677	0.0351254	1395	49	amino acid permease	non essential
SEQ1795	SEQ1795	0	1805796	1806713	-1	48	0.00326797	918	3	putative thioredoxin reductase	essential
SEQ1796	SEQ1796	0	1806773	1807000	-1	0	0	228	0	putative membrane protein	essential
SEQ1797	SEQ1797	0	1807110	1807853	-1	78	0.0120968	744	9	ABC transporter ATP-binding protein	non essential
SEQ1798	SEQ1798	0	1807853	1808695	-1	28	0.00711744	843	6	ABC transporter permease protein	ambiguous
SEQ1799	SEQ1799	0	1809033	1809860	-1	305	0.02657	828	22	extracellular solute-binding protein	non essential
SEQ1800	SEQ1800	0	1810368	1810823	1	71	0.0109649	456	5	putative exported protein	non essential
SEQ1801	SEQ1801	0	1811464	1812807	-1	22	0.0014881	1344	2	putative helicase	essential
SEQ1802	SEQ1802	0	1812890	1813897	-1	18	0.000992063	1008	1	phospho-N-acetylmuramoyl-pentapeptide-transfera se	essential
SEQ1803	SEQ1803	0	1813899	1816154	-1	0	0	2256	0	putative penicillin binding protein 2x	essential
SEQ1804	SEQ1804	0	1816158	1816481	-1	0	0	324	0	putative cell division protein	essential
SEQ1805	SEQ1805	0	1816485	1817435	-1	0	0	951	0	S-adenosyl-methyltransferase MraW	essential
SEQ1806	SEQ1806	0	1817538	1817954	-1	208	0.0311751	417	13	hypothetical protein	non essential
SEQ1807	SEQ1807	0	1817974	1819221	-1	680	0.0232372	1248	29	gamma-glutamyl phosphate reductase	non essential
SEQ1808	SEQ1808	0	1819221	1820039	-1	479	0.032967	819	27	glutamate 5-kinase	non essential
SEQ1810a	SEQ1810a	0	1820640	1821065	1	152	0.028169	426	12	pseudogene	non essential
SEQ1810b	SEQ1810b	0	1822465	1823190	1	473	0.0385675	726	28	pseudogene	non essential
SEQ1811	SEQ1811	0	1821121	1821636	1	0	0	516	0	putative insertion sequence IS861 putative transposase	not defined
SEQ1812	SEQ1812	0	1821660	1822463	1	0	0	804	0	putative transposase	not defined
SEQ1814	SEQ1814	0	1823701	1825329	-1	1438	0.033763	1629	55	putative membrane protein	non essential
SEQ1815	SEQ1815	0	1825334	1826065	-1	641	0.0464481	732	34	ABC transporter ATP-binding protein	non essential
SEQ1816	SEQ1816	0	1826102	1826359	-1	358	0.0697674	258	18	conserved hypothetical protein	non essential
SEQ1817	SEQ1817	0	1826728	1828203	1	729	0.0196477	1476	29	collagen-like surface-anchored protein	non essential
SEQ1818	SEQ1818	0	1828385	1830373	-1	9	0.000502765	1989	1	putative transketolase	essential
SEQ1819	SEQ1819	0	1830757	1831401	-1	231	0.0263566	645	17	probable transaldolase	non essential
SEQ1820	SEQ1820	0	1831575	1833080	-1	1910	0.0444887	1506	67	glycerol kinase	non essential
SEQ1821	SEQ1821	0	1833420	1834013	-1	823	0.0420875	594	25	putative lipoprotein	non essential
SEQ1822	SEQ1822	0	1834480	1834680	-1	239	0.0746269	201	15	putative membrane protein	non essential
SEQ1823	SEQ1823	0	1834681	1834881	-1	174	0.0696517	201	14	putative bacteriocin associated protein	non essential
SEQ1824	SEQ1824	0	1834940	1835095	-1	43	0.025641	156	4	putative bacteriocin	non essential
SEQ1825	SEQ1825	0	1835601	1836467	-1	293	0.0265283	867	23	tetrapyrrole (corrin/porphyrin) methylase family protein	non essential
SEQ1826	SEQ1826	0	1836472	1836795	-1	0	0	324	0	initiation-control protein YabA	essential
SEQ1827	SEQ1827	0	1836788	1837588	-1	313	0.0149813	801	12	conserved hypothetical protein	non essential
SEQ1828	SEQ1828	0	1837585	1838460	-1	16	0.00114155	876	1	putative DNA polymerase III	essential
SEQ1829	SEQ1829	0	1838474	1839109	-1	23	0.00314465	636	2	thymidylate kinase	essential
SEQ1830	SEQ1830	0	1839425	1839709	-1	84	0.0245614	285	7	conserved hypothetical protein	non essential
SEQ1831	SEQ1831	0	1839710	1840156	-1	367	0.0313199	447	14	conserved hypothetical protein	non essential
SEQ1832	SEQ1832	0	1840261	1840851	-1	26	0.00169205	591	1	putative ATP-dependent Clp protease proteolytic subunit	essential
SEQ1833	SEQ1833	0	1841082	1841711	-1	65	0.0111111	630	7	uracil phosphoribosyltransferase	non essential
SEQ1834	SEQ1834	0	1841861	1843492	-1	0	0	1632	0	putative polysaccharide biosynthesis protein	essential
SEQ1835	SEQ1835	0	1843578	1845023	1	30	0.00138313	1446	2	UDP-N-acetylmuramoylalanyl-D-glutamate--2	essential
SEQ1836	SEQ1836	0	1845283	1846062	1	742	0.0333333	780	26	ferrichrome transport ATP-binding protein	non essential
SEQ1837	SEQ1837	0	1846087	1847025	1	402	0.0244941	939	23	putative ferrichrome-binding protein precursor	non essential
SEQ1838	SEQ1838	0	1847035	1848060	1	403	0.0233918	1026	24	ferrichrome transport permease	non essential
SEQ1839	SEQ1839	0	1848057	1849055	1	1074	0.036036	999	36	ferrichrome transport permease	non essential
SEQ1840	SEQ1840	0	1849160	1849813	-1	476	0.0321101	654	21	conserved hypothetical protein	non essential
SEQ1841	SEQ1841	0	1849880	1850815	-1	4	0.00106838	936	1	manganese-dependent inorganic pyrophosphatase	essential
SEQ1843	SEQ1843	0	1851315	1852106	-1	272	0.0176768	792	14	pyruvate formate-lyase activating enzyme	non essential
SEQ1844	SEQ1844	0	1852183	1853517	-1	429	0.0194757	1335	26	putative transport protein	non essential
SEQ1845	SEQ1845	0	1853645	1854202	-1	220	0.0250896	558	14	putative rRNA methylase	non essential
SEQ1846	SEQ1846	0	1854212	1854997	-1	403	0.0203562	786	16	putative aminoglycoside 3'-phosphotransferase	non essential
SEQ1847	SEQ1847	0	1855010	1855951	-1	413	0.0265393	942	25	radical SAM superfamily protein	non essential
SEQ1848	SEQ1848	0	1856124	1856774	-1	170	0.0215054	651	14	PAP2 superfamily protein	non essential
SEQ1849	SEQ1849	0	1856764	1857366	-1	3	0.00165837	603	1	putative membrane protein	essential
SEQ1850	SEQ1850	0	1858194	1858478	-1	236	0.0175439	285	5	conserved hypothetical protein	non essential
SEQ1851	SEQ1851	0	1858498	1858890	-1	166	0.0101781	393	4	conserved hypothetical protein	non essential
SEQ1852	SEQ1852	0	1858887	1860080	-1	107	0.00921273	1194	11	conserved hypothetical protein	non essential
SEQ1853	SEQ1853	0	1860083	1860481	-1	234	0.0300752	399	12	putative exported protein	non essential
SEQ1854	SEQ1854	0	1860581	1860754	-1	132	0.0344828	174	6	pseudogene	non essential
SEQ1855	SEQ1855	0	1860738	1861151	-1	259	0.0241546	414	10	putative exported protein	non essential
SEQ1857	SEQ1857	0	1861366	1861797	-1	323	0.0625	432	27	putative membrane protein	non essential
SEQ1858	SEQ1858	0	1861906	1862106	-1	50	0.0298507	201	6	hypothetical protein	non essential
SEQ1859	SEQ1859	0	1862176	1862724	-1	502	0.0582878	549	32	SpoU rRNA methylase family protein	non essential
SEQ1860	SEQ1860	0	1862883	1863161	-1	193	0.0358423	279	10	conserved hypothetical protein	non essential
SEQ1861	SEQ1861	0	1863158	1863880	-1	336	0.0262794	723	19	ribosomal large subunit pseudouridine synthase B	non essential
SEQ1862	SEQ1862	0	1864117	1864656	-1	77	0.0148148	540	8	segregation and condensation protein B	non essential
SEQ1863	SEQ1863	0	1864653	1865360	-1	33	0.00564972	708	4	segregation and condensation protein A	essential
SEQ1864	SEQ1864	0	1865360	1866106	-1	104	0.0147256	747	11	tyrosine recombinase XerD	non essential
SEQ1865	SEQ1865	0	1866103	1866564	-1	131	0.021645	462	10	conserved hypothetical protein	non essential
SEQ1866	SEQ1866	0	1866561	1867061	-1	730	0.0399202	501	20	putative phosphoesterase	non essential
SEQ1867	SEQ1867	0	1867058	1868047	-1	273	0.0141414	990	14	HAM1 protein homolog	non essential
SEQ1868	SEQ1868	0	1868044	1868838	-1	0	0	795	0	glutamate racemase	essential
SEQ1869	SEQ1869	0	1869018	1869260	-1	0	0	243	0	putative exported protein	essential
SEQ1870	SEQ1870	0	1869654	1870343	-1	188	0.0246377	690	17	putative membrane protein	non essential
SEQ1871	SEQ1871	0	1870362	1870862	-1	169	0.0179641	501	9	conserved hypothetical protein	non essential
SEQ1872	SEQ1872	0	1870901	1871638	-1	176	0.0176152	738	13	SpoU rRNA Methylase family protein	non essential
SEQ1873a	SEQ1873a	0	1871972	1873027	1	0	0	1056	0	pseudogene	essential
SEQ1873b	SEQ1873b	0	1874460	1875125	1	0	0	666	0	pseudogene	essential
SEQ1874	SEQ1874	0	1873061	1873864	-1	0	0	804	0	putative insertion sequence IS861 putative transposase	not defined
SEQ1875	SEQ1875	0	1873888	1874403	-1	0	0	516	0	putative insertion sequence IS861 putative transposase	not defined
SEQ1877	SEQ1877	0	1875488	1875766	1	297	0.0573477	279	16	putative acylphosphatase	non essential
SEQ1878	SEQ1878	0	1875849	1876769	1	44	0.00217155	921	2	membrane protein OxaA 2 precursor	essential
SEQ1879	SEQ1879	0	1877010	1877540	-1	42	0.0131827	531	7	transcription elongation factor	non essential
SEQ1880	SEQ1880	0	1877565	1879139	-1	114	0.0101587	1575	16	putative aminodeoxychorismate lyase	non essential
SEQ1881	SEQ1881	0	1879248	1879730	-1	675	0.0496894	483	24	acetyltransferase (GNAT) family protein	non essential
SEQ1882	SEQ1882	0	1879778	1881109	-1	58	0.00225225	1332	3	UDP-N-acetylmuramate--alanine ligase	essential
SEQ1883	SEQ1883	0	1881153	1881746	-1	13	0.00673401	594	4	conserved hypothetical protein	ambiguous
SEQ1884	SEQ1884	0	1881950	1885054	-1	2050	0.0299517	3105	93	putative helicase	non essential
SEQ1885	SEQ1885	0	1885383	1886723	-1	0	0	1341	0	GTP-binding protein EngA	essential
SEQ1886	SEQ1886	0	1886743	1887651	-1	0	0	909	0	putative primosomal protein	essential
SEQ1887	SEQ1887	0	1887652	1888812	-1	0	0	1161	0	replication initiation and membrane attachment protein	essential
SEQ1888	SEQ1888	0	1888799	1889293	-1	5	0.0020202	495	1	ATP-binding protein	essential
SEQ1889	SEQ1889	0	1889484	1890974	-1	30	0.00469484	1491	7	sensor histidine kinase	essential
SEQ1890	SEQ1890	0	1890978	1891664	-1	0	0	687	0	response regulator protein	essential
SEQ1891	SEQ1891	0	1891849	1892382	-1	0	0	534	0	conserved hypothetical protein	essential
SEQ1892	SEQ1892	0	1892670	1893563	-1	264	0.0167785	894	15	probable protease HtpX homolog	non essential
SEQ1893	SEQ1893	0	1893600	1894157	-1	163	0.0179211	558	10	LemA family protein	non essential
SEQ1894	SEQ1894	0	1894293	1895006	1	196	0.0196078	714	14	methyltransferase GidB	non essential
SEQ1895	SEQ1895	0	1895529	1896905	1	0	0	1377	0	cation transport protein	essential
SEQ1896	SEQ1896	0	1896915	1897589	1	10	0.00148148	675	1	TrkA family transport protein	essential
SEQ1897	SEQ1897	0	1897943	1899157	-1	0	0	1215	0	sodium:dicarboxylate symporter family protein	essential
SEQ1898	SEQ1898	0	1899585	1900970	1	965	0.0396825	1386	55	putative branched-chain amino acid transport system carrier protein	non essential
SEQ1899	SEQ1899	0	1901015	1901707	-1	338	0.025974	693	18	putative D-methionine transport system permease protein	non essential
SEQ1900	SEQ1900	0	1901708	1902772	-1	1018	0.0375587	1065	40	putative D-methionine transport system ATP-binding protein	non essential
SEQ1901	SEQ1901	0	1902765	1904135	-1	637	0.02407	1371	33	putative peptidase	non essential
SEQ1902	SEQ1902	0	1904213	1905058	-1	490	0.0413712	846	35	putative lipoprotein	non essential
SEQ1903	SEQ1903	0	1905430	1906275	-1	451	0.0260047	846	22	extracellular solute-binding protein	non essential
SEQ1904	SEQ1904	0	1906497	1907213	-1	58	0.0111576	717	8	conserved hypothetical protein	non essential
SEQ1905	SEQ1905	0	1907354	1908061	-1	722	0.0310734	708	22	MerR family regulatory protein	non essential
SEQ1906	SEQ1906	0	1908417	1909517	-1	1486	0.0363306	1101	40	conserved hypothetical protein	non essential
SEQ1907	SEQ1907	0	1909627	1910370	-1	359	0.0228495	744	17	putative methyltransferase	non essential
SEQ1908	SEQ1908	0	1910500	1910853	-1	278	0.0338983	354	12	conserved hypothetical protein	non essential
SEQ1909	SEQ1909	0	1910855	1911448	-1	21	0.00673401	594	4	conserved hypothetical protein	ambiguous
SEQ1910	SEQ1910	0	1911445	1912077	-1	0	0	633	0	putative nicotinate-nucleotide adenylyltransferase	essential
SEQ1911	SEQ1911	0	1912161	1912502	-1	86	0.0204678	342	7	conserved hypothetical protein	non essential
SEQ1912	SEQ1912	0	1912529	1913647	-1	0	0	1119	0	GTP-binding protein	essential
SEQ1913	SEQ1913	0	1913647	1914174	-1	0	0	528	0	putative hydrolase	essential
SEQ1914	SEQ1914	0	1914312	1914797	-1	0	0	486	0	putative competence-specific global transcription modulator	not defined
SEQ1915	SEQ1915	0	1920863	1921786	-1	39	0.00865801	924	8	putative oligopeptide transporter ATP-binding protein	non essential
SEQ1916	SEQ1916	0	1921779	1922849	-1	183	0.0149393	1071	16	putative oligopeptide transporter ATP-binding protein	non essential
SEQ1917	SEQ1917	0	1922858	1923784	-1	80	0.0161812	927	15	putative oligopeptide transporter permease protein	non essential
SEQ1918	SEQ1918	0	1923784	1925283	-1	130	0.012	1500	18	putative oligopeptide transporter permease protein	non essential
SEQ1919	SEQ1919	0	1925347	1927332	-1	111	0.00855992	1986	17	putative extracellular oligopeptide-binding protein	non essential
SEQ1920	SEQ1920	0	1927631	1928869	1	774	0.0290557	1239	36	putative D-alanyl-D-alanine carboxypeptidase	non essential
SEQ1921	SEQ1921	0	1929191	1930426	1	406	0.0234628	1236	29	putative D-alanyl-D-alanine carboxypeptidase	non essential
SEQ1922	SEQ1922	0	1930510	1931691	1	1478	0.0499154	1182	59	putative D-alanyl-D-alanine carboxypeptidase	non essential
SEQ1923	SEQ1923	0	1931781	1932296	1	0	0	516	0	putative insertion sequence IS861 putative transposase	not defined
SEQ1924	SEQ1924	0	1932320	1932850	1	0	0	531	0	putative isertion sequence IS861 putative transposase	not defined
SEQ1925	SEQ1925	0	1932878	1933123	1	0	0	246	0	putative isertion sequence IS861 putative transposase	not defined
SEQ1926	SEQ1926	0	1933283	1934701	-1	260	0.0140944	1419	20	FeS assembly protein SufB	non essential
SEQ1927	SEQ1927	0	1934741	1935178	-1	9	0.00456621	438	2	NifU-like protein	essential
SEQ1928	SEQ1928	0	1935165	1936391	-1	78	0.00814996	1227	10	putative cysteine desulfurase	non essential
SEQ1929	SEQ1929	0	1936418	1937680	-1	160	0.00791766	1263	10	FeS assembly protein SufD	ambiguous
SEQ1930	SEQ1930	0	1937771	1938553	-1	63	0.00766284	783	6	putative ABC transporter	ambiguous
SEQ1931	SEQ1931	0	1938662	1939819	-1	6	0.00172712	1158	2	putative glycosyl transferase	essential
SEQ1932	SEQ1932	0	1939826	1940590	-1	3	0.00130719	765	1	adapter protein MecA	essential
SEQ1933	SEQ1933	0	1940710	1941549	-1	378	0.0345238	840	29	undecaprenol kinase (bacitracin resistance protein)	non essential
SEQ1934	SEQ1934	0	1941865	1943433	1	763	0.0203952	1569	32	glutamine ABC transporter	non essential
SEQ1935	SEQ1935	0	1943426	1944166	1	198	0.022942	741	17	putative glutamine ABC transporter	non essential
SEQ1936	SEQ1936	0	1944514	1944630	1	11	0.017094	117	2	conserved hypothetical protein	non essential
SEQ1937	SEQ1937	0	1945154	1946044	-1	655	0.0325477	891	29	putative membrane protein	non essential
SEQ1938	SEQ1938	0	1946307	1947971	-1	0	0	1665	0	conserved hypothetical protein	essential
SEQ1939	SEQ1939	0	1947971	1948336	-1	0	0	366	0	conserved hypothetical protein	essential
SEQ1940	SEQ1940	0	1948488	1948676	-1	18	0.015873	189	3	50S ribosomal protein L28	non essential
SEQ1941	SEQ1941	0	1949136	1949501	-1	312	0.0437158	366	16	putative membrane protein	non essential
SEQ1942	SEQ1942	0	1949810	1949959	1	181	0.0533333	150	8	pseudogene	non essential
SEQ1943	SEQ1943	0	1950091	1951059	-1	81	0.00206398	969	2	fructose-bisphosphate aldolase	essential
SEQ1944	SEQ1944	0	1951315	1952241	-1	357	0.0280475	927	26	putative exported protein	non essential
SEQ1945	SEQ1945	0	1952601	1954214	-1	1363	0.0322181	1614	52	putative CTP synthase	non essential
SEQ1946	SEQ1946	0	1954488	1955054	-1	11	0.00352734	567	2	putative DNA-directed RNA polymerase	essential
SEQ1947	SEQ1947	0	1955321	1956604	-1	474	0.0163551	1284	21	trigger factor (prolyl isomerase)	non essential
SEQ1949	SEQ1949	0	1956953	1958362	-1	1453	0.0446809	1410	63	putative secreted alpha-amylase	non essential
SEQ1950	SEQ1950	0	1958813	1959652	1	1068	0.0488095	840	41	mechanosensitive ion channel protein	non essential
SEQ1951	SEQ1951	0	1959748	1960308	-1	924	0.0320856	561	18	conserved hypothetical protein	non essential
SEQ1952	SEQ1952	0	1960321	1960794	-1	434	0.0337553	474	16	putative membrane protein	non essential
SEQ1953	SEQ1953	0	1960800	1961549	-1	0	0	750	0	putative phosphomethylpyrimidine kinase	essential
SEQ1954	SEQ1954	0	1961539	1962288	-1	517	0.032	750	24	tRNA pseudouridine synthase A	non essential
SEQ1955	SEQ1955	0	1962475	1963839	1	7221	0.0410256	1365	56	putative aspartokinase	non essential
SEQ1956	SEQ1956	0	1964317	1964802	-1	0	0	486	0	putative competence-specific global transcription modulator	not defined
SEQ1957	SEQ1957	0	1977317	1979728	-1	1081	0.0207297	2412	50	Streptococcal histidine triad protein	non essential
SEQ1958	SEQ1958	0	1979743	1980666	-1	678	0.0324675	924	30	laminin binding protein	non essential
SEQ1959	SEQ1959	0	1980993	1982540	-1	680	0.0187339	1548	29	putative cell surface-anchored protein	non essential
SEQ1960	SEQ1960	0	1983165	1984046	-1	604	0.0272109	882	24	conserved hypothetical protein	non essential
SEQ1961	SEQ1961	0	1984211	1985212	-1	638	0.0259481	1002	26	galactose operon repressor	non essential
SEQ1962	SEQ1962	0	1985353	1986525	1	653	0.026428	1173	31	galactokinase	non essential
SEQ1963	SEQ1963	0	1986529	1988013	1	1129	0.0296296	1485	44	galactose-1-phosphate uridylyltransferase	non essential
SEQ1964	SEQ1964	0	1988023	1989033	1	236	0.0187933	1011	19	UDP-glucose 4-epimerase	non essential
SEQ1965	SEQ1965	0	1989110	1990153	1	710	0.032567	1044	34	aldose 1-epimerase (mutarotase)	non essential
SEQ1966	SEQ1966	0	1990345	1990659	1	549	0.0603175	315	19	pseudogene	non essential
SEQ1968	SEQ1968	0	1990809	1991372	1	439	0.0336879	564	19	pseudogene	non essential
SEQ1971	SEQ1971	0	1991964	1992302	-1	223	0.0589971	339	20	putative plasmid stabilisation system protein	non essential
SEQ1972	SEQ1972	0	1992292	1992579	-1	52	0.0138889	288	4	putative plasmid stabilisation system	non essential
SEQ1973	SEQ1973	0	1992941	1994392	-1	10466	0.0426997	1452	62	conserved hypothetical protein	non essential
SEQ1974	SEQ1974	0	1994560	1997655	-1	203	0.00775194	3096	24	type I restriction-modification system R protein	ambiguous
SEQ1975	SEQ1975	0	1997658	1998866	-1	601	0.0297767	1209	36	anticodon nuclease	non essential
SEQ1976	SEQ1976	0	1998881	2000752	-1	416	0.0229701	1872	43	type I restriction-modification system S protein	non essential
SEQ1977	SEQ1977	0	2000754	2002298	-1	289	0.012945	1545	20	type I restriction-modification system M protein	non essential
SEQ1978	SEQ1978	0	2002642	2002998	-1	325	0.0364146	357	13	conserved hypothetical protein	non essential
SEQ1979	SEQ1979	0	2002998	2003360	-1	370	0.0495868	363	18	conserved hypothetical protein	non essential
SEQ1980	SEQ1980	0	2003353	2003643	-1	403	0.0446735	291	13	conserved hypothetical protein	non essential
SEQ1981	SEQ1981	0	2003658	2004467	-1	563	0.0246914	810	20	conserved hypothetical protein	non essential
SEQ1982	SEQ1982	0	2004491	2004775	-1	101	0.0385965	285	11	putative DNA-binding protein	non essential
SEQ1983	SEQ1983	0	2004928	2005446	1	306	0.0423892	519	22	putative DNA-binding protein	non essential
SEQ1984	SEQ1984	0	2005500	2006717	1	1198	0.0385878	1218	47	putative integrase	non essential
SEQ1985	SEQ1985	0	2006706	2007098	-1	0	0	393	0	30S ribosomal protein S9	essential
SEQ1986	SEQ1986	0	2007118	2007564	-1	0	0	447	0	50S ribosomal protein L13	essential
SEQ1987	SEQ1987	0	2008103	2008975	-1	518	0.0252005	873	22	DegV family protein	non essential
SEQ1988	SEQ1988	0	2009147	2009665	-1	338	0.026975	519	14	conserved hypothetical protein	non essential
SEQ1989	SEQ1989	0	2009666	2010412	-1	327	0.0200803	747	15	SpoU rRNA methylase family protein	non essential
SEQ1990	SEQ1990	0	2010461	2011249	-1	1056	0.0329531	789	26	putative membrane protein	non essential
SEQ1991	SEQ1991	0	2011466	2011873	-1	204	0.0318627	408	13	putative membrane protein	non essential
SEQ1992	SEQ1992	0	2011866	2013209	-1	13	0.000744048	1344	1	cysteinyl-tRNA synthetase	essential
SEQ1993	SEQ1993	0	2013327	2013863	-1	0	0	537	0	serine acetyltransferase	essential
SEQ1994	SEQ1994	0	2013875	2014627	-1	42	0.00796813	753	6	conserved hypothetical protein	ambiguous
SEQ1995	SEQ1995	0	2014620	2016764	-1	104	0.00652681	2145	14	polyribonucleotide nucleotidyltransferase	ambiguous
SEQ1996	SEQ1996	0	2017130	2017618	1	0	0	489	0	putative insertion sequence IS861 putative transposase	not defined
SEQ1997	SEQ1997	0	2017642	2018481	1	0	0	840	0	putative isertion sequence IS861 putative transposase	not defined
SEQ1998	SEQ1998	0	2018573	2018842	-1	0	0	270	0	30S ribosomal protein S15	essential
SEQ1999	fneB	0	2019108	2020535	-1	537	0.0231092	1428	33	fibronectin-binding protein FneB	non essential
SEQ2000	SEQ2000	0	2020900	2021514	1	70	0.00487805	615	3	polypeptide deformylase	essential
SEQ2001	SEQ2001	0	2021693	2022238	-1	129	0.018315	546	10	putative NADPH-dependent FMN reductase	non essential
SEQ2002	SEQ2002	0	2022368	2022796	-1	253	0.039627	429	17	MarR family regulatory protein	non essential
SEQ2003	SEQ2003	0	2022918	2027315	-1	20	0.000454752	4398	2	DNA polymerase III PolC-type	essential
SEQ2004	SEQ2004	0	2027650	2028207	-1	255	0.0179211	558	10	conserved hypothetical protein	non essential
SEQ2005	SEQ2005	0	2028259	2030115	-1	5	0.000538503	1857	1	prolyl-tRNA synthetase	essential
SEQ2006	SEQ2006	0	2030385	2031650	-1	109	0.007109	1266	9	putative pheromone-processing membrane metalloprotease	ambiguous
SEQ2007	SEQ2007	0	2031682	2032476	-1	0	0	795	0	putative phosphatidate cytidylyltransferase	essential
SEQ2008	SEQ2008	0	2032486	2033235	-1	0	0	750	0	undecaprenyl pyrophosphate synthetase	essential
SEQ2009	SEQ2009	0	2033409	2033768	-1	33	0.00833333	360	3	putative preprotein translocase subunit	non essential
SEQ2010	SEQ2010	0	2033882	2034244	-1	107	0.0192837	363	7	pseudogene	non essential
SEQ2011	SEQ2011	0	2034353	2035972	-1	2933	0.0234568	1620	38	glucan 1	non essential
SEQ2012	SEQ2012	0	2036156	2037289	-1	360	0.0220459	1134	25	multiple sugar-binding transport ATP-binding protein	non essential
SEQ2013	SEQ2013	0	2037439	2038287	-1	401	0.0259128	849	22	leucine-rich protein	non essential
SEQ2014	skc	0	2039042	2040334	1	1244	0.0394432	1293	51	streptokinase	non essential
SEQ2015	SEQ2015	0	2040461	2040904	-1	251	0.018018	444	8	D-tyrosyl-tRNA(Tyr) deacylase	non essential
SEQ2016	SEQ2016	0	2040919	2043138	-1	132	0.0027027	2220	6	GTP pyrophosphokinase	essential
SEQ2017	fbp	0	2043361	2044965	-1	109	0.00436137	1605	7	fibrinogen-binding protein Fbp	essential
SEQ2018	SEQ2018	0	2045216	2046400	1	459	0.0160338	1185	19	AraC family regulatory protein	non essential
SEQ2019	SEQ2019	0	2046796	2047254	1	9	0.00217865	459	1	putative NrdI-like protein	essential
SEQ2020	SEQ2020	0	2047550	2048371	-1	587	0.0206813	822	17	endonuclease/exonuclease/phosphatase family protein	non essential
SEQ2021	SEQ2021	0	2048449	2050635	-1	1441	0.0214906	2187	47	putative glucose-specific phosphotransferase system (PTS)	non essential
SEQ2022	SEQ2022	0	2050932	2051936	-1	648	0.0318408	1005	32	LacI family regulatory protein	non essential
SEQ2023	SEQ2023	0	2052185	2052931	-1	496	0.0240964	747	18	conserved hypothetical protein	non essential
SEQ2024	SEQ2024	0	2052931	2053884	-1	625	0.0251572	954	24	ribosomal protein L11 methyltransferase	non essential
SEQ2025	SEQ2025	0	2054447	2056984	1	1468	0.0248227	2538	63	histidine triad protein	non essential
SEQ2026	SEQ2026	0	2057087	2057197	1	85	0.036036	111	4	conserved hypothetical protein	non essential
SEQ2027	SEQ2027	0	2057182	2057610	-1	192	0.027972	429	12	NUDIX hydrolase	non essential
SEQ2028	SEQ2028	0	2057627	2057971	-1	39	0.0115942	345	4	conserved hypothetical protein	non essential
SEQ2029	SEQ2029	0	2057973	2058443	-1	113	0.029724	471	14	conserved hypothetical protein	non essential
SEQ2030	SEQ2030	0	2058592	2060328	1	743	0.0178469	1737	31	putative chorismate binding enzyme	non essential
SEQ2031	SEQ2031	0	2060369	2060977	1	323	0.0262726	609	16	anthranilate synthase component II	non essential
SEQ2032	SEQ2032	0	2060970	2062241	1	974	0.0212264	1272	27	putative ATPase	non essential
SEQ2033	SEQ2033	0	2062296	2063162	-1	4	0.0011534	867	1	putative isertion sequence IS861 putative transposase	not defined
SEQ2034	SEQ2034	0	2063159	2063647	-1	0	0	489	0	putative insertion sequence IS861 putative transposase	not defined
SEQ2035	SEQ2035	0	2064262	2064759	1	1108	0.0722892	498	36	pseudogene	non essential
SEQ2036	SEQ2036	0	2065120	2065830	-1	602	0.0562588	711	40	exotoxin H precursor	non essential
SEQ2037	seeI	0	2065856	2066635	-1	405	0.0371795	780	29	exotoxin I precursor	non essential
SEQ2038	SEQ2038	0	2066807	2068141	-1	1208	0.0389513	1335	52	putative phage lysin protein	non essential
SEQ2039	SEQ2039	0	2068142	2068249	-1	29	0.0185185	108	2	putative phage membrane protein	non essential
SEQ2040	SEQ2040	0	2068258	2068485	-1	218	0.0263158	228	6	putative phage holin	non essential
SEQ2041	SEQ2041	0	2068482	2068754	-1	43	0.014652	273	4	phage membrane protein	non essential
SEQ2042	SEQ2042	0	2068766	2069377	-1	454	0.0359477	612	22	hypothetical phage protein	non essential
SEQ2043	SEQ2043	0	2069374	2069811	-1	441	0.0342466	438	15	hypothetical phage protein	non essential
SEQ2044	SEQ2044	0	2069823	2071709	-1	3049	0.0238474	1887	45	hypothetical phage protein	non essential
SEQ2045	SEQ2045	0	2071724	2072842	-1	222	0.0169794	1119	19	putative phage hyaluronidase	non essential
SEQ2046	SEQ2046	0	2072842	2074824	-1	679	0.0206757	1983	41	hypothetical phage protein	non essential
SEQ2047	SEQ2047	0	2074834	2075676	-1	794	0.0379597	843	32	hypothetical phage protein	non essential
SEQ2048	SEQ2048	0	2075688	2080070	-1	3355	0.0296601	4383	130	putative phage minor tail protein	non essential
SEQ2049	SEQ2049	0	2080085	2080318	-1	365	0.042735	234	10	hypothetical phage protein	non essential
SEQ2050	SEQ2050	0	2080393	2080848	-1	285	0.0548246	456	25	hypothetical phage protein	non essential
SEQ2051	SEQ2051	0	2080902	2081501	-1	690	0.045	600	27	putative phage major tail protein	non essential
SEQ2052	SEQ2052	0	2081513	2081872	-1	259	0.0333333	360	12	hypothetical phage protein	non essential
SEQ2053	SEQ2053	0	2081876	2082220	-1	951	0.0405797	345	14	hypothetical phage protein	non essential
SEQ2054	SEQ2054	0	2082217	2082495	-1	242	0.0430108	279	12	hypothetical phage protein	non essential
SEQ2055	SEQ2055	0	2082506	2082862	-1	977	0.0560224	357	20	hypothetical phage protein	non essential
SEQ2056	SEQ2056	0	2082874	2083761	-1	402	0.0236486	888	21	hypothetical phage protein	non essential
SEQ2057	SEQ2057	0	2083774	2084343	-1	325	0.0298246	570	17	hypothetical phage protein	non essential
SEQ2058	SEQ2058	0	2084520	2084777	-1	388	0.0503876	258	13	hypothetical phage protein	non essential
SEQ2059	SEQ2059	0	2084782	2084970	-1	97	0.037037	189	7	putative phage membrane protein	non essential
SEQ2060	SEQ2060	0	2084998	2086446	-1	1468	0.0358868	1449	52	putative phage minor head protein	non essential
SEQ2061	SEQ2061	0	2086406	2087938	-1	1272	0.0345727	1533	53	putative phage portal protein	non essential
SEQ2062	SEQ2062	0	2087954	2089231	-1	770	0.0320814	1278	41	putative phage terminase	non essential
SEQ2063	SEQ2063	0	2089221	2089673	-1	444	0.0551876	453	25	putative phage terminase	non essential
SEQ2064	SEQ2064	0	2089763	2090179	-1	329	0.0551559	417	23	hypothetical phage protein	non essential
SEQ2065	SEQ2065	0	2090176	2090892	-1	575	0.0432357	717	31	putative hypothetical phage protein	non essential
SEQ2066	SEQ2066	0	2090889	2091182	-1	90	0.037415	294	11	hypothetical phage protein	non essential
SEQ2067	SEQ2067	0	2091179	2091364	-1	64	0.0215054	186	4	hypothetical phage protein	non essential
SEQ2068	SEQ2068	0	2091389	2091616	-1	206	0.0394737	228	9	hypothetical phage protein	non essential
SEQ2069	SEQ2069	0	2091597	2091785	-1	113	0.021164	189	4	hypothetical phage protein	non essential
[truncated: 166 more rows]

## Sheet: TC library
locus_tag	gene_name	ncrna	start	end	strand	read_count	ins_index	gene_length	ins_count	fcn	essentiality
SEQ0001	SEQ0001	0	1	1353	1	9	0.000739098	1353	1	chromosomal replication initiator protein	essential
SEQ0002	SEQ0002	0	1510	2646	1	38	0.000879507	1137	1	DNA polymerase III	essential
SEQ0003	SEQ0003	0	2724	2921	1	0	0	198	0	conserved hypothetical protein	essential
SEQ0004	SEQ0004	0	3045	3407	1	1094	0.0633609	363	23	putative DNA-binding protein	non
SEQ0005	SEQ0005	0	3491	4606	1	45	0.00716846	1116	8	putative GTP-binding protein	ambiguous
SEQ0006	SEQ0006	0	4765	5334	1	22	0.00175439	570	1	peptidyl-tRNA hydrolase	essential
SEQ0007	SEQ0007	0	5337	8831	1	2426	0.0234621	3495	82	putative transcription-repair coupling factor	non
SEQ0008	SEQ0008	0	8800	10311	1	2645	0.0429894	1512	65	putative polysaccharide biosynthesis protein	non
SEQ0009	SEQ0009	0	10342	10614	1	0	0	273	0	S4 domain containing protein	essential
SEQ0010	SEQ0010	0	10601	10972	1	0	0	372	0	putative septum formation initiator protein	essential
SEQ0011	SEQ0011	0	10982	11101	1	40	0.0166667	120	2	conserved hypothetical protein	non
SEQ0012	SEQ0012	0	11114	12400	1	668	0.01554	1287	20	putative exported protein	non
SEQ0013	SEQ0013	0	12397	13680	1	3	0.000778816	1284	1	PP-loop family protein	essential
SEQ0014	SEQ0014	0	13685	14227	1	0	0	543	0	hypoxanthine-guanine phosphoribosyltransferase	essential
SEQ0015	SEQ0015	0	14249	16219	1	109	0.00202943	1971	4	putative cell division protease FtsH	essential
SEQ0016	SEQ0016	0	16309	17772	1	1456	0.0334699	1464	49	putative amino acid permease	non
SEQ0017	SEQ0017	0	24840	25655	1	1581	0.0563725	816	46	rod shape-determining protein MreC	non
SEQ0018	SEQ0018	0	25658	26161	1	482	0.0496032	504	25	putative membrane protein	non
SEQ0019	SEQ0019	0	26257	27435	1	0	0	1179	0	putative amidase	essential
SEQ0020	SEQ0020	0	27528	28502	1	81	0.00205128	975	2	ribose-phosphate pyrophosphokinase 1	essential
SEQ0022	SEQ0022	0	28862	29632	1	123	0.0207523	771	16	DNA repair protein RecO	non
SEQ0023	SEQ0023	0	29748	30755	1	53	0.00198413	1008	2	fatty acid/phospholipid synthesis protein	essential
SEQ0024	SEQ0024	0	30748	30996	1	40	0.0281124	249	7	putative acyl carrier protein	non
SEQ0025	SEQ0025	0	31146	31856	1	836	0.045007	711	32	phosphoribosylaminoimidazole-succinocarboxamide synthase	non
SEQ0026	SEQ0026	0	31969	35775	1	5218	0.0304702	3807	116	putative phosphoribosylformylglycinamidine synthase protein	non
SEQ0027	SEQ0027	0	35894	37351	1	2389	0.0315501	1458	46	putative amidophosphoribosyltransferase precursor	non
SEQ0028	SEQ0028	0	37408	38430	1	804	0.0166178	1023	17	phosphoribosylformylglycinamidine cyclo-ligase	non
SEQ0029	SEQ0029	0	38427	38984	1	494	0.0286738	558	16	phosphoribosylglycinamide formyltransferase	non
SEQ0030	SEQ0030	0	39131	40678	1	1369	0.0219638	1548	34	bifunctional purine biosynthesis protein PurH [includes: phosphoribosylaminoimidazolecarboxamide formyltransferase; IMP cyclohydrolase]	non
SEQ0031	SEQ0031	0	41056	42210	-1	1708	0.0398268	1155	46	putative amidase	non
SEQ0032	SEQ0032	0	42601	43863	1	1278	0.0229612	1263	29	phosphoribosylamine-glycine ligase	non
SEQ0033	SEQ0033	0	44093	44581	1	403	0.0265849	489	13	putative phosphoribosylaminoimidazole carboxylase catalytic subunit	non
SEQ0034	SEQ0034	0	44568	45641	1	655	0.0232775	1074	25	putative phosphoribosylaminoimidazole carboxylase ATPase subunit	non
SEQ0035	SEQ0035	0	45656	45880	1	179	0.0222222	225	5	conserved hypothetical protein	non
SEQ0036	SEQ0036	0	45904	46014	1	191	0.045045	111	5	pseudogene	non
SEQ0036a	SEQ0036a	0	46054	46170	1	154	0.034188	117	4	pseudogene	non
SEQ0037	SEQ0037	0	46417	47769	1	7	0.0014782	1353	2	adenylosuccinate lyase	essential
SEQ0038	SEQ0038	0	48067	48980	1	1087	0.0426696	914	39	pseudogene	non
SEQ0040	SEQ0040	0	49195	50202	1	81	0.00992063	1008	10	Holliday junction DNA helicase	non
SEQ0041	SEQ0041	0	50443	50901	1	396	0.0305011	459	14	putative phosphotyrosine protein phosphatase	non
SEQ0042	SEQ0042	0	50907	51308	1	454	0.0422886	402	17	putative membrane protein	non
SEQ0043	SEQ0043	0	51305	53086	1	2097	0.0325477	1782	58	acyltransferase family protein	non
SEQ0044	SEQ0044	0	53506	56148	1	4282	0.0370791	2643	98	aldehyde-alcohol dehydrogenase 2 [includes: alcohol dehydrogenase; acetaldehyde dehydrogenase]	non
SEQ0045	SEQ0045	0	56643	57695	1	1616	0.0446344	1053	47	putative zinc-binding alcohol dehydrogenase	non
SEQ0046	SEQ0046	0	57898	58914	1	2300	0.0462144	1017	47	alcohol dehydrogenase	non
SEQ0047	SEQ0047	0	59630	61222	1	1643	0.0382925	1593	61	putative ABC transporter	non
SEQ0048	SEQ0048	0	61385	62507	1	1408	0.0347284	1123	39	pseudogene	non
SEQ0050	SEQ0050	0	62500	63675	1	1441	0.0442177	1176	52	Insulinase family metallopeptidase	non
SEQ0051	SEQ0051	0	63659	64522	-1	502	0.0347222	864	30	putative regulatory protein	non
SEQ0052	SEQ0052	0	65158	66642	1	1522	0.0242424	1485	36	putative threonine synthase	non
SEQ0053	SEQ0053	0	66673	67983	1	760	0.0183066	1311	24	multi antimicrobial extrusion (MATE) family transporter	non
SEQ0054	SEQ0054	0	68363	68671	1	0	0	309	0	30S ribosomal protein S10	essential
SEQ0055	SEQ0055	0	68969	69595	1	0	0	627	0	50S ribosomal protein L3	essential
SEQ0056	SEQ0056	0	69620	70243	1	0	0	624	0	50S ribosomal protein L4	essential
SEQ0057	SEQ0057	0	70243	70539	1	0	0	297	0	50S ribosomal protein L23	essential
SEQ0058	SEQ0058	0	70557	71390	1	0	0	834	0	50S ribosomal protein L2	essential
SEQ0059	SEQ0059	0	71502	71780	1	0	0	279	0	30S ribosomal protein S19	essential
SEQ0060	SEQ0060	0	71796	72140	1	0	0	345	0	50S ribosomal protein L22	essential
SEQ0061	SEQ0061	0	72153	72806	1	0	0	654	0	30S ribosomal protein S3	essential
SEQ0062	SEQ0062	0	72810	73223	1	0	0	414	0	50S ribosomal protein L16	essential
SEQ0063	SEQ0063	0	73233	73439	1	0	0	207	0	50S ribosomal protein L29	essential
SEQ0064	SEQ0064	0	73467	73727	1	0	0	261	0	30S ribosomal protein S17	essential
SEQ0065	SEQ0065	0	73752	74120	1	0	0	369	0	50S ribosomal protein L14	essential
SEQ0066	SEQ0066	0	74204	74509	1	0	0	306	0	50S ribosomal protein L24	essential
SEQ0067	SEQ0067	0	74533	75075	1	0	0	543	0	50S ribosomal protein L5	essential
SEQ0068	SEQ0068	0	75091	75276	1	0	0	186	0	30S ribosomal protein S14	essential
SEQ0069	SEQ0069	0	75609	76007	1	0	0	399	0	30S ribosomal protein S8	essential
SEQ0070	SEQ0070	0	76329	76865	1	0	0	537	0	50S ribosomal protein L6	essential
SEQ0071	SEQ0071	0	76968	77324	1	0	0	357	0	50S ribosomal protein L18	essential
SEQ0072	SEQ0072	0	77343	77837	1	0	0	495	0	30S ribosomal protein S5	essential
SEQ0073	SEQ0073	0	77852	78034	1	0	0	183	0	50S ribosomal protein L30	essential
SEQ0074	SEQ0074	0	78236	78676	1	0	0	441	0	50S ribosomal protein L15	essential
SEQ0075	SEQ0075	0	78693	79997	1	0	0	1305	0	preprotein translocase SecY subunit	essential
SEQ0076	SEQ0076	0	80149	80790	1	70	0.00155763	642	1	adenylate kinase	essential
SEQ0077	SEQ0077	0	80908	81126	1	0	0	219	0	translation initiation factor IF-1	essential
SEQ0078	SEQ0078	0	81152	81268	1	0	0	117	0	50S ribosomal protein L36	essential
SEQ0079	SEQ0079	0	81286	81651	1	0	0	366	0	30S ribosomal protein S13	essential
SEQ0080	SEQ0080	0	81669	82052	1	0	0	384	0	30S ribosomal protein S11	essential
SEQ0081	SEQ0081	0	82099	83037	1	0	0	939	0	DNA-directed RNA polymerase alpha chain	essential
SEQ0082	SEQ0082	0	83052	83438	1	0	0	387	0	50S ribosomal protein L17	essential
SEQ0083	SEQ0083	0	83656	83887	-1	320	0.0301724	232	7	pseudogene	non
SEQ0084	SEQ0084	0	84743	85993	1	1772	0.0391687	1251	49	hypothetical protein	non
SEQ0085	SEQ0085	0	85983	86330	1	900	0.0402299	348	14	putative membrane protein	non
SEQ0086	SEQ0086	0	86448	86858	1	741	0.0437956	411	18	putative membrane protein	non
SEQ0087	SEQ0087	0	86879	87172	1	226	0.037415	294	11	conserved hypothetical protein	non
SEQ0089	SEQ0089	0	94293	95423	-1	2883	0.0468612	1131	53	putative membrane protein	non
SEQ0090	SEQ0090	0	95988	97181	1	11000	0.0251256	1194	30	putative collagen-like surface-anchored protein	non
SEQ0091	SEQ0091	0	97675	98199	1	1765	0.0438095	525	23	putative NUDIX hydrolase	non
SEQ0092	SEQ0092	0	98414	99265	1	767	0.0246479	852	21	4-diphosphocytidyl-2-c-methyl-D-erythritol kinase	non
SEQ0093	SEQ0093	0	99335	99778	1	73	0.0202703	444	9	MarR-family regulatory protein	non
SEQ0094	SEQ0094	0	99781	100500	1	178	0.0111111	720	8	ABC transporter ATP-binding protein	non
SEQ0095	SEQ0095	0	100493	101302	1	1000	0.0382716	810	31	ABC transporter permease protein	non
SEQ0096	SEQ0096	0	101337	102593	-1	0	0	1257	0	putative tyrosyl-tRNA synthetase	essential
SEQ0097	SEQ0097	0	102686	104998	1	667	0.0134025	2313	31	putative penicillin-binding protein 1B	non
SEQ0098	SEQ0098	0	105260	108826	1	3	0.000280348	3567	1	DNA-directed RNA polymerase beta chain	essential
SEQ0099	SEQ0099	0	108917	112552	1	116	0.000550055	3636	2	DNA-directed RNA polymerase beta' chain	essential
SEQ0100	SEQ0100	0	112624	112878	-1	1173	0.0588235	255	15	pseudogene	non
SEQ0101	SEQ0101	0	113123	113677	1	697	0.0504505	555	28	putative exported protein	non
SEQ0103	SEQ0103	0	114238	115287	1	2851	0.0447619	1050	47	putative membrane protein	non
SEQ0104	SEQ0104	0	115348	115713	1	183	0.0382514	366	14	conserved hypothetical protein	non
SEQ0105	SEQ0105	0	116250	118253	1	2868	0.0289421	2004	58	putative membrane protein	non
SEQ0106	SEQ0106	0	118255	118902	1	1110	0.0354938	648	23	ABC transporter ATP-binding protein	non
SEQ0107	SEQ0107	0	119084	120022	1	1006	0.0319489	939	30	putative competence protein	non
SEQ0108	SEQ0108	0	119955	120989	1	1482	0.0318841	1035	33	putative competence protein	non
SEQ0109	SEQ0109	0	120990	121313	1	512	0.037037	324	12	putative competence protein	non
SEQ0110	SEQ0110	0	121291	121716	1	578	0.0305164	426	13	putative competence protein	non
SEQ0111	SEQ0111	0	121673	121963	1	524	0.0343643	291	10	putative exported protein	non
SEQ0112	SEQ0112	0	121950	122384	1	573	0.0275862	435	12	putative membrane protein	non
SEQ0113	SEQ0113	0	122362	122724	1	716	0.0440771	363	16	putative exported protein	non
SEQ0114	SEQ0114	0	122790	123305	1	0	0	516	0	putative insertion sequence IS861 putative transposase	not defined
SEQ0115	SEQ0115	0	123329	123859	1	0	0	531	0	putative isertion sequence IS861 putative transposase	not defined
SEQ0116	SEQ0116	0	123887	124132	1	0	0	246	0	putative isertion sequence IS861 putative transposase	not defined
SEQ0117	SEQ0117	0	124217	125170	1	649	0.0303983	954	29	conserved hypothetical protein	non
SEQ0118	SEQ0118	0	125230	126429	1	377	0.015	1200	18	acetate kinase	non
SEQ0119	SEQ0119	0	126696	127184	1	0	0	489	0	putative insertion sequence IS861 putative transposase	not defined
SEQ0120	SEQ0120	0	127208	128047	1	0	0	840	0	putative isertion sequence IS861 putative transposase	not defined
SEQ0121	SEQ0121	0	128235	128825	-1	2271	0.0846024	591	50	putative membrane protein	non
SEQ0122	SEQ0122	0	129348	131390	1	2128	0.031816	2043	65	putative PTS multi-domain regulator	non
SEQ0123	SEQ0123	0	131392	131679	1	1106	0.0416667	288	12	sugar phosphotransferase system (PTS)	non
SEQ0124	SEQ0124	0	131692	133035	1	1531	0.0334821	1344	45	putative sugar-specific permease	non
SEQ0125	SEQ0125	0	133038	133895	1	1033	0.0268065	858	23	putative transketolase subunit	non
SEQ0126	SEQ0126	0	133892	134824	1	928	0.0192926	933	18	putative transketolase subunit	non
SEQ0128	SEQ0128	0	135376	137271	1	1620	0.024789	1896	47	putative endopeptidase O	non
SEQ0129	SEQ0129	0	137471	138511	-1	30	0.00192123	1041	2	elongation factor Ts	essential
SEQ0130	SEQ0130	0	138679	139647	-1	0	0	969	0	30S ribosomal protein S2	essential
SEQ0131	SEQ0131	0	139910	141442	-1	925	0.0189172	1533	29	NADH dehydrogenase	non
SEQ0132	SEQ0132	0	141463	142023	-1	394	0.0213904	561	12	alkyl hydroperoxide reductase subunit C	non
SEQ0133	SEQ0133	0	142548	143615	-1	1184	0.0505618	1068	54	integrase	non
SEQ0134	SEQ0134	0	143883	144569	-1	816	0.0465793	687	32	hypothetical phage protein	non
SEQ0135	SEQ0135	0	144580	145326	-1	156	0.00669344	747	5	phage repressor protein	ambiguous
SEQ0136	SEQ0136	0	145490	145705	1	135	0.0231481	216	5	putative phage repressor	non
SEQ0137	SEQ0137	0	145740	145889	1	119	0.0266667	150	4	hypothetical phage protein	non
SEQ0138	SEQ0138	0	145886	146086	-1	190	0.0248756	201	5	hypothetical phage protein	non
SEQ0139	SEQ0139	0	146197	146481	1	41	0.00701754	285	2	putative DNA-binding phage protein	ambiguous
SEQ0140	SEQ0140	0	146478	146624	1	36	0.00680272	147	1	hypothetical phage protein	ambiguous
SEQ0141	SEQ0141	0	146621	146734	1	69	0.0175439	114	2	hypothetical phage protein	non
SEQ0142	SEQ0142	0	146828	147073	1	285	0.0121951	246	3	putative DNA-binding phage protein	non
SEQ0143	SEQ0143	0	147250	147633	1	352	0.0260417	384	10	hypothetical phage protein	non
SEQ0144	SEQ0144	0	147614	147847	1	211	0.0128205	234	3	hypothetical phage protein	non
SEQ0145	SEQ0145	0	147844	147984	1	131	0.0212766	141	3	hypothetical phage protein	non
SEQ0146	SEQ0146	0	147993	148199	1	27	0.00483092	207	1	hypothetical phage protein	essential
SEQ0147	SEQ0147	0	148183	148359	1	205	0.0282486	177	5	hypothetical phage protein	non
SEQ0148	SEQ0148	0	148361	149281	1	304	0.0130293	921	12	putative phage RecT family protein	non
SEQ0149	SEQ0149	0	149278	150075	1	559	0.0250627	798	20	hypothetical phage protein	non
SEQ0150	SEQ0150	0	150181	150595	1	368	0.0385542	415	16	pseudogene	non
SEQ0151	SEQ0151	0	150592	151104	1	280	0.0214425	513	11	hypothetical phage protein	non
SEQ0152	SEQ0152	0	151091	151303	1	219	0.0328638	213	7	hypothetical phage protein	non
SEQ0153	SEQ0153	0	151287	151565	1	260	0.0322581	279	9	hypothetical phage protein	non
SEQ0154	SEQ0154	0	151562	151813	1	304	0.0396825	252	10	hypothetical phage protein	non
SEQ0155	SEQ0155	0	151797	152189	1	384	0.0356234	393	14	hypothetical phage protein	non
SEQ0156	SEQ0156	0	152186	152392	1	648	0.0434783	207	9	hypothetical phage protein	non
SEQ0157	SEQ0157	0	152403	152672	1	116	0.0185185	270	5	putative phage membrane protein	non
SEQ0158	SEQ0158	0	152669	153343	1	1122	0.0385185	675	26	phage DNA methylase	non
SEQ0159	SEQ0159	0	153359	154132	1	1625	0.0581395	774	45	hypothetical phage protein	non
SEQ0160	SEQ0160	0	154129	154296	1	157	0.0654762	168	11	hypothetical phage protein	non
SEQ0161	SEQ0161	0	154293	154508	1	385	0.037037	216	8	hypothetical phage protein	non
SEQ0162	SEQ0162	0	154524	155018	1	709	0.040404	495	20	putative autolysin regulatory protein	non
SEQ0163	SEQ0163	0	155228	156394	1	1102	0.0402742	1167	47	phage DNA methylase	non
SEQ0164	SEQ0164	0	156675	157151	1	458	0.0230608	477	11	hypothetical phage protein	non
SEQ0165	SEQ0165	0	157141	158436	1	1521	0.037037	1296	48	phage terminase	non
SEQ0166	SEQ0166	0	158449	159951	1	1344	0.0299401	1503	45	putative minor capsid protein	non
SEQ0167	SEQ0167	0	159956	161119	1	2816	0.0231959	1164	27	putative minor capsid protein	non
SEQ0168	SEQ0168	0	161116	161340	1	472	0.04	225	9	hypothetical phage protein	non
SEQ0169	SEQ0169	0	161342	161599	1	43	0.0116279	258	3	hypothetical phage protein	non
SEQ0170	SEQ0170	0	161710	162258	1	503	0.0309654	549	17	hypothetical phage protein	non
SEQ0171	SEQ0171	0	162273	163145	1	1327	0.0504009	873	44	putative phage major capsid protein	non
SEQ0172	SEQ0172	0	163156	163299	1	97	0.0277778	144	4	hypothetical phage protein	non
SEQ0173	SEQ0173	0	163299	163727	1	363	0.020979	429	9	hypothetical phage protein	non
SEQ0174	SEQ0174	0	163717	164049	1	242	0.033033	333	11	hypothetical phage protein	non
SEQ0175	SEQ0175	0	164049	164405	1	1122	0.0336134	357	12	hypothetical phage protein	non
SEQ0176	SEQ0176	0	164402	164800	1	555	0.0451128	399	18	hypothetical phage protein	non
SEQ0177	SEQ0177	0	164800	165261	1	357	0.030303	462	14	hypothetical phage protein	non
SEQ0178	SEQ0178	0	165305	165748	1	539	0.027027	444	12	hypothetical phage protein	non
SEQ0179	SEQ0179	0	165745	166326	1	474	0.0189003	582	11	putative phage Gp15 protein	non
SEQ0180	SEQ0180	0	166316	169576	1	1109	0.0187059	3261	61	putative phage minor tail protein	non
SEQ0181	SEQ0181	0	169573	170289	1	727	0.0237099	717	17	hypothetical phage protein	non
SEQ0182	SEQ0182	0	170286	172427	1	364	0.00373483	2142	8	hypothetical phage protein	essential
SEQ0183	SEQ0183	0	172427	173101	1	120	0.0162963	675	11	collagen-like repeat phage protein	non
SEQ0184	SEQ0184	0	173103	173717	1	282	0.0195122	615	12	hypothetical phage protein	non
SEQ0185	SEQ0185	0	173728	175611	1	1420	0.0201699	1884	38	hypothetical phage protein	non
SEQ0186	SEQ0186	0	175620	176057	1	410	0.0228311	438	10	hypothetical phage protein	non
SEQ0187	SEQ0187	0	176054	176665	1	405	0.0212418	612	13	hypothetical phage protein	non
SEQ0188	SEQ0188	0	176676	177047	1	897	0.0376344	372	14	putative phage holin	non
SEQ0189	SEQ0189	0	177057	177167	1	38	0.036036	111	4	putative phage membrane protein	non
SEQ0190	SEQ0190	0	177164	178378	1	2004	0.0345679	1215	42	phage-associated cell wall hydrolase	non
SEQ0191	SEQ0191	0	178456	179112	-1	1043	0.0700152	657	46	putative DNA-binding phage protein	non
SEQ0192	SEQ0192	0	179129	179500	-1	623	0.0564516	372	21	hypothetical phage protein	non
SEQ0193	SEQ0193	0	179637	179993	-1	29	0.00840336	357	3	hypothetical phage protein	ambiguous
SEQ0194	SEQ0194	0	179986	180132	-1	122	0.0544218	147	8	phage membrane protein	non
SEQ0195	SEQ0195	0	180129	181439	-1	816	0.0312738	1311	41	putative DNA-binding phage protein	non
SEQ0196	SEQ0196	0	181462	181848	-1	808	0.0516796	387	20	hypothetical phage protein	non
SEQ0197	SEQ0197	0	181998	182216	1	294	0.0365297	219	8	hypothetical phage protein	non
SEQ0199	SEQ0199	0	182462	182671	1	194	0.0142857	210	3	cold shock protein	non
SEQ0200	SEQ0200	0	182841	183302	1	57	0.00865801	462	4	transcriptional regulator	ambiguous
SEQ0201	SEQ0201	0	183302	185743	1	1363	0.0192465	2442	47	putative stress response-related Clp ATPase	non
SEQ0202	SEQ0202	0	186516	186950	1	558	0.0551724	435	24	putative exported protein	non
SEQ0203	SEQ0203	0	187171	187602	1	314	0.0300926	432	13	putative exported protein	non
SEQ0204	SEQ0204	0	187607	188893	1	1103	0.016317	1287	21	conserved hypothetical protein	non
SEQ0205	SEQ0205	0	188875	189267	1	451	0.0305344	393	12	conserved hypothetical protein	non
SEQ0206	SEQ0206	0	189248	189538	1	267	0.024055	291	7	conserved hypothetical protein	non
SEQ0207	SEQ0207	0	189734	190537	-1	0	0	804	0	putative isertion sequence IS861 putative transposase	not defined
SEQ0208	SEQ0208	0	190561	191076	-1	0	0	516	0	putative insertion sequence IS861 putative transposase	not defined
SEQ0209	SEQ0209	0	191230	192855	-1	0	0	1626	0	60 kDa chaperonin	essential
SEQ0210	SEQ0210	0	192923	193210	-1	0	0	288	0	10 kDa chaperonin	essential
SEQ0211	SEQ0211	0	193405	193893	1	0	0	489	0	putative insertion sequence IS861 putative transposase	not defined
SEQ0212	SEQ0212	0	193890	194756	1	15	0.0011534	867	1	putative isertion sequence IS861 putative transposase	not defined
SEQ0213	SEQ0213	0	194883	195353	-1	1738	0.0658174	471	31	putative mutator protein	non
SEQ0214	SEQ0214	0	195574	196424	1	991	0.0446533	851	38	pseudogene	non
SEQ0216	SEQ0216	0	196727	197047	1	327	0.0404984	321	13	putative membrane protein	non
SEQ0217	SEQ0217	0	197061	198200	1	1348	0.0359649	1140	41	putative membrane protein	non
SEQ0218	SEQ0218	0	198197	198679	1	464	0.0310559	483	15	putative membrane protein	non
SEQ0219	SEQ0219	0	198676	199263	1	1351	0.0578231	588	34	ABC transporter	non
SEQ0220	SEQ0220	0	199260	199742	1	542	0.0351967	483	17	putative membrane protein	non
SEQ0221	SEQ0221	0	199767	200282	1	1077	0.0445736	516	23	putative membrane protein	non
SEQ0222	SEQ0222	0	200916	202550	1	1814	0.0269113	1635	44	putative exported protein	non
SEQ0223	SEQ0223	0	202691	203596	-1	656	0.0242826	906	22	RNA pseudouridylate synthase	non
SEQ0224	SEQ0224	0	203568	203765	-1	178	0.030303	198	6	hypothetical protein	non
SEQ0225	SEQ0225	0	203994	205748	1	1850	0.0262108	1755	46	putative exported protein	non
SEQ0226	SEQ0226	0	205889	206269	1	440	0.0367454	381	14	conserved hypothetical protein	non
SEQ0227	SEQ0227	0	206307	208640	1	1710	0.0252785	2334	59	penicillin-binding protein 2a	non
SEQ0228	SEQ0228	0	208689	208841	1	0	0	153	0	50S ribosomal protein L33	essential
SEQ0229	SEQ0229	0	208853	209029	1	19	0.00564972	177	1	putative preprotein translocase SecE subunit	essential
SEQ0230	SEQ0230	0	209405	209965	1	13	0.00178253	561	1	transcription antitermination factor	essential
SEQ0231	SEQ0231	0	211008	212525	1	1207	0.0197628	1518	30	putative Mga-like regulatory protein	non
SEQ0232	SEQ0232	0	212828	213670	1	580	0.0213523	843	18	pseudogene	non
SEQ0234	SEQ0234	0	214259	216760	1	0	0	2502	0	leucyl-tRNA synthetase	essential
SEQ0235	SEQ0235	0	216947	217438	1	387	0.0386179	492	19	putative exported protein	non
SEQ0236	SEQ0236	0	217829	218200	1	390	0.0483871	372	18	pseudogene	non
SEQ0237	SEQ0237	0	218271	219059	1	1243	0.0494297	789	39	putative membrane protein	non
SEQ0238	SEQ0238	0	219046	219663	1	1485	0.0533981	618	33	putative membrane protein	non
SEQ0239	SEQ0239	0	219665	220285	1	747	0.0434783	621	27	pseudogene	non
SEQ0241	SEQ0241	0	220768	222201	1	1526	0.0271967	1434	39	putative sugar-specific permease	non
SEQ0242	SEQ0242	0	222316	222594	1	208	0.0215054	279	6	sugar phosphotransferase system (PTS)	non
SEQ0243	SEQ0243	0	222810	223295	1	583	0.026749	486	13	sugar phosphotransferase system (PTS)	non
SEQ0244	SEQ0244	0	223393	224055	1	460	0.0180995	663	12	putative hexulose-6-phosphate synthase	non
SEQ0245	SEQ0245	0	224060	224923	1	1402	0.0300926	864	26	putative hexulose-6-phosphate isomerase	non
SEQ0246	SEQ0246	0	224923	225639	1	846	0.0251046	717	18	L-ribulose 5-phosphate 4-epimerase	non
SEQ0247	SEQ0247	0	225943	227589	1	1761	0.0303582	1647	50	putative transcriptional antiterminator	non
SEQ0248	SEQ0248	0	227784	228875	1	1108	0.0247253	1092	27	conserved hypothetical protein	non
SEQ0249	SEQ0249	0	228883	229182	1	128	0.0233333	300	7	hypothetical protein	non
SEQ0250	SEQ0250	0	229381	230577	1	961	0.0250627	1197	30	putative glycine betaine transport ATP-binding protein	non
SEQ0251	SEQ0251	0	230595	232325	1	2471	0.017331	1731	30	putative glycine-betaine binding permease protein	non
SEQ0252	SEQ0252	0	232731	235391	1	360	0.00789177	2661	21	DNA polymerase I	ambiguous
SEQ0254	SEQ0254	0	235631	236083	1	567	0.0242826	453	11	putative CoA binding protein	non
SEQ0255	SEQ0255	0	236120	236593	1	484	0.0253165	474	12	ferric uptake regulator family protein	non
SEQ0256	SEQ0256	0	236953	238779	1	3172	0.0311987	1827	57	putative cell surface-anchored protein	non
SEQ0257	SEQ0257	0	238914	242876	1	5773	0.0302801	3963	120	putative carbohydrate-binding exported protein	non
SEQ0258	SEQ0258	0	243072	243917	-1	423	0.0260047	846	22	putative membrane protein	non
SEQ0259	SEQ0259	0	244322	245464	1	1252	0.0314961	1143	36	queuine tRNA-ribosyltransferase	non
SEQ0260	SEQ0260	0	245894	247138	1	588	0.0184739	1245	23	putative collagen-like cell surface-anchored protein	non
SEQ0261	SEQ0261	0	247702	248505	-1	81	0.00124378	804	1	putative isertion sequence IS861 putative transposase	not defined
SEQ0262	SEQ0262	0	248529	249044	-1	0	0	516	0	putative insertion sequence IS861 putative transposase	not defined
SEQ0263	SEQ0263	0	249478	249789	1	398	0.0416667	312	13	CHY zinc finger protein	non
SEQ0264	SEQ0264	0	249793	250332	1	255	0.0203704	540	11	BioY family protein	non
SEQ0265	SEQ0265	0	250431	251213	1	343	0.0178799	783	14	metallo-beta-lactamase superfamily protein	non
SEQ0266	SEQ0266	0	251210	251704	1	139	0.00606061	495	3	putative deaminase	essential
SEQ0267	SEQ0267	0	251814	253040	-1	756	0.0138549	1227	17	putative lipoprotein	non
SEQ0268	SEQ0268	0	253353	253973	1	348	0.020934	621	13	putative membrane protein	non
SEQ0269	SEQ0269	0	254370	255623	1	317	0.0111643	1254	14	hyaluronan synthase	non
SEQ0270	SEQ0270	0	255876	257081	1	2744	0.0124378	1206	15	UDP-glucose 6-dehydrogenase	non
SEQ0271	hasC1	0	257131	258039	1	0	0	909	0	UTP--glucose-1-phosphate uridylyltransferase 1	not defined
SEQ0273	SEQ0273	0	258131	258538	-1	147	0.00980392	408	4	pseudogene	non
SEQ0274	SEQ0274	0	258535	259062	-1	99	0.0113636	528	6	5-formyltetrahydrofolate cyclo-ligase family protein	non
SEQ0275a	SEQ0275a	0	259379	260434	1	0	0	1056	0	pseudogene	essential
SEQ0275b	SEQ0275b	0	261865	262488	1	124	0.00641026	624	4	pseudogene	essential
SEQ0276	SEQ0276	0	260468	260713	-1	0	0	246	0	putative isertion sequence IS861 putative transposase	not defined
SEQ0277	SEQ0277	0	260741	261271	-1	0	0	531	0	putative isertion sequence IS861 putative transposase	not defined
SEQ0278	SEQ0278	0	261295	261810	-1	0	0	516	0	putative insertion sequence IS861 putative transposase	not defined
SEQ0280	SEQ0280	0	262550	263491	1	2310	0.0467091	942	44	putative collagen-like cell surface-anchored protein	non
SEQ0281	SEQ0281	0	263960	264562	1	1086	0.0414594	603	25	putative membrane protein	non
SEQ0282	SEQ0282	0	264978	265358	-1	607	0.023622	381	9	putative glucitol/sorbitol-specific phosphotransferase system (PTS)	non
SEQ0283	SEQ0283	0	265392	266384	-1	1696	0.0332326	993	33	putative glucitol/sorbitol-specific phosphotransferase system (PTS)	non
SEQ0284	SEQ0284	0	266400	266945	-1	720	0.032967	546	18	putative glucitol/sorbitol-specific phosphotransferase system (PTS)	non
SEQ0285	SEQ0285	0	267081	267542	-1	1477	0.047619	462	22	glucitol operon activator protein	non
SEQ0286	SEQ0286	0	267542	269314	-1	2975	0.036661	1773	65	transcription antiterminator	non
SEQ0287	SEQ0287	0	269608	270957	-1	125	0.000740741	1350	1	glucose-6-phosphate isomerase	essential
SEQ0288	SEQ0288	0	271133	272515	-1	76	0.00433839	1383	6	bifunctional GlmU protein [includes: UDP-N-acetylglucosamine pyrophosphorylase; glucosamine-1-phosphate N-acetyltransferase]	not defined
SEQ0289	gtaB2	0	272684	273586	-1	0	0	903	0	UTP--glucose-1-phosphate uridylyltransferase 2	not defined
SEQ0290	SEQ0290	0	273612	274631	-1	0	0	1020	0	glycerol-3-phosphate dehydrogenase [NAD(P)+]	essential
SEQ0291	SEQ0291	0	274841	275290	1	112	0.0155556	450	7	MarR family regulatory protein	non
SEQ0292	SEQ0292	0	275283	276992	1	1131	0.025731	1710	44	ABC transporter ATP-binding membrane protein	non
SEQ0293	SEQ0293	0	276992	278788	1	552	0.0144686	1797	26	ABC transporter ATP-binding membrane protein	non
SEQ0294	SEQ0294	0	278950	279717	1	608	0.0221354	768	17	conserved hypothetical protein	non
SEQ0295	SEQ0295	0	279919	280365	1	140	0.0246085	447	11	deoxyuridine 5'-triphosphate nucleotidohydrolase	non
SEQ0296	SEQ0296	0	280432	281793	1	546	0.0183554	1362	25	putative DNA repair protein	non
SEQ0297	SEQ0297	0	282443	282589	1	422	0.0408163	147	6	putative exported protein	non
SEQ0298	SEQ0298	0	282615	283121	1	324	0.0216963	507	11	putative carbonic anhydrase	non
SEQ0299	SEQ0299	0	283249	283962	1	595	0.0238095	714	17	conserved hypothetical protein	non
SEQ0300	SEQ0300	0	284564	286009	1	114	0.00138313	1446	2	glutamyl-tRNA synthetase	essential
SEQ0301	SEQ0301	0	286454	287800	1	1065	0.030438	1347	41	sensor histidine kinase	non
SEQ0302	SEQ0302	0	287812	289110	1	956	0.0207852	1299	27	putative sensor kinase	non
SEQ0303	SEQ0303	0	289114	289854	1	382	0.0269906	741	20	response regulator protein	non
SEQ0304	SEQ0304	0	290346	290705	1	0	0	360	0	ribonuclease P protein component	essential
SEQ0305	SEQ0305	0	290671	291498	1	247	0.0181159	828	15	membrane protein OxaA 1 precursor	non
SEQ0306	SEQ0306	0	291510	292409	1	60	0.00777778	900	7	putative ssDNA-binding protein	ambiguous
SEQ0307	SEQ0307	0	292449	292697	-1	152	0.0200803	249	5	pseudogene	non
SEQ0308	SEQ0308	0	292996	294858	1	2469	0.0284487	1863	53	hypothetical protein	non
SEQ0309	SEQ0309	0	294873	295133	1	41	0.00383142	261	1	conserved hypothetical protein	essential
SEQ0310	SEQ0310	0	295456	295878	1	633	0.0330969	423	14	hypothetical protein	non
SEQ0311	SEQ0311	0	296077	296946	1	1707	0.0494253	870	43	hypothetical protein	non
SEQ0312	SEQ0312	0	296948	297454	1	770	0.0532544	507	27	hypothetical protein	non
SEQ0313	SEQ0313	0	297598	297927	1	1229	0.0787879	330	26	hypothetical protein	non
SEQ0314	SEQ0314	0	298083	298253	1	248	0.0584795	171	10	hypothetical protein	non
SEQ0315	SEQ0315	0	298549	299274	1	620	0.00826446	726	6	putative N-acetylmannosamine-6-phosphate 2-epimerase	ambiguous
SEQ0316	SEQ0316	0	299264	300775	1	4044	0.0575397	1512	87	sugar phosphotransferase system (PTS)	non
SEQ0317	SEQ0317	0	300777	301292	1	1171	0.0368217	516	19	putative glucose-specific phosphotransferase system (PTS)	non
SEQ0318	SEQ0318	0	301647	303044	-1	0	0	1398	0	transposase	not defined
SEQ0319	SEQ0319	0	303267	303401	1	3	0.00740741	135	1	50S ribosomal protein L34	ambiguous
SEQ0320	SEQ0320	0	303688	304413	1	352	0.0165289	726	12	pseudogene	non
SEQ0321	SEQ0321	0	304432	305745	1	2835	0.043379	1314	57	extracellular solute-binding lipoprotein	non
SEQ0322	SEQ0322	0	305846	306733	1	796	0.0495495	888	44	putative transport system permease	non
SEQ0323	SEQ0323	0	306746	307576	1	1556	0.0409146	831	34	putative transport system permease	non
SEQ0324	SEQ0324	0	307592	308047	1	998	0.0241228	456	11	conserved hypothetical protein	non
SEQ0325	SEQ0325	0	308072	308722	1	500	0.0291859	651	19	putative membrane protein	non
SEQ0326	SEQ0326	0	308751	309671	1	1245	0.0260586	921	24	putative N-acetylneuraminate lyase	non
SEQ0327	SEQ0327	0	309686	310570	1	402	0.0135593	885	12	ROK family protein	non
SEQ0328	SEQ0328	0	310570	310857	1	114	0.0243056	288	7	pseudogene	non
SEQ0329	SEQ0329	0	310884	311708	-1	600	0.0206061	825	17	putative transcription regulator	non
SEQ0330	SEQ0330	0	311937	312710	1	90	0.00645995	774	5	TatD related DNase	essential
SEQ0331	SEQ0331	0	312682	313278	1	58	0.00670017	597	4	conserved hypothetical protein	ambiguous
SEQ0332	SEQ0332	0	313622	314494	1	336	0.0206186	873	18	dimethyladenosine transferase	non
SEQ0333	SEQ0333	0	314655	315527	1	0	0	873	0	probable GTPase EngC	essential
SEQ0334	SEQ0334	0	315536	316198	1	0	0	663	0	putative ribulose-phosphate 3-epimerase	essential
SEQ0335	SEQ0335	0	316191	316823	1	8	0.00315956	633	2	putative thiamin pyrophosphokinase	essential
SEQ0336	SEQ0336	0	316825	318096	1	1003	0.0251572	1272	32	RmuC family protein	non
SEQ0337	SEQ0337	0	318086	319024	1	580	0.0223642	939	21	putative 3'-5' exoribonuclease	non
SEQ0338	SEQ0338	0	319124	319939	1	364	0.0122549	816	10	putative pur operon repressor	non
SEQ0339	SEQ0339	0	319976	322480	1	1054	0.0123752	2505	31	putative membrane anchored protein	non
SEQ0340	SEQ0340	0	322663	323076	1	0	0	414	0	30S ribosomal protein S12	essential
SEQ0341	SEQ0341	0	323097	323567	1	0	0	471	0	30S ribosomal protein S7	essential
SEQ0343	SEQ0343	0	323815	323991	-1	0	0	177	0	hypothetical protein	essential
SEQ0344	SEQ0344	0	324110	326188	1	30	0.000481	2079	1	elongation factor G (EF-G)	essential
SEQ0345	SEQ0345	0	326542	327579	1	0	0	1038	0	glyceraldehyde-3-phosphate dehydrogenase	essential
SEQ0346	SEQ0346	0	328123	328977	1	981	0.0327485	855	28	putative acid phosphatase	non
SEQ0347	SEQ0347	0	329187	330383	1	21	0.000835422	1197	1	phosphoglycerate kinase	essential
SEQ0348	SEQ0348	0	330470	330577	1	313	0.037037	108	4	hypothetical protein	non
SEQ0349	SEQ0349	0	330806	331327	1	714	0.0402299	522	21	putative membrane protein	non
SEQ0350	SEQ0350	0	331403	331774	1	42	0.0134409	372	5	MerR family regulatory protein	non
SEQ0351	SEQ0351	0	331811	333157	1	241	0.017075	1347	23	putative glutamine synthetase	non
SEQ0352	SEQ0352	0	333390	335048	1	1406	0.0235081	1659	39	putative peptide binding protein	non
SEQ0353	SEQ0353	0	335217	336131	1	1469	0.0338798	915	31	di-tripeptide transport system permease protein	non
SEQ0354	SEQ0354	0	336141	337172	1	1369	0.0416667	1032	43	di-tripeptide transporter permease protein	non
SEQ0355	SEQ0355	0	337184	338230	1	982	0.0305635	1047	32	di-tripeptide transporter ATP-binding protein	non
SEQ0356	SEQ0356	0	338230	339165	1	1890	0.0299145	936	28	di-tripeptide transporter ATP-binding protein	non
SEQ0357	SEQ0357	0	339794	341476	-1	52	0.000594177	1683	1	metallo-beta-lactamase superfamily protein	essential
SEQ0358	SEQ0358	0	341478	341708	-1	0	0	231	0	conserved hypothetical protein	essential
SEQ0359	SEQ0359	0	341994	342692	1	0	0	699	0	glycoprotease family protein	essential
SEQ0360	SEQ0360	0	342695	343120	1	742	0.028169	426	12	acetyltransferase (GNAT) family protein	non
SEQ0361	SEQ0361	0	343110	344126	1	6	0.000983284	1017	1	putative glycoprotease	essential
SEQ0362	SEQ0362	0	344193	345176	1	1967	0.0345528	984	34	putative membrane protein	non
SEQ0363	SEQ0363	0	345571	345840	-1	165	0.0148148	270	4	30S ribosomal protein S14	non
SEQ0364	SEQ0364	0	346034	347206	-1	596	0.0144928	1173	17	putative membrane protein	non
SEQ0365	SEQ0365	0	347281	347862	1	138	0.0103093	582	6	putative DNA-binding protein	non
SEQ0366	SEQ0366	0	347907	348494	1	555	0.0272109	588	16	putative exonuclease	non
SEQ0367	SEQ0367	0	348598	349320	1	617	0.0235131	723	17	MerR family regulatory protein	non
SEQ0368	SEQ0368	0	349362	349661	-1	282	0.03	300	9	conserved hypothetical protein	non
SEQ0369	SEQ0369	0	350059	350646	1	459	0.0187075	588	11	putative exported protein	non
SEQ0370a	SEQ0370a	0	350785	351330	1	199	0.025641	546	14	pseudogene	non
SEQ0370b	SEQ0370b	0	352763	352903	1	211	0.0638298	141	9	pseudogene	non
SEQ0371	SEQ0371	0	351385	351900	1	0	0	516	0	putative insertion sequence IS861 putative transposase	not defined
SEQ0372	SEQ0372	0	351924	352727	1	0	0	804	0	putative transposase for IS1664 element	not defined
SEQ0374	SEQ0374	0	352905	353951	1	1512	0.0286533	1047	30	histidine kinase protein	non
SEQ0375	fnz	0	354323	356212	-1	1327	0.0238095	1890	45	pseudogene	non
SEQ0378	SEQ0378	0	356463	357971	1	1491	0.027833	1509	42	putative regulatory protein-RofA related	non
SEQ0379	SEQ0379	0	358593	359270	1	1610	0.0309735	678	21	putative CAAX amino terminal protease family membrane protein	non
SEQ0380	SEQ0380	0	359528	359902	-1	336	0.0293333	375	11	pseudogene	non
SEQ0381	SEQ0381	0	360060	360338	1	342	0.0358423	279	10	putative DNA-binding protein	non
SEQ0382	SEQ0382	0	360492	360884	1	332	0.0254453	393	10	conserved hypothetical protein	non
SEQ0383	SEQ0383	0	360990	363275	-1	466	0.0166229	2286	38	Xaa-Pro dipeptidyl-peptidase	non
SEQ0384	SEQ0384	0	363296	363955	-1	714	0.0287879	660	19	Crp family regulatory protein	non
SEQ0385	SEQ0385	0	364124	365323	1	941	0.0233333	1200	28	Major Facilitator Superfamily transporter	non
SEQ0386	SEQ0386	0	365343	365795	1	1108	0.0353201	453	16	universal stress protein family protein	non
SEQ0387	SEQ0387	0	365897	366745	1	70	0.00706714	849	6	glycerol facilitator-aquaporin	ambiguous
SEQ0388	SEQ0388	0	367238	367993	1	579	0.0291005	756	22	conserved hypothetical protein	non
SEQ0389	SEQ0389	0	367990	368931	1	1459	0.0498938	942	47	putative beta-lactamase	non
SEQ0391	SEQ0391	0	369681	372005	-1	2604	0.0253763	2325	59	formate acetyltransferase	non
SEQ0392	SEQ0392	0	372214	373317	1	1085	0.0271739	1104	30	DNA polymerase IV	non
SEQ0393	SEQ0393	0	373460	373945	-1	526	0.0288066	486	14	putative membrane protein	non
SEQ0394	SEQ0394	0	374041	376440	-1	1407	0.0229167	2400	55	RecD/TraA family helicase	non
SEQ0395	SEQ0395	0	376669	377268	-1	0	0	600	0	putative signal peptidase I	essential
SEQ0396	SEQ0396	0	377293	378252	-1	34	0.00104167	960	1	ribonuclease HIII	essential
SEQ0397	SEQ0397	0	378319	378630	1	44	0.0128205	312	4	hypothetical protein	non
SEQ0398	SEQ0398	0	378627	379175	1	262	0.0218579	549	12	putative membrane protein	non
SEQ0399	SEQ0399	0	379248	381584	1	852	0.021395	2337	50	putative DNA mismatch repair protein	non
SEQ0400	SEQ0400	0	381924	383243	-1	1379	0.0280303	1320	37	pyridine nucleotide-disulphide oxidoreductase	non
SEQ0401	SEQ0401	0	383423	383737	1	97	0.00634921	315	2	putative thioredoxin	essential
SEQ0402	SEQ0402	0	383983	385104	-1	891	0.0311943	1122	35	putative cell surface-anchored protein	non
SEQ0404	SEQ0404	0	385875	387023	-1	1258	0.0313316	1149	36	putative A/G-specific adenine glycosylase	non
SEQ0404a	SEQ0404a	0	385327	385614	-1	176	0.0277778	288	8	putative exported protein	non
SEQ0405	SEQ0405	0	387194	387337	1	289	0.0416667	144	6	pseudogene	non
SEQ0406	SEQ0406	0	387609	387740	1	126	0.030303	132	4	hypothetical protein	non
SEQ0408	SEQ0408	0	388399	388689	1	0	0	291	0	30S ribosomal protein S6	essential
SEQ0409	SEQ0409	0	388708	389196	1	0	0	489	0	single strand binding protein (SSB)	essential
SEQ0410	SEQ0410	0	389355	389594	1	0	0	240	0	30S ribosomal protein S18	essential
SEQ0412	SEQ0412	0	389800	390315	1	0	0	516	0	putative insertion sequence IS861 putative transposase	not defined
SEQ0413	SEQ0413	0	390339	391142	1	0	0	804	0	putative isertion sequence IS861 putative transposase	not defined
SEQ0414	SEQ0414	0	391294	391944	-1	1007	0.0353303	651	23	putative membrane protein	non
SEQ0415	SEQ0415	0	392203	393147	-1	0	0	945	0	CorA-like Mg2+ transporter protein	essential
SEQ0416	SEQ0416	0	393343	396165	1	1815	0.0237336	2823	67	UvrABC system protein A (UvrA protein)	non
SEQ0417	SEQ0417	0	396456	397532	1	1729	0.0315692	1077	34	putative metallopeptidase	non
SEQ0418	SEQ0418	0	397576	398037	1	476	0.030303	462	14	putative cytidine and deoxycytidylate deaminase	non
SEQ0419	SEQ0419	0	398119	399516	-1	0	0	1398	0	transposase	not defined
SEQ0420	SEQ0420	0	399699	400256	1	0	0	558	0	elongation factor P (EF-P)	essential
SEQ0421	SEQ0421	0	400299	400688	1	0	0	390	0	conserved hypothetical protein	essential
SEQ0422	SEQ0422	0	400681	401133	1	3	0.00220751	453	1	N utilization substance protein B homolog (NusB protein)	essential
SEQ0423	SEQ0423	0	401332	401598	1	0	0	267	0	conserved hypothetical protein	essential
SEQ0424	SEQ0424	0	401610	401969	1	0	0	360	0	pseudogene	essential
SEQ0426	SEQ0426	0	401960	403366	1	0	0	1407	0	pseudogene	essential
SEQ0428	SEQ0428	0	403363	403869	1	0	0	507	0	putative exported protein	essential
SEQ0429	SEQ0429	0	404246	405211	-1	872	0.0434783	966	42	putative sucrose operon repressor	non
SEQ0430	SEQ0430	0	405216	406655	-1	1707	0.0465278	1440	67	putative sucrose-6-phosphate hydrolase	non
SEQ0431	SEQ0431	0	406932	408815	1	1567	0.0249469	1884	47	putative sucrose-specific phosphotransferase system (PTS)	non
SEQ0432	SEQ0432	0	409044	412100	1	3662	0.0327118	3057	100	endoglycosidase (EndoS)	non
SEQ0433	SEQ0433	0	412457	413341	1	664	0.019209	885	17	fructokinase	non
SEQ0434	SEQ0434	0	413445	414401	1	573	0.0271682	957	26	mannose-6-phosphate isomerase	non
SEQ0435	SEQ0435	0	414777	417305	1	35	0.000395413	2529	1	putative preprotein SecA subunit	essential
SEQ0436	SEQ0436	0	417421	417777	1	0	0	357	0	holo-[acyl-carrier protein] synthase	essential
SEQ0437	SEQ0437	0	417774	418874	1	0	0	1101	0	alanine racemase	essential
SEQ0438a	SEQ0438a	0	419180	419848	-1	49	0.00298954	669	2	pseudogene	essential
SEQ0438b	SEQ0438b	0	421278	422333	-1	0	0	1056	0	pseudogene	essential
SEQ0439	SEQ0439	0	419881	420684	-1	0	0	804	0	putative isertion sequence IS861 putative transposase	not defined
SEQ0440	SEQ0440	0	420708	421223	-1	0	0	516	0	insertion sequence IS861 putative transposase	not defined
SEQ0442	SEQ0442	0	422579	423994	1	641	0.0211864	1416	30	putative amidase	non
SEQ0443	SEQ0443	0	424196	427947	1	4461	0.0301173	3752	113	pseudogene	non
SEQ0445	shp	0	428176	429081	1	923	0.0220751	906	20	heme-binding protein	non
SEQ0446	htsA	0	429065	429949	1	104501	0.0282486	885	25	heme-binding lipoprotein	non
SEQ0447	SEQ0447	0	429951	430973	1	1373	0.0381232	1023	39	putative iron/heme permease	non
SEQ0448	SEQ0448	0	430970	431752	1	1797	0.0332056	783	26	ABC transporter ATP-binding protein	non
SEQ0449	SEQ0449	0	431798	433561	1	1870	0.0283447	1764	50	ABC transporter ATP-binding membrane protein	non
SEQ0450	SEQ0450	0	433554	435236	1	2627	0.0308972	1683	52	ABC transporter ATP-binding membrane protein	non
SEQ0451	SEQ0451	0	435217	435810	1	823	0.0353535	594	21	putative membrane protein	non
SEQ0452	SEQ0452	0	435807	436487	1	1389	0.0323054	681	22	putative membrane protein	non
SEQ0453	SEQ0453	0	436484	437878	1	1686	0.027957	1395	39	ABC transporter ATP-binding protein	non
SEQ0454	SEQ0454	0	438242	440257	1	346	0.0168651	2016	34	ATP-dependent DNA helicase	non
SEQ0455	SEQ0455	0	440377	441342	-1	26701	0.0300207	966	29	putative L-asparaginase	non
SEQ0456	SEQ0456	0	441414	442802	1	5699	0.0345572	1389	48	haloacid dehalogenase-like hydrolase	non
SEQ0457	SEQ0457	0	443088	443540	-1	345	0.0286976	453	13	putative universal stress protein	non
SEQ0458	SEQ0458	0	443827	445041	1	110451	0.0271605	1215	33	putative aminotransferase	non
SEQ0459	SEQ0459	0	445213	445995	1	6	0.00127714	783	1	GTP-sensing transcriptional pleiotropic repressor	essential
SEQ0460	SEQ0460	0	446612	447169	1	558	0.0304659	558	17	isochorismatase family protein	non
SEQ0461	SEQ0461	0	447643	447945	1	9	0.00330033	303	1	glutamyl-tRNA amidotransferase subunit C	essential
SEQ0462	SEQ0462	0	447945	449411	1	3	0.000681663	1467	1	glutamyl-tRNA amidotransferase subunit A	essential
SEQ0463	SEQ0463	0	449411	450850	1	0	0	1440	0	glutamyl-tRNA amidotransferase subunit B	essential
SEQ0464	SEQ0464	0	451079	452023	1	874	0.0380952	945	36	putative membrane protein	non
SEQ0465	SEQ0465	0	452074	452313	1	192	0.0541667	240	13	transglycosylase associated protein	non
SEQ0466	sfs	0	452510	453625	1	2491	0.0412186	1116	46	fibronectin-binding protein Sfs	non
SEQ0467	SEQ0467	0	453874	454155	1	307	0.0460993	282	13	conserved hypothetical protein	non
SEQ0468	SEQ0468	0	454170	455507	1	546	0.0179372	1338	24	conserved hypothetical protein	non
SEQ0469	SEQ0469	0	455582	456289	1	98	0.0112994	708	8	phosphoglycerate mutase family protein	non
SEQ0470	SEQ0470	0	456279	457022	1	760	0.0322581	744	24	putative D-alanyl-D-alanine carboxypeptidase	non
SEQ0471	SEQ0471	0	457019	457591	1	385	0.026178	573	15	putative N-acetyl-muramidase	non
SEQ0472	SEQ0472	0	458041	459075	1	0	0	1035	0	heat-inducible transcription repressor HrcA	essential
SEQ0473	SEQ0473	0	459120	459689	1	0	0	570	0	GrpE protein (HSP-70 cofactor)	essential
SEQ0474	SEQ0474	0	460094	461923	1	0	0	1830	0	chaperone protein DnaK (heat shock protein 70)	essential
SEQ0475	SEQ0475	0	462080	463216	1	65	0.00439754	1137	5	chaperone protein DnaJ	essential
SEQ0476	SEQ0476	0	463536	464327	1	0	0	792	0	enoyl-CoA hydratase/isomerase family protein	essential
SEQ0477	SEQ0477	0	464407	464841	1	93	0.0183908	435	8	MarR family regulatory protein	non
SEQ0478	SEQ0478	0	464841	465815	1	81	0.0133333	975	13	3-oxoacyl-[acyl-carrier-protein] synthase III	non
SEQ0479	SEQ0479	0	465873	466097	1	0	0	225	0	acyl carrier protein (ACP)	essential
SEQ0480	SEQ0480	0	466292	467278	1	3	0.00101317	987	1	enoyl-ACP reductase	essential
SEQ0481	SEQ0481	0	467291	468211	1	0	0	921	0	putative malonyl CoA-acyl carrier protein transacylase	essential
SEQ0482	SEQ0482	0	468228	468962	1	0	0	735	0	3-oxoacyl-[acyl-carrier protein] reductase	essential
SEQ0483	SEQ0483	0	468978	470210	1	0	0	1233	0	3-oxoacyl-[acyl-carrier-protein] synthase II	essential
SEQ0484	SEQ0484	0	470212	470685	1	0	0	474	0	biotin carboxyl carrier protein of acetyl-CoA carboxylase	essential
SEQ0485	SEQ0485	0	470682	471104	1	0	0	423	0	(3R)-hydroxymyristoyl-[acyl carrier protein] dehydratase	essential
SEQ0486	SEQ0486	0	471138	472502	1	0	0	1365	0	biotin carboxylase subunit of acetyl-CoA carboxylase	essential
SEQ0487	SEQ0487	0	472511	473377	1	0	0	867	0	acetyl-coenzyme A carboxylase carboxyl transferase subunit beta	essential
SEQ0488	SEQ0488	0	473374	474144	1	0	0	771	0	acetyl-coenzyme A carboxylase carboxyl transferase subunit alpha	essential
SEQ0489	SEQ0489	0	474376	475653	-1	4	0.000782473	1278	1	seryl-tRNA synthetase	essential
SEQ0490	SEQ0490	0	476307	477305	1	15150	0.0690691	999	69	putative membrane protein	non
SEQ0491	SEQ0491	0	477626	478009	-1	571	0.0494792	384	19	conserved hypothetical protein	non
SEQ0492	SEQ0492	0	478143	479054	-1	916	0.0350877	912	32	putative mannose-specific phosphotransferase system (PTS)	non
SEQ0493	SEQ0493	0	479070	479879	-1	1133	0.0358025	810	29	putative mannose-specific phosphotransferase system (PTS)	non
SEQ0494	SEQ0494	0	480050	481042	-1	394	0.0171198	993	17	putative mannose-specific phosphotransferase system (PTS)	non
SEQ0495	SEQ0495	0	481394	482205	-1	894	0.0246305	812	20	pseudogene	non
SEQ0497	SEQ0497	0	482464	483924	1	1485	0.026694	1461	39	putative permease	non
SEQ0498	SEQ0498	0	484290	484733	1	25	0.00225225	444	1	putative P-loop hydrolase	essential
SEQ0499	SEQ0499	0	484726	485253	1	378	0.0208333	528	11	acetyltransferase (GNAT) family protein	non
SEQ0500	SEQ0500	0	485254	486516	1	1280	0.0261283	1263	33	LytR family regulatory protein	non
SEQ0501	SEQ0501	0	486686	486982	-1	559	0.026936	297	8	conserved hypothetical protein	non
SEQ0502	SEQ0502	0	486979	487398	-1	256	0.0333333	420	14	HIT-family protein	non
SEQ0504	SEQ0504	0	487851	488294	-1	227	0.0247748	444	11	putative exported protein	non
SEQ0506	SEQ0506	0	488831	489556	1	20	0.00413223	726	3	ABC transporter ATP-binding protein	essential
SEQ0507	SEQ0507	0	489560	490594	1	129	0.00869565	1035	9	ABC transporter protein EcsB	ambiguous
SEQ0508	SEQ0508	0	490657	491448	1	0	0	792	0	phosphotransferase enzyme family protein	essential
SEQ0509	SEQ0509	0	491448	492083	1	1011	0.0393082	636	25	tRNA (guanine-N(7)-)-methyltransferase	non
SEQ0509a	SEQ0509a	0	492276	492365	-1	45	0.0222222	90	2	pseudogene	non
SEQ0509b	SEQ0509b	0	492423	492503	1	0	0	81	0	pseudogene	essential
SEQ0511	SEQ0511	0	492707	492853	-1	204	0.0544218	147	8	pseudogene	non
SEQ0514	SEQ0514	0	493452	493955	1	0	0	504	0	conserved hypothetical protein	essential
SEQ0515	SEQ0515	0	494065	495219	1	0	0	1155	0	putative N utilization substance protein A	essential
SEQ0516	SEQ0516	0	495235	495531	1	0	0	297	0	conserved hypothetical protein	essential
SEQ0517	SEQ0517	0	495524	495826	1	0	0	303	0	ribosomal protein L7Ae/L30e/S12e/Gadd45 family protein	essential
SEQ0518	SEQ0518	0	495846	498716	1	0	0	2871	0	translation initiation factor IF-2	essential
SEQ0519	SEQ0519	0	498906	499256	1	58	0.025641	351	9	ribosome-binding factor A	non
SEQ0520	SEQ0520	0	499328	500347	-1	2391	0.0607843	1020	62	putative exported protein	non
SEQ0521	SEQ0521	0	500595	501029	1	989	0.0436782	435	19	putative negative regulator of copper transport operon	non
SEQ0522	SEQ0522	0	501026	503260	1	2823	0.0322148	2235	72	copper-transporting ATPase	non
SEQ0523	SEQ0523	0	503704	503817	1	7	0.0175439	114	2	hypothetical protein	non
SEQ0524	SEQ0524	0	504131	505081	1	1671	0.042061	951	40	putative membrane protein	non
SEQ0525	SEQ0525	0	505100	505645	1	418	0.032967	546	18	LemA family protein	non
SEQ0526	SEQ0526	0	506061	506843	-1	886	0.0255428	783	20	lactose phosphotransferase system repressor	non
SEQ0527	SEQ0527	0	506979	507404	1	1326	0.0446009	426	19	galactose-6-phosphate isomerase LacA subunit	non
SEQ0528	SEQ0528	0	507420	507935	1	725	0.0290698	516	15	galactose-6-phosphate isomerase LacB subunit	non
SEQ0529	SEQ0529	0	507945	508877	1	683	0.0300107	933	28	tagatose-6-phosphate kinase	non
SEQ0530	lacD	0	508879	509148	1	52	0.0111111	270	3	pseudogene	non
SEQ0531	lacG	0	509226	509633	1	491	0.0318627	408	13	pseudogene	non
SEQ0532	SEQ0532	0	509844	510716	1	691	0.0286369	873	25	putative lipoprotein	non
SEQ0533	SEQ0533	0	510877	511491	1	446	0.0146341	615	9	putative membrane protein	non
SEQ0534	SEQ0534	0	511496	512320	1	398	0.0206061	825	17	haloacid dehalogenase-like hydrolase	non
SEQ0535	SEQ0535	0	512731	513288	-1	669	0.0394265	558	22	TetR family regulatory protein	non
SEQ0536	SEQ0536	0	513420	514262	1	830	0.0189798	843	16	conserved hypothetical protein	non
SEQ0537	SEQ0537	0	514868	515614	-1	678	0.0254351	747	19	putative lipoprotein	non
SEQ0538	SEQ0538	0	515827	517446	1	757	0.0166667	1620	27	putative Na+/Pi-cotransporter protein	non
SEQ0539	SEQ0539	0	517563	518711	1	770	0.0234987	1149	27	putative N-acetylglucosamine-6-phosphate deacetylase	non
SEQ0540	SEQ0540	0	518798	519637	1	552	0.0214286	840	18	aldo/keto reductase family protein	non
SEQ0541	SEQ0541	0	519670	519891	1	514	0.0135135	222	3	pseudogene	non
SEQ0542	SEQ0542	0	520158	520691	1	485	0.0262172	534	14	isoprenylcysteine carboxyl methyltransferase (ICMT) family protein	non
SEQ0543	SEQ0543	0	521057	521968	1	0	0	912	0	glycyl-tRNA synthetase alpha chain	essential
SEQ0544	SEQ0544	0	522334	524373	1	4	0.000490196	2040	1	glycyl-tRNA synthetase beta chain	essential
SEQ0545	SEQ0545	0	524910	525167	1	31	0.00387597	258	1	conserved hypothetical protein	essential
SEQ0546	SEQ0546	0	525696	525860	1	121	0.0242424	165	4	Streptolysin S precursor	non
SEQ0547	SEQ0547	0	526088	527038	1	1009	0.0168244	951	16	Streptolysin S biosynthesis protein	non
SEQ0548	SEQ0548	0	527035	528099	1	1239	0.0140845	1065	15	Streptolysin S biosynthesis protein	non
SEQ0549	SEQ0549	0	528112	529470	1	1209	0.0220751	1359	30	Streptolysin S biosynthesis protein	non
SEQ0550	SEQ0550	0	529445	530116	1	250	0.014881	672	10	CAAX amino terminal protease family protein	non
SEQ0551	SEQ0551	0	530113	530799	1	145	0.0101892	687	7	putative membrane protein	non
SEQ0552	SEQ0552	0	530822	531745	1	0	0	924	0	ABC transporter ATP-binding protein	essential
SEQ0553	SEQ0553	0	531754	532881	1	0	0	1128	0	ABC-2 type transporter protein	essential
SEQ0554	SEQ0554	0	532878	533996	1	0	0	1119	0	ABC-2 type transporter protein	essential
SEQ0555	SEQ0555	0	534129	535364	-1	1711	0.0436893	1236	54	putative fibronectin-binding surface-anchored protein	non
SEQ0556	SEQ0556	0	535678	536973	-1	4145	0.0594136	1296	77	pseudogene	non
SEQ0557	SEQ0557	0	537102	538187	-1	1966	0.038674	1086	42	putative lipoprotein	non
SEQ0558	SEQ0558	0	538646	539275	-1	1245	0.0365079	630	23	CutC family protein	non
SEQ0559	SEQ0559	0	539486	540040	1	914	0.027027	555	15	acetyltransferase (GNAT) family protein	non
SEQ0560	SEQ0560	0	540497	541009	1	1061	0.0389864	513	20	putative methylated-DNA--protein-cysteine methyltransferase	non
SEQ0561	SEQ0561	0	541013	541366	1	147	0.0169492	354	6	ArsC family protein	non
SEQ0562	SEQ0562	0	541442	542269	-1	72	0.0120773	828	10	exodeoxyribonuclease	non
SEQ0563	SEQ0563	0	542622	547526	1	6486	0.0246687	4905	121	putative cell surface-anchored protease	non
SEQ0564	SEQ0564	0	547701	549380	1	1754	0.025	1680	42	putative membrane protein	non
SEQ0566	SEQ0566	0	549915	550936	1	1424	0.0234834	1022	24	pseudogene	non
SEQ0568	SEQ0568	0	551322	552020	1	1138	0.0386266	699	27	putative membrane protein	non
SEQ0569	SEQ0569	0	552238	554241	1	599	0.00648703	2004	13	methionyl-tRNA synthetase	essential
SEQ0570	SEQ0570	0	554922	555935	1	2669	0.0522682	1014	53	ribonucleoside-diphosphate reductase beta subunit	non
SEQ0571	SEQ0571	0	555937	556344	1	491	0.0318627	408	13	putative ribonucleotide reductase protein	non
SEQ0572	SEQ0572	0	556391	558565	1	3771	0.0413793	2175	90	ribonucleoside-diphosphate reductase alpha subunit	non
SEQ0573	SEQ0573	0	559031	559699	-1	48	0.00149477	669	1	pseudogene	essential
SEQ0574	SEQ0574	0	559731	560534	-1	0	0	804	0	putative isertion sequence IS861 putative transposase	not defined
SEQ0575	SEQ0575	0	560558	561073	-1	0	0	516	0	putative insertion sequence IS861 putative transposase	not defined
SEQ0576	SEQ0576	0	561113	561505	1	171	0.0178117	393	7	pseudogene	non
SEQ0577	SEQ0577	0	561600	561734	1	237	0.0592593	135	8	hypothetical protein	non
SEQ0578	SEQ0578	0	561850	562062	1	306	0.0469484	213	10	hypothetical protein	non
SEQ0579	SEQ0579	0	562065	563222	1	2091	0.0500864	1158	58	putative membrane protein	non
SEQ0580	SEQ0580	0	563234	567610	1	6107	0.0358693	4377	157	putative membrane protein	non
SEQ0581	SEQ0581	0	567623	567952	1	377	0.0272727	330	9	putative conserved hypothetical protein	non
SEQ0582	SEQ0582	0	567956	568390	1	395	0.0137931	435	6	hypothetical protein	non
SEQ0583	SEQ0583	0	568392	568676	1	262	0.0315789	285	9	conserved hypothetical protein	non
SEQ0584	SEQ0584	0	568766	569286	-1	1340	0.0556622	521	29	pseudogene	non
SEQ0585	SEQ0585	0	569387	570049	-1	776	0.0497738	663	33	pseudogene	non
SEQ0587	SEQ0587	0	570430	571140	1	548	0.0323488	711	23	putative cytochrome c-type biogenesis protein	non
SEQ0588	SEQ0588	0	571154	571804	1	1106	0.0491551	651	32	putative lipoprotein	non
SEQ0589	SEQ0589	0	571822	572934	1	1560	0.034142	1113	38	peptide methionine sulfoxide reductase	non
SEQ0590	SEQ0590	0	573202	573942	1	1185	0.0404858	741	30	response regulator protein	non
SEQ0591	SEQ0591	0	573939	575657	1	1826	0.0285049	1719	49	sensor histidine kinase	non
SEQ0592	SEQ0592	0	575696	576784	1	3201	0.040404	1089	44	hypothetical protein	non
SEQ0593	SEQ0593	0	576799	577503	1	5404	0.0453901	705	32	hypothetical protein	non
SEQ0594	SEQ0594	0	577763	578251	1	972	0.0552147	489	27	conserved hypothetical protein	non
SEQ0595	SEQ0595	0	578761	579234	-1	130	0.0316456	474	15	arginine repressor	non
SEQ0596	SEQ0596	0	579375	580055	1	550	0.0425844	681	29	Crp family regulatory protein	non
SEQ0597	SEQ0597	0	580324	581559	1	782	0.0347896	1236	43	arginine deiminase	non
SEQ0598	SEQ0598	0	581569	582000	1	191	0.0300926	432	13	acetyltransferase (GNAT) family protein	non
SEQ0599	SEQ0599	0	582015	583028	1	552	0.0276134	1014	28	ornithine carbamoyltransferase	non
SEQ0600	SEQ0600	0	583190	584683	1	488	0.023427	1494	35	C4-dicarboxylate anaerobic carrier protein	non
SEQ0601	SEQ0601	0	584700	586031	1	575	0.0225225	1332	30	petidase family M20/M25/M40 protein	non
SEQ0602	SEQ0602	0	586049	586999	1	302	0.0178759	951	17	carbamate kinase	non
SEQ0603	SEQ0603	0	587219	588211	1	698	0.0292044	993	29	aspartate--ammonia ligase	non
SEQ0604	SEQ0604	0	588383	588922	1	386	0.0277778	540	15	putative methylase	non
SEQ0605	SEQ0605	0	588912	589412	1	4	0.00199601	501	1	phosphopantetheine adenylyltransferase	essential
SEQ0606	SEQ0606	0	589390	590427	1	893	0.0327553	1038	34	putative exported protein	non
SEQ0607	SEQ0607	0	590550	590681	1	92	0.0454545	132	6	hypothetical protein	non
SEQ0608	SEQ0608	0	590989	591603	1	974	0.0487805	615	30	conserved hypothetical protein	non
SEQ0609	SEQ0609	0	591607	592689	1	1653	0.0406279	1083	44	radical SAM superfamily protein	non
SEQ0610	SEQ0610	0	593122	593763	-1	1393	0.0451713	642	29	type IV leader peptidase family protein	non
SEQ0611	SEQ0611	0	593971	594501	1	89	0.0169492	531	9	Dps-like peroxide resistance protein Dpr	non
SEQ0612	SEQ0612	0	594874	595107	1	432	0.0384615	234	9	conserved hypothetical protein	non
SEQ0613	SEQ0613	0	595082	596053	1	792	0.0154321	972	15	glucokinase	non
SEQ0614	SEQ0614	0	596063	596443	1	2981	0.0183727	381	7	putative membrane protein	non
SEQ0615	SEQ0615	0	596839	598680	1	132	0.00977199	1842	18	BipA family GTPase	non
SEQ0616	SEQ0616	0	598762	599016	1	141	0.0235294	255	6	putative membrane protein	non
SEQ0617	SEQ0617	0	599150	600523	1	0	0	1374	0	UDP-N-acetylmuramoylalanine--D-glutamate ligase	essential
SEQ0618	SEQ0618	0	600520	601602	1	0	0	1083	0	putative UDP-N-acetylglucosamine-N-acetylmuramyl-(pentapeptide)pyr ophosphoryl-undecaprenol N-acetylglucosamine transferase	essential
SEQ0619	SEQ0619	0	601603	602793	1	171	0.00419815	1191	5	putative cell division protein	essential
SEQ0620	SEQ0620	0	603005	604369	1	0	0	1365	0	putative cell division protein	essential
SEQ0621	SEQ0621	0	604393	605721	1	0	0	1329	0	cell division protein FtsZ	essential
SEQ0622	SEQ0622	0	605724	606395	1	19	0.00595238	672	4	conserved hypothetical protein	essential
SEQ0623	SEQ0623	0	606408	607070	1	3	0.0015083	663	1	conserved hypothetical protein	essential
SEQ0624	SEQ0624	0	607072	607332	1	0	0	261	0	putative membrane protein	essential
SEQ0625	SEQ0625	0	607329	608123	1	51	0.00503145	795	4	conserved hypothetical protein	essential
SEQ0626	SEQ0626	0	608133	608888	1	0	0	756	0	putative cell-division protein DivIVA	essential
SEQ0627	SEQ0627	0	609159	611957	1	15	0.000714541	2799	2	isoleucyl-tRNA synthetase	essential
SEQ0628	SEQ0628	0	612435	612737	-1	421	0.0528053	303	16	conserved hypothetical protein	non
SEQ0629	SEQ0629	0	612799	613248	-1	1219	0.0377778	450	17	Mut/NUDIX family protein	non
SEQ0630	SEQ0630	0	613408	615660	-1	1820	0.0252996	2253	57	putative ATP-dependent Clp protease ATP-binding subunit	non
SEQ0631	SEQ0631	0	615942	616172	1	468	0.04329	231	10	conserved hypothetical protein	non
SEQ0633	SEQ0633	0	616654	617592	-1	539	0.0191693	939	18	putative collagen-like surface-anchored protein	non
SEQ0634	SEQ0634	0	617934	618617	1	1221	0.0350877	684	24	putative amino acid ABC transporter permease protein	non
SEQ0635	SEQ0635	0	618619	619356	1	677	0.0230352	738	17	putative glutamine transporter	non
SEQ0637	SEQ0637	0	619800	621494	1	2710	0.0342183	1695	58	putative phosphoglucomutase	non
SEQ0638	SEQ0638	0	621606	622460	1	5	0.00116959	855	1	FolD bifunctional protein [includes: methylenetetrahydrofolate dehydrogenase/methenyltetrahydrofolate cyclohydrolase]	essential
SEQ0639	SEQ0639	0	622457	623311	1	1143	0.0269006	855	23	carbohydrate kinase	non
SEQ0640	SEQ0640	0	623580	624935	1	847	0.0309735	1356	42	putative exodeoxyribonuclease VII large subunit	non
SEQ0641	SEQ0641	0	624913	625128	1	6	0.00925926	216	2	putative exodeoxyribonuclease VII small subunit	non
SEQ0642	SEQ0642	0	625128	625997	1	47	0.00689655	870	6	putative geranyltranstransferase	ambiguous
SEQ0643	SEQ0643	0	625990	626817	1	253	0.0205314	828	17	hemolysin-like protein	non
SEQ0644	SEQ0644	0	626804	627274	1	218	0.0360934	471	17	putative repressor protein	non
SEQ0645	SEQ0645	0	627292	628953	1	1078	0.0258724	1662	43	putative DNA repair protein	non
SEQ0646	SEQ0646	0	629174	630046	1	844	0.0332188	873	29	putative exported protein	non
SEQ0647	SEQ0647	0	630184	631035	1	665	0.0316901	852	27	conserved hypothetical protein	non
SEQ0648	SEQ0648	0	631028	631870	1	1239	0.0486358	843	41	GDSL-like lipase/acylhydrolase protein	non
SEQ0649	SEQ0649	0	631890	632435	1	956	0.0384615	546	21	putative membrane protein	non
SEQ0650	SEQ0650	0	632533	632808	1	0	0	276	0	DNA-binding protein HU	essential
SEQ0651	SEQ0651	0	632869	633657	-1	2626	0.0405577	789	32	putative mono-ADP-ribosyltransferase	non
SEQ0652	SEQ0652	0	633884	635092	-1	1608	0.0438379	1209	53	putative transporter protein	non
SEQ0653	SEQ0653	0	635147	636040	-1	2236	0.0447427	894	40	putative DNA-binding protein	non
SEQ0654	SEQ0654	0	636409	636582	1	276	0.0574713	174	10	putative membrane protein	non
SEQ0655	SEQ0655	0	636627	637562	-1	0	0	936	0	putative dihydroorotate dehydrogenase	essential
SEQ0656	SEQ0656	0	637805	638500	1	0	0	696	0	2	essential
SEQ0657	SEQ0657	0	638609	639130	1	394	0.0191571	522	10	DNA-binding protein	non
SEQ0658	SEQ0658	0	639525	640064	1	577	0.0407407	540	22	putative membrane protein	non
SEQ0659	SEQ0659	0	640202	640972	1	1850	0.0363165	771	28	putative formate/nitrite transporter family protein	non
SEQ0660	SEQ0660	0	641084	643138	1	1475	0.022871	2055	47	penicillin-binding protein 2b	non
SEQ0661	SEQ0661	0	643150	643746	1	16	0.00335008	597	2	recombination protein RecR	essential
SEQ0662	SEQ0662	0	643894	644940	1	223	0.00286533	1047	3	D-alanine--D-alanine ligase	essential
SEQ0663a	SEQ0663a	0	645253	646308	1	0	0	1056	0	pseudogene	essential
SEQ0663b	SEQ0663b	0	647750	648406	1	0	0	657	0	pseudogene	essential
SEQ0664	SEQ0664	0	646342	647145	-1	0	0	804	0	putative isertion sequence IS861 putative transposase	not defined
SEQ0665	SEQ0665	0	647169	647684	-1	0	0	516	0	putative insertion sequence IS861 putative transposase	not defined
SEQ0667	SEQ0667	0	648560	649945	1	101	0.000721501	1386	1	putative UDP-N-acetylmuramoyl-tripeptide--D-alanyl-D-alanine ligase	essential
SEQ0668	SEQ0668	0	650023	650724	1	609	0.034188	702	24	putative membrane protein	non
SEQ0669	SEQ0669	0	650893	652437	1	549	0.0194175	1545	30	peptide chain release factor 3	non
SEQ0670	SEQ0670	0	652853	654469	1	469	0.0148423	1617	24	DEAD box helicase family protein	non
SEQ0671	SEQ0671	0	654596	656599	1	2902	0.0359281	2004	72	probable potassium transport system protein	non
SEQ0672	SEQ0672	0	656635	657438	-1	0	0	804	0	putative isertion sequence IS861 putative transposase	not defined
SEQ0673	SEQ0673	0	657462	657977	-1	0	0	516	0	putative insertion sequence IS861 putative transposase	not defined
SEQ0674	SEQ0674	0	658186	658467	-1	80	0.0319149	282	9	conserved hypothetical protein	non
SEQ0675	SEQ0675	0	658500	659267	-1	1495	0.0533854	768	41	conserved hypothetical protein	non
SEQ0676	SEQ0676	0	659353	660126	1	14	0.00387597	774	3	putative acyltransferase	essential
SEQ0677	SEQ0677	0	660445	661005	1	753	0.0392157	561	22	putative competence protein	non
SEQ0678	SEQ0678	0	661106	663349	1	3653	0.0396613	2244	89	putative competence protein	non
SEQ0679	SEQ0679	0	663462	664523	1	68	0.00188324	1062	2	putative DNA polymerase III delta subunit	essential
SEQ0680	SEQ0680	0	664601	665206	1	406	0.0280528	606	17	superoxide dismutase [Mn]	non
SEQ0681	SEQ0681	0	665457	666671	-1	1443	0.0320988	1215	39	putative exported protein	non
SEQ0682	SEQ0682	0	666681	667709	-1	1649	0.0349854	1029	36	S-adenosylmethionine:tRNA ribosyltransferase-isomerase	non
SEQ0683	SEQ0683	0	667977	668681	1	2524	0.0382979	705	27	glucosamine-6-phosphate isomerase	non
SEQ0684	SEQ0684	0	668853	669569	1	836	0.0362622	717	26	putative ribosomal small subunit pseudouridine synthase A	non
SEQ0685a	SEQ0685a	0	669661	670194	1	405	0.0318352	534	17	pseudogene	non
SEQ0685b	SEQ0685b	0	671630	672070	1	246	0.0204082	441	9	pseudogene	non
SEQ0686	SEQ0686	0	670249	670764	1	0	0	516	0	putative insertion sequence IS861 putative transposase	not defined
SEQ0687	SEQ0687	0	670788	671591	1	0	0	804	0	putative isertion sequence IS861 putative transposase	not defined
SEQ0689	SEQ0689	0	672060	673862	1	1223	0.0244038	1803	44	putative oligopeptidase	non
SEQ0690	SEQ0690	0	674061	674618	1	381	0.0232975	558	13	putative acetyltransferase (GNAT) family protein	non
SEQ0691	SEQ0691	0	674608	675240	1	887	0.0300158	633	19	putative haloacid dehalogenase-like hydrolase	non
SEQ0692	SEQ0692	0	675290	675928	1	538	0.0312989	639	20	haloacid dehalogenase-like hydrolase	non
SEQ0693	SEQ0693	0	676011	676718	1	470	0.0211864	708	15	putative O-methyltransferase	non
SEQ0694	SEQ0694	0	676781	677782	1	107	0.00598802	1002	6	foldase protein PrsA precursor	essential
SEQ0695	SEQ0695	0	678138	680756	1	26	0.000381825	2619	1	alanyl-tRNA synthetase	essential
SEQ0696	SEQ0696	0	680879	682042	-1	1347	0.0309278	1164	36	DNA/RNA non-specific endonuclease	non
SEQ0697	SEQ0697	0	682464	683750	1	1538	0.035742	1287	46	polysaccharide deacetylase family protein	non
SEQ0698	SEQ0698	0	684015	685109	-1	721	0.0356164	1095	39	putative RNA helicase	non
SEQ0699	SEQ0699	0	685205	685831	1	512	0.0223285	627	14	uridine kinase	non
SEQ0700	SEQ0700	0	685821	686126	1	636	0.0457516	306	14	putative membrane protein	non
SEQ0701	SEQ0701	0	686308	687123	-1	1208	0.0477941	816	39	putative membrane protein	non
SEQ0702	SEQ0702	0	687258	687755	1	399	0.0240964	498	12	conserved hypothetical protein	non
SEQ0703	SEQ0703	0	687755	689431	1	7	0.000596303	1677	1	DNA polymerase III subunit gamma/tau	essential
SEQ0704	SEQ0704	0	689990	690931	-1	3	0.00106157	942	1	BirA bifunctional protein [includes: biotin operon repressor; biotin--[acetyl-CoA-carboxylase] synthetase]	essential
SEQ0705	SEQ0705	0	691458	693677	1	2620	0.0378378	2220	84	putative lipoprotein	non
SEQ0706	SEQ0706	0	694010	695215	1	0	0	1206	0	S-adenosylmethionine synthetase	essential
SEQ0707	SEQ0707	0	695531	696790	1	1176	0.0365079	1260	46	UDP-N-acetylglucosamine 1-carboxyvinyltransferase 2	non
SEQ0709	SEQ0709	0	696946	697749	-1	31	0.00124378	804	1	putative isertion sequence IS861 putative transposase	not defined
SEQ0710	SEQ0710	0	697773	698288	-1	0	0	516	0	insertion element DNA-binding protein	not defined
SEQ0711	SEQ0711	0	698649	700193	1	2440	0.0414239	1545	64	putative sugar transporter	non
SEQ0712	SEQ0712	0	700277	701305	1	1082	0.03207	1029	33	PfkB family carbohydrate kinase	non
SEQ0713	SEQ0713	0	701326	703116	1	2223	0.0346175	1791	62	putative beta-glucuronidase	non
SEQ0714	SEQ0714	0	703158	703829	1	1060	0.0386905	672	26	GntR family regulatory protein	non
SEQ0715	SEQ0715	0	703961	704629	1	1184	0.0403587	669	27	putative 2-dehydro-3-deoxy-6-phosphogalactonate aldolase	non
SEQ0716	SEQ0716	0	704657	706054	1	1772	0.0343348	1398	48	uronate isomerase	non
SEQ0717	SEQ0717	0	706265	707410	1	2042	0.0357766	1146	41	putative mannonate dehydratase	non
SEQ0718	SEQ0718	0	707426	708265	1	1725	0.0357143	840	30	putative 2-deoxy-D-gluconate 3-dehydrogenase	non
SEQ0719	SEQ0719	0	708529	709332	1	1475	0.0460199	804	37	haloacid dehalogenase-like hydrolase	non
SEQ0720	SEQ0720	0	709447	711237	1	3450	0.0368509	1791	66	glycosyl hydrolase family protein	non
SEQ0721	SEQ0721	0	711798	713087	1	1648	0.0263566	1290	34	plasma protein receptor protein	non
SEQ0722	SEQ0722	0	713381	713935	1	431	0.0198198	555	11	acetyltransferase (GNAT) family protein	non
SEQ0723	SEQ0723	0	713928	715211	1	2244	0.0288162	1284	37	putative DNA-binding protein	non
SEQ0724	SEQ0724	0	715228	716088	1	0	0	861	0	putative metallopeptidase	essential
SEQ0725	SEQ0725	0	716090	717028	1	776	0.028754	939	27	ribonuclease BN-like family protein	non
SEQ0726	SEQ0726	0	717161	718444	1	1578	0.0264798	1284	34	3-phosphoshikimate 1-carboxyvinyltransferase	non
SEQ0727	SEQ0727	0	718437	718931	1	504	0.0343434	495	17	putative shikimate kinase	non
SEQ0728	SEQ0728	0	719130	720560	1	1900	0.0279525	1431	40	cell envelope-related transcriptional attenuator domain protein	non
SEQ0729	SEQ0729	0	720638	722269	1	2915	0.0514706	1632	84	putative RNA methyltransferase	non
SEQ0730	SEQ0730	0	722585	723436	1	1045	0.0622066	852	53	putative replication initiation protein	non
SEQ0730a	SEQ0730a	0	722289	722567	1	673	0.0860215	279	24	conserved hypothetical protein	non
SEQ0731	SEQ0731	0	723433	724137	1	1631	0.0737589	705	52	putative DNA replication protein	non
SEQ0732	SEQ0732	0	724204	724689	1	1846	0.0699588	486	34	conserved hypothetical protein	non
SEQ0733	SEQ0733	0	724686	725093	1	826	0.0784314	408	32	putative conjugal transfer protein	non
SEQ0734	SEQ0734	0	725096	726157	1	2460	0.0706215	1062	75	putative conjugal transfer protein	non
SEQ0735	SEQ0735	0	726111	726467	1	910	0.070028	357	25	putative conjugal transfer protein	non
SEQ0736	SEQ0736	0	726631	726942	1	366	0.0512821	312	16	putative single-strand binding protein	non
SEQ0737	SEQ0737	0	726946	727161	1	671	0.087963	216	19	putative conjugative transposon membrane protein	not defined
SEQ0738	SEQ0738	0	727181	728047	1	4589	0.0692042	867	60	pseudogene	non
SEQ0740	SEQ0740	0	728067	728330	1	801	0.0568182	264	15	putative exported protein	non
SEQ0741	SEQ0741	0	728334	728723	1	894	0.0897436	390	35	putative conjugative transposon membrane protein	non
SEQ0742	SEQ0742	0	728671	731064	1	6565	0.0672515	2394	161	pseudogene	non
SEQ0743	SEQ0743	0	731068	733191	1	5134	0.0612053	2124	130	putative membrane protein	non
SEQ0744	SEQ0744	0	733204	733443	1	324	0.0375	240	9	conserved hypothetical protein	non
SEQ0745	SEQ0745	0	733418	734965	1	3129	0.0568475	1548	88	putative membrane protein	non
SEQ0746	SEQ0746	0	735061	735837	1	1357	0.0579151	777	45	pseudogene	non
SEQ0747	SEQ0747	0	735868	736671	-1	0	0	804	0	putative isertion sequence IS861 putative transposase	not defined
SEQ0748	SEQ0748	0	736695	737210	-1	0	0	516	0	putative insertion sequence IS861 putative transposase	not defined
SEQ0749	SEQ0749	0	737259	737513	1	313	0.054902	255	14	pseudogene	non
SEQ0750	SEQ0750	0	737597	737776	1	289	0.0722222	180	13	putative conjugative transposon regulatory protein	non
SEQ0751	SEQ0751	0	737795	739222	1	2112	0.0539216	1428	77	putative DNA-binding protein	non
SEQ0752a	SEQ0752a	0	739394	746224	1	15665	0.0569463	6831	389	putative helicase	non
SEQ0752b	SEQ0752b	0	748607	750517	1	4159	0.0570382	1911	109	putative helicase	non
SEQ0753	SEQ0753	0	746734	748239	1	3890	0.0664011	1506	100	putative group II intron reverse transcriptase/maturase	non
SEQ0755	SEQ0755	0	750561	751220	1	1735	0.0757576	660	50	putative conjugative transposon conserved hypothetical protein	non
SEQ0756	SEQ0756	0	751352	751585	1	555	0.0940171	234	22	putative conjugative transposon regulatory protein	non
SEQ0757	SEQ0757	0	751569	753065	1	3027	0.0794923	1497	119	putative modification methylase	non
SEQ0758	SEQ0758	0	753058	753963	1	1804	0.0562914	906	51	putative type II restriction enzyme	non
SEQ0759	SEQ0759	0	754015	754530	1	0	0	516	0	putative insertion sequence IS861 putative transposase	not defined
SEQ0760	SEQ0760	0	754554	755357	1	11	0.00124378	804	1	isertion sequence IS861 putative transposase	not defined
SEQ0761	SEQ0761	0	755402	756823	1	2715	0.0738397	1422	105	conserved hypothetical protein	non
SEQ0762	SEQ0762	0	756824	757321	1	937	0.0803213	498	40	conserved hypothetical protein	non
SEQ0763	SEQ0763	0	757345	757746	-1	1041	0.0920398	402	37	pseudogene	non
SEQ0764	SEQ0764	0	757823	759028	1	261	0.0140962	1206	17	conserved hypothetical protein	non
SEQ0765	SEQ0765	0	759864	760508	-1	1879	0.075969	645	49	phosphoglycerate mutase family protein	non
SEQ0766	SEQ0766	0	760527	760892	-1	252	0.0382514	366	14	putative membrane protein	non
SEQ0767	SEQ0767	0	760889	761368	-1	1130	0.0520833	480	25	conserved hypothetical protein	non
SEQ0768	SEQ0768	0	761529	762092	-1	993	0.0602837	564	34	putative membrane protein	non
SEQ0769	SEQ0769	0	762644	763492	-1	631	0.0365135	849	31	glycosyl hydrolases family protein	non
SEQ0770	SEQ0770	0	763709	764224	1	420	0.0406977	516	21	putative membrane protein	non
SEQ0771	SEQ0771	0	764423	765616	-1	1792	0.0427136	1194	51	putative membrane protein	non
SEQ0772	SEQ0772	0	765797	766000	1	285	0.0637255	204	13	hypothetical protein	non
SEQ0773	SEQ0773	0	766115	766618	-1	662	0.0456349	504	23	putative glutathione peroxidase	non
SEQ0774	SEQ0774	0	766611	768411	-1	2135	0.0305386	1801	55	pseudogene	non
SEQ0776	SEQ0776	0	768609	771392	1	91	0.00646552	2784	18	putative phosphoenolpyruvate carboxylase	essential
SEQ0777	SEQ0777	0	771600	772880	1	48	0.00468384	1281	6	putative cell division protein	essential
SEQ0778	SEQ0778	0	772970	773836	-1	0	0	867	0	transposase for insertion sequence IS1661	not defined
SEQ0779	SEQ0779	0	773833	774321	-1	84	0.00408998	489	2	putative insertion sequence IS861 putative transposase	not defined
SEQ0780	SEQ0780	0	774384	774974	1	1321	0.0642978	591	38	pseudogene	non
SEQ0781	SEQ0781	0	774975	776546	1	2738	0.0547074	1572	86	putative ABC transporter	non
SEQ0782	SEQ0782	0	777014	778030	1	0	0	1017	0	peptide chain release factor 2	essential
SEQ0783	SEQ0783	0	778081	778773	1	0	0	693	0	putative cell division ATP-binding protein	essential
SEQ0784	SEQ0784	0	778757	779695	1	3	0.00106496	939	1	putative cell division protein	essential
SEQ0785	SEQ0785	0	780085	780726	-1	979	0.0327103	642	21	metallo-beta-lactamase superfamily protein	non
SEQ0786	SEQ0786	0	781063	783534	1	3185	0.0400485	2472	99	putative ATP-dependent DNA helicase	non
SEQ0787	SEQ0787	0	783708	784874	-1	2787	0.0771208	1167	90	putative integrase	non
SEQ0788	SEQ0788	0	785052	785309	-1	300	0.0581395	258	15	phage membrane protein	non
SEQ0789	SEQ0789	0	785634	786038	-1	1555	0.0839506	405	34	putative hypothetical phage protein	non
SEQ0790	SEQ0790	0	786052	786402	-1	783	0.0655271	351	23	putative phage repressor	non
SEQ0791	SEQ0791	0	786747	787550	-1	0	0	804	0	putative isertion sequence IS861 putative transposase	not defined
SEQ0792	SEQ0792	0	787574	788089	-1	0	0	516	0	putative insertion sequence IS861 putative transposase	not defined
SEQ0793	SEQ0793	0	788261	788473	1	385	0.0516432	213	11	hypothetical phage protein	non
SEQ0794	SEQ0794	0	788546	788797	1	162	0.031746	252	8	putative DNA binding phage protein	non
SEQ0795	SEQ0795	0	788860	789000	1	243	0.070922	141	10	hypothetical phage protein	non
SEQ0796	SEQ0796	0	789000	789095	1	115	0.0729167	96	7	hypothetical phage protein	non
SEQ0797	SEQ0797	0	789073	789414	1	374	0.0467836	342	16	hypothetical phage protein	non
SEQ0798	SEQ0798	0	789414	789896	1	518	0.0331263	483	16	hypothetical phage protein	non
SEQ0799	SEQ0799	0	789893	790366	1	522	0.0443038	474	21	hypothetical phage protein	non
SEQ0800	SEQ0800	0	790326	791450	1	1428	0.0417778	1125	47	hypothetical phage protein	non
SEQ0801	SEQ0801	0	791510	792220	1	444	0.0309423	711	22	putative essential recombination function protein	non
SEQ0802	SEQ0802	0	792221	792613	1	308	0.0229008	393	9	putative single-strand binding protein	non
SEQ0803	SEQ0803	0	792627	793454	1	687	0.0398551	828	33	hypothetical phage protein	non
SEQ0804	SEQ0804	0	793438	794838	1	2300	0.0499643	1401	70	putative hypothetical phage protein	non
SEQ0805	SEQ0805	0	795194	795388	1	473	0.0564103	195	11	hypothetical phage protein	non
SEQ0806	SEQ0806	0	795381	795608	1	740	0.0614035	228	14	phage membrane protein	non
SEQ0807	SEQ0807	0	795598	796308	1	1894	0.0773558	711	55	putative DNA methylase	non
SEQ0808	SEQ0808	0	796310	797588	1	2856	0.0633307	1279	81	pseudogene	non
SEQ0810	SEQ0810	0	797578	798096	1	936	0.0693642	519	36	hypothetical phage protein	non
SEQ0811	SEQ0811	0	798093	798422	1	730	0.0939394	330	31	phage membrane protein	non
SEQ0812	SEQ0812	0	798439	798612	1	337	0.0632184	174	11	hypothetical phage protein	non
SEQ0813	SEQ0813	0	798588	798938	1	812	0.0598291	351	21	hypothetical phage protein	non
SEQ0814	SEQ0814	0	798949	799389	1	329	0.0294785	441	13	putative autolysin regulatory protein	non
SEQ0815	SEQ0815	0	799562	799693	-1	272	0.0530303	132	7	hypothetical phage protein	non
SEQ0816	SEQ0816	0	799787	800164	-1	122	0.0132275	378	5	hypothetical phage protein	non
SEQ0817	SEQ0817	0	800216	800401	-1	38	0.016129	186	3	hypothetical phage protein	non
SEQ0818	SEQ0818	0	800517	800852	1	353	0.0386905	336	13	putative phage HNH endonuclease	non
SEQ0819	SEQ0819	0	801015	801482	1	319	0.042735	468	20	putative phage terminase	non
SEQ0820	SEQ0820	0	801497	803251	1	3136	0.0512821	1755	90	putative phage terminase	non
SEQ0821	SEQ0821	0	803248	803418	1	189	0.0409357	171	7	hypothetical phage protein	non
SEQ0822	SEQ0822	0	803411	803677	1	547	0.0674157	267	18	putative hypothetical phage protein	non
SEQ0823	SEQ0823	0	803711	804931	1	2095	0.0565111	1221	69	putative phage portal protein	non
SEQ0824	SEQ0824	0	804909	805574	1	1421	0.0585586	666	39	putative phage ClpP protease	non
SEQ0825	SEQ0825	0	805599	806786	1	1687	0.0597643	1188	71	putative phage major capsid protein	non
SEQ0826	SEQ0826	0	806800	806928	1	87	0.0465116	129	6	hypothetical phage protein	non
SEQ0827	SEQ0827	0	806931	807233	1	944	0.0693069	303	21	hypothetical phage protein	non
SEQ0828	SEQ0828	0	807230	807577	1	432	0.0517241	348	18	hypothetical phage protein	non
SEQ0829	SEQ0829	0	807574	807951	1	594	0.0555556	378	21	hypothetical phage protein	non
SEQ0830	SEQ0830	0	807948	808373	1	861	0.0774648	426	33	hypothetical phage protein	non
SEQ0831	SEQ0831	0	808389	808979	1	1527	0.072758	591	43	major tail protein	non
SEQ0832	SEQ0832	0	809031	809357	1	221	0.0366972	327	12	hypothetical phage protein	non
SEQ0833	SEQ0833	0	809387	809554	1	113	0.0416667	168	7	hypothetical phage protein	non
SEQ0834	SEQ0834	0	809567	813226	1	3070	0.034153	3660	125	putative phage tail protein	non
SEQ0835	SEQ0835	0	813226	813933	1	1087	0.0409605	708	29	hypothetical phage protein	non
SEQ0836	SEQ0836	0	813930	816071	1	595	0.012605	2142	27	hypothetical phage protein	non
SEQ0837	SEQ0837	0	816071	816832	1	423	0.0223097	762	17	putative phage hyaluronidase	non
SEQ0838	SEQ0838	0	816834	817451	1	395	0.0226537	618	14	hypothetical phage protein	non
SEQ0839	SEQ0839	0	817462	819345	1	1184	0.0127389	1884	24	putative hypothetical phage protein	non
SEQ0840	SEQ0840	0	819354	819785	1	104	0.00925926	432	4	hypothetical phage protein	non
SEQ0841	SEQ0841	0	819788	820402	1	243	0.0195122	615	12	hypothetical phage protein	non
SEQ0842	SEQ0842	0	820415	820705	1	0	0	291	0	putative phage membrane protein	essential
SEQ0843	SEQ0843	0	820708	820887	1	0	0	180	0	putative phage membrane protein	essential
SEQ0844	SEQ0844	0	820892	821002	1	134	0.045045	111	5	putative phage membrane protein	non
SEQ0845	SEQ0845	0	820999	822195	1	1393	0.0309106	1197	37	putative phage amidase protein	non
SEQ0846	SEQ0846	0	822330	822872	1	192	0.0165746	543	9	hypothetical phage protein	non
SEQ0847	SEQ0847	0	822876	823712	1	1087	0.0621266	837	52	hypothetical phage membrane protein	non
SEQ0848	SEQ0848	0	823808	823969	1	65	0.0308642	162	5	hypothetical phage protein	non
SEQ0849	SEQ0849	0	824084	824659	1	1376	0.0868056	576	50	putative exported protein	non
SEQ0850	SEQ0850	0	824653	824940	1	506	0.0763889	288	22	phage membrane protein	non
SEQ0851	SEQ0851	0	825008	825190	1	119	0.0710383	183	13	hypothetical phage protein	non
SEQ0852	SEQ0852	0	825355	825777	1	16	0.0118203	423	5	putative membrane protein	non
SEQ0853	SEQ0853	0	825774	826985	1	0	0	1212	0	aspartate aminotransferase	essential
SEQ0854	SEQ0854	0	826998	828344	1	4	0.00074239	1347	1	asparaginyl-tRNA synthetase	essential
SEQ0855	SEQ0855	0	828646	829740	1	1250	0.026484	1095	29	putative collagen-like surface-anchored protein	non
SEQ0857	SEQ0857	0	830266	831156	1	561	0.026936	891	24	P-loop ATPase protein family protein	non
SEQ0858	SEQ0858	0	831153	832130	1	1182	0.0429448	978	42	conserved hypothetical protein	non
SEQ0859	SEQ0859	0	832127	833038	1	1139	0.0515351	912	47	conserved hypothetical protein	non
SEQ0860	SEQ0860	0	833398	834795	1	2952	0.0472103	1398	66	putative dipeptidase	non
SEQ0861	SEQ0861	0	835035	836585	1	2249	0.0419084	1551	65	zinc-binding protein AdcA precursor	non
SEQ0862	SEQ0862	0	836856	837584	1	806	0.0466392	729	34	GntR family regulatory protein	non
SEQ0863	SEQ0863	0	837596	838771	1	1189	0.0348639	1176	41	putative tagatose-6-phosphate aldose/ketose isomerase	non
SEQ0864	SEQ0864	0	838781	839776	1	509	0.0210843	996	21	tagatose 1	non
SEQ0865	SEQ0865	0	839818	840537	-1	839	0.0388889	720	28	GntR family regulatory protein	non
SEQ0866a	SEQ0866a	0	840677	841648	1	709	0.0349794	972	34	pseudogene	non
SEQ0866b	SEQ0866b	0	843081	843872	1	1185	0.0391414	792	31	pseudogene	non
SEQ0867	SEQ0867	0	841681	842484	-1	0	0	804	0	putative isertion sequence IS861 putative transposase	not defined
SEQ0868	SEQ0868	0	842508	843023	-1	0	0	516	0	putative insertion sequence IS861 putative transposase	not defined
SEQ0870	SEQ0870	0	843890	844375	1	493	0.0308642	486	15	sugar phosphotransferase system (PTS)	non
SEQ0871	SEQ0871	0	844421	845293	1	719	0.0297824	873	26	pseudogene	non
SEQ0872	SEQ0872	0	845280	846098	1	884	0.034188	819	28	sugar phosphotransferase system (PTS)	non
SEQ0873	SEQ0873	0	846102	846506	1	372	0.0296296	405	12	sugar phosphotransferase system (PTS)	non
SEQ0874	SEQ0874	0	846610	846870	-1	5	0.00383142	261	1	50S ribosomal protein L31	essential
SEQ0875	SEQ0875	0	846995	847927	-1	93	0.00214362	933	2	conserved hypothetical protein	essential
SEQ0876	SEQ0876	0	847937	848365	-1	91	0.013986	429	6	acetyltransferase (GNAT) family protein	non
SEQ0877	SEQ0877	0	848623	849648	1	617	0.0272904	1026	28	putative adenosine deaminase	non
SEQ0878	SEQ0878	0	849709	850155	1	0	0	447	0	putative flavodoxin	essential
SEQ0879	SEQ0879	0	850484	850777	1	390	0.037415	294	11	chorismate mutase type II protein	non
SEQ0880	SEQ0880	0	850764	851990	1	1595	0.0366748	1227	45	voltage gated chloride channel protein	non
SEQ0881	SEQ0881	0	852136	852483	1	4	0.00287356	348	1	50S ribosomal protein L19	essential
SEQ0882	SEQ0882	0	853193	854038	-1	2873	0.0520095	846	44	DNA/RNA non-specific endonuclease	non
SEQ0883	SEQ0883	0	854624	854839	1	705	0.0694444	216	15	putative DNA-binding protein	non
SEQ0884	SEQ0884	0	854836	855612	1	2558	0.0746461	777	58	putative membrane protein	non
SEQ0885	SEQ0885	0	855681	856937	-1	1298	0.0278441	1257	35	voltage gated chloride channel	non
SEQ0886	SEQ0886	0	857023	857982	-1	10	0.00104167	960	1	putative ribonucleoside-diphosphate reductase beta chain	essential
SEQ0887	SEQ0887	0	858127	860286	-1	0	0	2160	0	putative ribonucleoside-diphosphate reductase alpha chain	essential
SEQ0888	SEQ0888	0	860307	860525	-1	0	0	219	0	glutaredoxin-like protein	essential
SEQ0889	SEQ0889	0	860947	861210	1	0	0	264	0	histidine-containing phosphocarrier protein (HPr)	essential
SEQ0890	SEQ0890	0	861215	862948	1	89	0.0017301	1734	3	phosphoenolpyruvate-protein phosphotransferase	essential
SEQ0891	SEQ0891	0	863150	864577	1	0	0	1428	0	putative NADP-dependent glyceraldehyde-3-phosphate dehydrogenase	essential
SEQ0892	SEQ0892	0	865230	866444	1	682	0.0279835	1215	34	putative peptidoglycan biosynthesis protein	non
SEQ0893	SEQ0893	0	866549	867109	1	5	0.00178253	561	1	putative haloacid dehalogenase-like hydrolase	essential
SEQ0894	SEQ0894	0	867110	869062	1	0	0	1953	0	DNA gyrase subunit B	essential
SEQ0895	SEQ0895	0	869211	870935	1	105	0.00289855	1725	5	septation ring formation regulator	essential
SEQ0896	SEQ0896	0	871307	871588	1	483	0.035461	282	10	putative exported protein	non
SEQ0897	SEQ0897	0	871773	872228	-1	698	0.0394737	456	18	conserved hypothetical protein	non
SEQ0898	SEQ0898	0	872459	873766	1	0	0	1308	0	enolase	essential
SEQ0899	SEQ0899	0	873902	874138	-1	282	0.0379747	237	9	pseudogene	non
SEQ0900	SEQ0900	0	874347	874568	1	120	0.027027	222	6	conserved hypothetical protein	non
SEQ0901	SEQ0901	0	874570	874830	1	162	0.0421456	261	11	plasmid stabilisation system protein	non
SEQ0902	SEQ0902	0	874965	875138	1	215	0.0344828	174	6	hypothetical protein	non
SEQ0903	SEQ0903	0	875483	876088	1	1635	0.0627063	606	38	haloacid dehalogenase-like hydrolase	non
SEQ0904	SEQ0904	0	876556	879336	1	4263	0.0363179	2781	101	endonuclease/exonuclease/phosphatase family surface anchored protein	non
SEQ0905	SEQ0905	0	880255	880761	1	399	0.0414201	507	21	putative membrane protein	non
SEQ0906	SEQ0906	0	880858	882816	1	0	0	1959	0	DNA ligase	essential
SEQ0907	SEQ0907	0	882829	883851	1	134	0.00977517	1023	10	conserved hypothetical protein	non
SEQ0908	SEQ0908	0	883860	886160	1	2419	0.0286832	2301	66	putative pullulanase	non
SEQ0909	SEQ0909	0	886307	888186	1	1449	0.031383	1880	59	pseudogene	non
SEQ0911	SEQ0911	0	888253	889359	1	1463	0.0352304	1107	39	glucose-1-phosphate adenylyltransferase	non
SEQ0912	SEQ0912	0	889349	890482	1	1714	0.037037	1134	42	putative glycogen biosynthesis protein	non
SEQ0913	SEQ0913	0	890479	891909	1	1726	0.0412299	1431	59	glycogen synthase	non
SEQ0914	SEQ0914	0	891928	894324	1	2245	0.0312891	2397	75	glycogen phosphorylase	non
SEQ0915	SEQ0915	0	894666	894863	1	0	0	198	0	ATP synthase C chain	essential
SEQ0916	SEQ0916	0	894897	895613	1	0	0	717	0	ATP synthase A chain	essential
SEQ0917	SEQ0917	0	895631	896125	1	0	0	495	0	ATP synthase B chain	essential
SEQ0918	SEQ0918	0	896125	896661	1	0	0	537	0	putative ATP synthase delta chain	essential
SEQ0919	SEQ0919	0	896677	898182	1	0	0	1506	0	ATP synthase alpha chain	essential
SEQ0920	SEQ0920	0	898200	899075	1	0	0	876	0	ATP synthase gamma chain	essential
SEQ0921	SEQ0921	0	899243	900649	1	0	0	1407	0	ATP synthase beta chain	essential
SEQ0922	SEQ0922	0	900662	901078	1	110	0.00959233	417	4	ATP synthase epsilon chain	non
SEQ0923	SEQ0923	0	901241	901729	1	0	0	489	0	Putative insertion element	not defined
SEQ0924	SEQ0924	0	901726	902592	1	22	0.00230681	867	2	putative IS element protein	not defined
SEQ0925	SEQ0925	0	902651	902887	1	332	0.0379747	237	9	putative membrane protein	non
SEQ0926	SEQ0926	0	902951	904222	1	887	0.0275157	1272	35	UDP-N-acetylglucosamine 1-carboxyvinyltransferase 1	non
SEQ0927	SEQ0927	0	904226	904414	1	59	0.026455	189	5	putative competence associated protein	non
SEQ0928	SEQ0928	0	904446	905324	1	644	0.0295791	879	26	putative competence associated endonuclease	non
SEQ0929	SEQ0929	0	906236	907279	1	0	0	1044	0	phenylalanyl-tRNA synthetase alpha chain	essential
SEQ0930	SEQ0930	0	907469	909874	1	0	0	2406	0	phenylalanyl-tRNA synthetase beta chain	essential
SEQ0931	SEQ0931	0	910109	911185	1	807	0.0297122	1077	32	putative permease	non
SEQ0932	SEQ0932	0	911195	911899	1	528	0.022695	705	16	ABC transporter ATP-binding protein	non
SEQ0933	SEQ0933	0	912238	913362	1	1110	0.0284444	1125	32	putative cell surface-anchored protein	non
SEQ0934	SEQ0934	0	913524	914051	-1	1064	0.0568182	528	30	pseudogene	non
SEQ0935	SEQ0935	0	914186	916159	1	3300	0.0455927	1974	90	putative collagen adhesin precursor	non
SEQ0936	SEQ0936	0	916183	917625	1	12669	0.047817	1443	69	putative cell surface-anchored protein	non
SEQ0937	SEQ0937	0	917706	918515	1	1612	0.0481481	810	39	sortase SrtE	non
SEQ0938	SEQ0938	0	918830	919984	1	2091	0.0640693	1155	74	putative Mac family protein	non
SEQ0939	SEQ0939	0	920070	921323	1	1064	0.0318979	1254	40	putative cell surface-anchored protein	non
SEQ0940	SEQ0940	0	921502	922050	-1	744	0.0564663	549	31	conserved hypothetical protein	non
SEQ0941	SEQ0941	0	922043	922330	-1	18	0.00694444	288	2	conserved hypothetical protein	ambiguous
SEQ0942	SEQ0942	0	922330	922785	-1	235	0.0263158	456	12	conserved hypothetical protein	non
SEQ0943	SEQ0943	0	923037	923414	-1	340	0.026455	378	10	pseudogene	non
SEQ0944	SEQ0944	0	923891	927607	1	4800	0.0320151	3717	119	putative cell surface-anchored pullulanase	non
SEQ0945	SEQ0945	0	927896	928435	1	460	0.0462963	540	25	RNA polymerase sigma factor	non
SEQ0946	SEQ0946	0	928425	929060	1	764	0.0345912	636	22	putative membrane protein	non
SEQ0947	SEQ0947	0	929119	929883	1	2084	0.0444444	765	34	conserved hypothetical protein	non
SEQ0948	SEQ0948	0	929897	930574	1	464	0.0294985	678	20	putative membrane protein	non
SEQ0949	SEQ0949	0	930580	932013	1	1170	0.0327755	1434	47	putative exported protein	non
SEQ0950	SEQ0950	0	932020	934161	1	2347	0.0345472	2142	74	conserved hypothetical protein	non
SEQ0951	SEQ0951	0	934309	935703	1	1448	0.0322581	1395	45	glycosyl transferase family protein	non
SEQ0952	SEQ0952	0	935912	939133	1	98	0.00248293	3222	8	putative ATP-dependent exonuclease subunit B	essential
SEQ0953	SEQ0953	0	939123	942764	1	57	0.00329489	3642	12	putative ATP-dependent exonuclease subunit A	essential
SEQ0954	SEQ0954	0	943034	944149	1	2381	0.0492832	1116	55	putative aminotransferase	non
SEQ0955	SEQ0955	0	944253	945029	1	511	0.024453	777	19	extracellular solute-binding protein	non
SEQ0956	SEQ0956	0	945148	945360	1	0	0	213	0	30S ribosomal protein S21	essential
SEQ0958	SEQ0958	0	945586	945960	-1	41	0.008	375	3	large-conductance mechanosensitive channel	ambiguous
SEQ0959	SEQ0959	0	946189	948021	1	0	0	1833	0	DNA primase	essential
SEQ0960	SEQ0960	0	948030	949139	1	0	0	1110	0	RNA polymerase sigma factor RpoD	essential
SEQ0961	SEQ0961	0	949422	949775	1	12	0.00564972	354	2	conserved hypothetical protein	essential
SEQ0962	SEQ0962	0	949917	950765	1	0	0	849	0	dTDP-4-dehydrorhamnose reductase	essential
SEQ0963	SEQ0963	0	950875	952044	1	0	0	1170	0	putative rhamnosyltransferase	essential
SEQ0964	SEQ0964	0	952034	952969	1	0	0	936	0	putative glycosyltransferase	essential
SEQ0965	SEQ0965	0	952969	953772	1	0	0	804	0	putative polysaccharide export ABC transporter permease protein	essential
SEQ0966	SEQ0966	0	953772	954980	1	50	0.00165426	1209	2	putative polysaccharide export system ATP-binding protein	essential
SEQ0967	SEQ0967	0	955001	956008	1	35	0.00198413	1008	2	putative glycosyltransferase	essential
SEQ0968	SEQ0968	0	956005	957750	1	129	0.00114548	1746	2	rhamnan synthesis protein F family protein	essential
SEQ0969	SEQ0969	0	957780	958469	1	1258	0.0652174	690	45	putative glycosyl transferase	non
SEQ0970	SEQ0970	0	958474	958830	1	372	0.0560224	357	20	putative membrane protein	non
SEQ0971	SEQ0971	0	958814	960055	1	4	0.000805153	1242	1	putative exopolysaccharide biosynthesis protein	essential
SEQ0972	SEQ0972	0	960059	961543	1	14	0.000673401	1485	1	putative membrane protein	essential
SEQ0973	SEQ0973	0	961557	962720	1	763	0.0292096	1164	34	putative glycosyl transferase	non
SEQ0974	SEQ0974	0	962905	965169	1	2627	0.0379691	2265	86	putative membrane protein	non
SEQ0975	SEQ0975	0	965237	966256	1	1038	0.0362745	1020	37	UDP-glucose 4-epimerase	non
SEQ0976	SEQ0976	0	966426	967649	1	118	0.00735294	1224	9	peptidase T	ambiguous
SEQ0977	SEQ0977	0	967694	968182	1	43	0.0102249	489	5	putative membrane protein	non
SEQ0978	SEQ0978	0	968169	968366	-1	0	0	198	0	putative ferredoxin	essential
SEQ0979	SEQ0979	0	968415	968912	1	128	0.0180723	498	9	putative membrane protein	non
SEQ0980	SEQ0980	0	968927	969607	1	44	0.00293686	681	2	cytidylate kinase	essential
SEQ0981	SEQ0981	0	969768	970298	1	0	0	531	0	translation initiation factor IF-3	essential
SEQ0982	SEQ0982	0	970338	970535	1	0	0	198	0	50S ribosomal protein L35	essential
SEQ0983	SEQ0983	0	970596	970955	1	43	0.00555556	360	2	50S ribosomal protein L20	essential
SEQ0984	SEQ0984	0	971561	972280	1	3548	0.104167	720	75	putative membrane protein	non
SEQ0985	SEQ0985	0	972392	974578	-1	198	0.00274348	2187	6	putative sulfatase	essential
SEQ0986a	SEQ0986a	0	974795	975460	-1	0	0	666	0	pseudogene	essential
SEQ0986b	SEQ0986b	0	976891	977946	-1	0	0	1056	0	pseudogene	essential
SEQ0987	SEQ0987	0	975515	976030	1	0	0	516	0	putative insertion sequence IS861 putative transposase	not defined
SEQ0988	SEQ0988	0	976054	976857	1	0	0	804	0	putative isertion sequence IS861 putative transposase	not defined
SEQ0990	SEQ0990	0	978209	979372	1	844	0.0292096	1164	34	conserved hypothetical protein	non
SEQ0991	SEQ0991	0	979369	980049	1	349	0.030837	681	21	3-dehydroquinate dehydratase	non
SEQ0992	SEQ0992	0	980162	981328	1	1772	0.0402742	1167	47	chorismate synthase	non
SEQ0993	SEQ0993	0	981389	981730	1	930	0.0526316	342	18	conserved hypothetical protein	non
SEQ0994	SEQ0994	0	981924	983276	1	1706	0.0369549	1353	50	glutathione reductase	non
SEQ0995	SEQ0995	0	983346	983786	-1	1182	0.0498866	441	22	putative membrane protein	non
SEQ0996	SEQ0996	0	984026	985168	1	2118	0.0428696	1143	49	putative cysteine desulfhydrase	non
SEQ0997	SEQ0997	0	985170	986384	1	1863	0.0460905	1215	56	putative thiamine biosynthesis protein	non
SEQ0998	SEQ0998	0	986506	986748	-1	186	0.0411523	243	10	putative lipoprotein	non
SEQ0999	ideE	0	987079	988128	-1	1845	0.0533333	1050	56	IgG endopeptidase	non
SEQ1001	SEQ1001	0	988652	988993	-1	941	0.0964912	342	33	putative exported protein	non
SEQ1002	SEQ1002	0	989931	990542	1	698	0.0571895	612	35	putative membrane protein	non
SEQ1003	SEQ1003	0	990589	991383	-1	1094	0.0566038	795	45	putative membrane protein	non
SEQ1004	SEQ1004	0	991393	992091	-1	814	0.0357654	699	25	ABC transporter ATP-binding protein	non
SEQ1005	SEQ1005	0	992091	992462	-1	72	0.0188172	372	7	GntR family regulatory protein	non
SEQ1006	SEQ1006	0	992704	995814	1	0	0	3111	0	DNA polymerase III alpha subunit	essential
SEQ1007a	SEQ1007a	0	995978	997033	1	0	0	1056	0	pseudogene	essential
SEQ1007b	SEQ1007b	0	998464	999129	1	0	0	666	0	pseudogene	essential
SEQ1008	SEQ1008	0	997067	997870	-1	0	0	804	0	putative isertion sequence IS861 putative transposase	not defined
SEQ1009	SEQ1009	0	997894	998409	-1	0	0	516	0	putative insertion sequence IS861 putative transposase	not defined
SEQ1011	SEQ1011	0	999308	1000321	1	0	0	1014	0	6-phosphofructokinase	essential
SEQ1012	SEQ1012	0	1000383	1001885	1	0	0	1503	0	putative pyruvate kinase	essential
SEQ1013	SEQ1013	0	1002014	1002571	1	686	0.0394265	558	22	putative signal peptidase I	non
SEQ1014	SEQ1014	0	1002748	1004559	1	38	0.000551876	1812	1	glucosamine--fructose-6-phosphate aminotransferase [isomerizing]	essential
SEQ1015	SEQ1015	0	1004743	1005078	1	612	0.0416667	336	14	PhnA protein	non
SEQ1016	SEQ1016	0	1005185	1005826	1	1046	0.0576324	642	37	putative amino acid ABC transporter permease protein	non
SEQ1017	SEQ1017	0	1005836	1006465	1	1122	0.0460317	630	29	putative amino acid ABC transporter ATP-binding protein	non
SEQ1018	SEQ1018	0	1006482	1007318	1	1412	0.0501792	837	42	putative amino acid ABC transporter	non
SEQ1019	SEQ1019	0	1007414	1008652	-1	1896	0.0484262	1239	60	cation efflux family protein	non
SEQ1020	SEQ1020	0	1008755	1010125	-1	1609	0.0408461	1371	56	sodium:alanine symporter family protein	non
SEQ1021	SEQ1021	0	1010569	1012860	1	77	0.0030541	2292	7	putative ATP-dependent DNA helicase	essential
SEQ1022	SEQ1022	0	1013258	1013518	1	296	0.0306513	261	8	putative membrane protein	non
SEQ1023	SEQ1023	0	1013566	1014147	1	1219	0.0515464	582	30	putative membrane protein	non
SEQ1024	SEQ1024	0	1014157	1014345	1	4038	0.037037	189	7	putative membrane protein	non
SEQ1025	SEQ1025	0	1014358	1014897	1	670	0.0296296	540	16	conserved hypothetical protein	non
SEQ1026	SEQ1026	0	1014935	1015132	1	279	0.0606061	198	12	CsbD-like protein	non
SEQ1027	SEQ1027	0	1015142	1015630	1	946	0.0408998	489	20	conserved hypothetical protein	non
SEQ1028	SEQ1028	0	1015786	1016427	1	66	0.0155763	642	10	GntR family regulatory protein	non
SEQ1029	SEQ1029	0	1016544	1017092	-1	1035	0.0582878	549	32	TetR family regulatory protein	non
SEQ1030	SEQ1030	0	1017215	1017916	1	1282	0.0441595	702	31	ABC transporter ATP-binding protein	non
SEQ1031	SEQ1031	0	1017928	1020567	1	4418	0.0409091	2640	108	ABC transporter permease protein	non
SEQ1032	SEQ1032	0	1020643	1021239	1	684	0.0167504	597	10	conserved hypothetical protein	non
SEQ1033	SEQ1033	0	1021249	1022211	1	17117	0.0404984	963	39	putative membrane protein	non
SEQ1034	SEQ1034	0	1022393	1024114	1	0	0	1722	0	transposase	not defined
SEQ1035	SEQ1035	0	1024263	1025513	1	998	0.0207834	1251	26	conserved hypothetical protein	non
SEQ1036	SEQ1036	0	1025622	1026503	1	700	0.0294785	882	26	tRNA pseudouridine synthase B	non
SEQ1037	SEQ1037	0	1026517	1027449	1	341	0.00643087	933	6	putative riboflavin biosynthesis protein	essential
SEQ1038	SEQ1038	0	1027492	1027896	1	20	0.00246914	405	1	regulatory protein Spx	essential
SEQ1039	SEQ1039	0	1027898	1028176	1	53	0.0179211	279	5	conserved hypothetical protein	non
SEQ1040	SEQ1040	0	1028166	1028942	1	216	0.014157	777	11	putative myo-inositol-1(or 4)-monophosphatase	non
SEQ1041	SEQ1041	0	1028959	1030266	1	793	0.0229358	1308	30	NOL1/NOP2/sun family protein	non
SEQ1042	SEQ1042	0	1030404	1031270	1	10	0.00346021	867	3	putative phosphate ABC transporter	essential
SEQ1043	SEQ1043	0	1031281	1032216	1	0	0	936	0	putative phosphate ABC transporter permease protein	essential
SEQ1044	SEQ1044	0	1032206	1033093	1	0	0	888	0	putative phosphate ABC transporter permease protein	essential
SEQ1045	SEQ1045	0	1033110	1033913	1	3	0.00124378	804	1	phosphate import ATP-binding protein	essential
SEQ1046	SEQ1046	0	1033927	1034685	1	13	0.00131752	759	1	phosphate import ATP-binding protein	essential
SEQ1047	SEQ1047	0	1034756	1035409	1	6	0.00152905	654	1	putative phosphate transport system protein	essential
SEQ1048	SEQ1048	0	1035643	1038180	1	654	0.0224586	2538	57	putative lysyl-aminopeptidase	non
SEQ1049	SEQ1049	0	1038599	1039273	1	2081	0.0918519	675	62	response regulator protein	non
SEQ1050	SEQ1050	0	1039290	1040576	1	4917	0.0955711	1287	123	sensor histidine kinase	non
SEQ1051	SEQ1051	0	1040961	1041380	1	1194	0.104762	420	44	putative membrane protein	non
SEQ1052	SEQ1052	0	1041380	1042570	1	564	0.0125945	1191	15	conserved hypothetical protein	non
SEQ1053	SEQ1053	0	1042567	1042959	1	495	0.0127226	393	5	conserved hypothetical protein	non
SEQ1054	SEQ1054	0	1042978	1043262	1	30	0.0105263	285	3	conserved hypothetical protein	non
SEQ1055	SEQ1055	0	1043461	1043709	-1	92	0.0200803	249	5	30S ribosomal protein S20	non
SEQ1056	SEQ1056	0	1043763	1044683	-1	0	0	921	0	pantothenate kinase	essential
SEQ1057	SEQ1057	0	1044917	1045546	1	123	0.0190476	630	12	putative methyltransferase	non
SEQ1058	SEQ1058	0	1045645	1046922	1	1917	0.0258216	1278	33	thymidine phosphorylase	non
SEQ1059	SEQ1059	0	1046936	1047598	1	202	0.0196078	663	13	deoxyribose-phosphate aldolase	non
SEQ1060	SEQ1060	0	1047585	1047974	1	123	0.0153846	390	6	cytidine deaminase	non
SEQ1061	SEQ1061	0	1048065	1049117	1	564	0.0189934	1053	20	putative lipoprotein	non
SEQ1062	SEQ1062	0	1049226	1050776	1	1570	0.0322373	1551	50	ABC transporter ATP-binding protein	non
SEQ1063	SEQ1063	0	1050769	1051833	1	1701	0.0478873	1065	51	ABC transporter permease protein	non
SEQ1064	SEQ1064	0	1051835	1052790	1	1716	0.0523013	956	50	pseudogene	non
SEQ1066	SEQ1066	0	1052828	1054084	-1	3779	0.0859189	1257	108	transposase	not defined
SEQ1067	SEQ1067	0	1054604	1056319	-1	111	0.00291375	1716	5	putative phosphomannomutase	essential
SEQ1068a	SEQ1068a	0	1056555	1057610	1	0	0	1056	0	pseudogene	essential
SEQ1068b	SEQ1068b	0	1059043	1059705	1	6	0.0015083	663	1	pseudogene	essential
SEQ1069	SEQ1069	0	1057644	1058447	-1	0	0	804	0	putative isertion sequence IS861 putative transposase	not defined
SEQ1070	SEQ1070	0	1058471	1058986	-1	0	0	516	0	putative insertion sequence IS861 putative transposase	not defined
SEQ1072	SEQ1072	0	1059929	1060513	-1	218	0.00512821	585	3	putative membrane protein	essential
SEQ1073	SEQ1073	0	1060558	1061103	-1	134	0.00549451	546	3	putative phosphopantothenoylcysteine decarboxylase	essential
SEQ1074	SEQ1074	0	1061096	1061788	-1	3	0.001443	693	1	putative pantothenate metabolism flavoprotein	essential
SEQ1075	SEQ1075	0	1061986	1063656	1	588	0.0245362	1671	41	formate--tetrahydrofolate ligase 1	non
SEQ1077	SEQ1077	0	1063970	1067229	1	6539	0.0340491	3260	111	pseudogene	non
SEQ1078	SEQ1078	0	1067526	1069103	1	2468	0.0640051	1578	101	putative cardiolipin synthetase	non
SEQ1079	SEQ1079	0	1069667	1071388	-1	0	0	1722	0	transposase	not defined
SEQ1080	SEQ1080	0	1071734	1072822	1	1536	0.0367309	1089	40	aspartate-semialdehyde dehydrogenase	non
SEQ1081	SEQ1081	0	1072922	1073260	1	319	0.0294985	339	10	ATP-binding protein	non
SEQ1082	SEQ1082	0	1073296	1074567	-1	2147	0.0589623	1272	75	GntR family regulatory protein	non
SEQ1083	SEQ1083	0	1074659	1075528	1	676	0.0390805	870	34	conserved hypothetical protein	non
SEQ1084	SEQ1084	0	1075521	1076066	1	502	0.0347985	546	19	putative membrane protein	non
SEQ1085	SEQ1085	0	1076737	1078287	1	2602	0.0464217	1551	72	ABC transporter ATP-binding protein	non
SEQ1086	SEQ1086	0	1078588	1078701	1	104	0.0263158	114	3	putative exported protein	non
SEQ1087	SEQ1087	0	1078710	1078985	1	570	0.0615942	276	17	putative exported protein	non
SEQ1088	SEQ1088	0	1079338	1080242	-1	1117	0.0464088	905	42	pseudogene	non
SEQ1090	SEQ1090	0	1080352	1081002	-1	147	0.0030722	651	2	haemolysin-III related membrane protein	essential
SEQ1091	SEQ1091	0	1080986	1081441	-1	3	0.00219298	456	1	conserved hypothetical protein	essential
SEQ1092	SEQ1092	0	1081699	1082457	1	573	0.0342556	759	26	putative methyltransferase	non
SEQ1093	SEQ1093	0	1082485	1082823	1	207	0.0324484	339	11	conserved hypothetical protein	non
SEQ1094	SEQ1094	0	1082825	1083130	1	290	0.0490196	306	15	conserved hypothetical protein	non
SEQ1095	SEQ1095	0	1083881	1084618	1	1498	0.0663957	738	49	putative response regulator protein	non
SEQ1096	SEQ1096	0	1084991	1085191	1	518	0.0945274	201	19	putative bacteriocin	non
SEQ1097	SEQ1097	0	1085258	1086112	1	2107	0.077193	855	66	putative ABC transporter	non
SEQ1098	SEQ1098	0	1086118	1087155	1	1615	0.0645472	1038	67	pseudogene	non
SEQ1099	SEQ1099	0	1087186	1087989	-1	14	0.00124378	804	1	putative isertion sequence IS861 putative transposase	not defined
SEQ1100	SEQ1100	0	1088013	1088528	-1	0	0	516	0	putative insertion sequence IS861 putative transposase	not defined
SEQ1101	SEQ1101	0	1088584	1088904	1	693	0.0747664	321	24	pseudogene	non
SEQ1102	SEQ1102	0	1088897	1090417	1	2194	0.0690335	1521	105	putative conjugative transposon site-specific recombinase	non
SEQ1103	SEQ1103	0	1090473	1091072	1	669	0.0366667	600	22	pseudogene	non
SEQ1104	SEQ1104	0	1091602	1092480	1	0	0	879	0	mevalonate kinase	essential
SEQ1105	SEQ1105	0	1092462	1093406	1	3	0.0010582	945	1	mevalonate diphosphate decarboxylase	essential
SEQ1106	SEQ1106	0	1093351	1094397	1	0	0	1047	0	phosphomevalonate kinase	essential
SEQ1107	SEQ1107	0	1094400	1095392	1	0	0	993	0	isopentenyl-diphosphate delta-isomerase	essential
SEQ1108	SEQ1108	0	1095677	1096963	-1	109	0.002331	1287	3	3-hydroxy-3-methylglutaryl-coenzyme A reductase	essential
SEQ1109	SEQ1109	0	1096947	1098122	-1	0	0	1176	0	3-hydroxy-3-methylglutaryl coenzyme A synthase	essential
SEQ1110	SEQ1110	0	1098307	1099146	1	0	0	840	0	thymidylate synthase	essential
SEQ1111	SEQ1111	0	1099227	1099724	1	0	0	498	0	dihydrofolate reductase	essential
SEQ1112	SEQ1112	0	1099744	1099914	1	14	0.00584795	171	1	putative exported protein	essential
SEQ1113	SEQ1113	0	1099950	1101179	1	11	0.000813008	1230	1	ATP-dependent Clp protease ATP-binding subunit ClpX	essential
SEQ1114	SEQ1114	0	1101189	1101788	1	6	0.00166667	600	1	putative GTP-binding protein	essential
SEQ1115	SEQ1115	0	1101830	1102000	1	120	0.0467836	171	8	hypothetical protein	non
SEQ1116	SEQ1116	0	1102152	1105154	1	7046	0.0659341	3003	198	putative surface-anchored protein	non
SEQ1117	SEQ1117	0	1105344	1107443	-1	4800	0.0519048	2100	109	putative ATP-dependent protease ATP-binding subunit ClpL	non
SEQ1118	SEQ1118	0	1107808	1108227	1	310	0.0285714	420	12	nucleoside diphosphate kinase	non
SEQ1119	SEQ1119	0	1108728	1109534	1	603	0.0297398	807	24	DNA/RNA non-specific endonuclease	non
SEQ1120	SEQ1120	0	1109826	1110791	-1	625	0.0258799	966	25	putative polysaccharide deacetylase	non
SEQ1121	SEQ1121	0	1110963	1112246	1	613	0.0194704	1284	25	homoserine dehydrogenase	non
SEQ1122	SEQ1122	0	1112248	1113108	1	1211	0.0255517	861	22	homoserine kinase	non
SEQ1123	SEQ1123	0	1113273	1114532	1	68	0.00238095	1260	3	putative folypolyglutamate synthase	essential
SEQ1124	SEQ1124	0	1114532	1115155	1	9	0.00160256	624	1	GTP cyclohydrolase I	essential
SEQ1125	SEQ1125	0	1115163	1115963	1	11	0.00249688	801	2	dihydropteroate synthase	essential
SEQ1126	SEQ1126	0	1115970	1116329	1	5	0.00277778	360	1	dihydroneopterin aldolase	essential
SEQ1127	SEQ1127	0	1116326	1116832	1	110	0.00788955	507	4	2-amino-4-hydroxy-6-hydroxymethyldihydropteridi ne pyrophosphokinase	ambiguous
SEQ1128	SEQ1128	0	1116928	1117815	1	47	0.00225225	888	2	UDP-N-acetylenolpyruvoylglucosamine reductase	essential
SEQ1129	SEQ1129	0	1117861	1119015	1	560	0.0354978	1155	41	putative spermidine/putrescine ABC transporter ATP-binding protein	non
SEQ1130	SEQ1130	0	1118999	1119793	1	486	0.0427673	795	34	putative spermidine/putrescine ABC transporter permease protein	non
SEQ1131	SEQ1131	0	1119790	1120566	1	406	0.043758	777	34	spermidine/putrescine ABC transporter permease protein	non
SEQ1132	SEQ1132	0	1120559	1121632	1	705	0.0391061	1074	42	spermidine/putrescine extracellular binding protein	non
SEQ1133	SEQ1133	0	1121790	1123322	1	3729	0.0730594	1533	112	voltage gated chloride channel family protein	non
SEQ1134	SEQ1134	0	1123528	1124142	1	1158	0.0650407	615	40	GDSL-like lipase/acylhydrolase family protein	non
SEQ1135	SEQ1135	0	1124463	1125617	1	2479	0.0796537	1155	92	putative membrane protein	non
SEQ1136	SEQ1136	0	1125769	1126446	1	2013	0.0781711	678	53	DNA repair protein RadC	non
SEQ1137	SEQ1137	0	1126448	1127143	-1	1885	0.0890805	696	62	putative peptidase	non
SEQ1138	SEQ1138	0	1127155	1127799	-1	1078	0.0682171	645	44	putative redox-sensing transcriptional repressor	non
SEQ1139	SEQ1139	0	1128085	1128432	-1	493	0.0545977	348	19	conserved hypothetical protein	non
SEQ1140	SEQ1140	0	1128422	1129549	-1	26	0.00177305	1128	2	putative cysteine desulfurase	essential
SEQ1141	SEQ1141	0	1129552	1130526	-1	0	0	975	0	ribose-phosphate pyrophosphokinase 2	essential
SEQ1142	SEQ1142	0	1130661	1131233	-1	399	0.0453752	573	26	adenylate cyclase family protein	non
SEQ1143	SEQ1143	0	1131328	1131999	1	36	0.00744048	672	5	conserved hypothetical protein	ambiguous
SEQ1144	SEQ1144	0	1131983	1132810	1	34	0.00120773	828	1	putative inorganic polyphosphate/ATP-NAD kinase	essential
SEQ1145	SEQ1145	0	1132807	1133709	1	856	0.0354374	903	32	putative RNA pseudouridylate synthase	non
SEQ1146	SEQ1146	0	1133713	1134714	1	97	0.00798403	1002	8	putative phosphate acetyltransferase	ambiguous
SEQ1147	SEQ1147	0	1134814	1135572	1	1898	0.055336	759	42	putative NADP-dependent L-serine/L-allo-threonine dehydrogenase	non
SEQ1148	SEQ1148	0	1135677	1136363	-1	840	0.0509461	687	35	conserved hypothetical protein	non
SEQ1149	SEQ1149	0	1136618	1137346	1	605	0.0384088	729	28	pseudogene	non
SEQ1151	SEQ1151	0	1137339	1138871	1	2407	0.0410959	1533	63	pseudogene	non
SEQ1153	SEQ1153	0	1139229	1140212	1	193	0.0162602	984	16	GMP reductase	non
SEQ1154	SEQ1154	0	1140398	1140979	1	427	0.0257732	582	15	putative xanthine phosphoribosyltransferase	non
SEQ1155a	SEQ1155a	0	1141267	1141833	-1	1201	0.0705467	567	40	pseudogene	non
SEQ1155b	SEQ1155b	0	1143263	1143640	-1	617	0.0502646	378	19	pseudogene	non
SEQ1156	SEQ1156	0	1141868	1142671	-1	0	0	804	0	putative isertion sequence IS861 putative transposase	not defined
SEQ1157	SEQ1157	0	1142695	1143210	-1	0	0	516	0	putative insertion sequence IS861 putative transposase	not defined
SEQ1159	SEQ1159	0	1143695	1143889	-1	280	0.0358974	195	7	putative 4-oxalocrotonate tautomerase	non
SEQ1160	SEQ1160	0	1144067	1144636	1	299	0.0263158	570	15	putative thymidine kinase	non
SEQ1161	SEQ1161	0	1144678	1145760	1	0	0	1083	0	peptide chain release factor 1	essential
SEQ1162	SEQ1162	0	1145757	1146605	1	57	0.00942285	849	8	putative methyltransferase	non
SEQ1163	SEQ1163	0	1146577	1147170	1	0	0	594	0	conserved hypothetical protein	essential
SEQ1164	SEQ1164	0	1147184	1147615	1	624	0.0509259	432	22	acetyltransferase (GNAT) family protein	non
SEQ1165	SEQ1165	0	1147627	1148886	1	1683	0.0563492	1260	71	serine hydroxymethyltransferase	non
SEQ1166	SEQ1166	0	1148889	1149866	1	1077	0.0552147	978	54	hypothetical protein	non
SEQ1167	SEQ1167	0	1149867	1150469	1	518	0.0447761	603	27	putative membrane protein	non
SEQ1168	SEQ1168	0	1150719	1152086	1	1486	0.0482456	1368	66	NADH oxidase	non
SEQ1169	SEQ1169	0	1152291	1153274	-1	396	0.0243902	984	24	L-lactate dehydrogenase	non
SEQ1170	SEQ1170	0	1153466	1155961	1	0	0	2496	0	DNA gyrase subunit A	essential
SEQ1171	SEQ1171	0	1156008	1156721	1	9	0.00280112	714	2	sortase A	essential
SEQ1172	SEQ1172	0	1156819	1157232	1	1161	0.0748792	414	31	glyoxalase/bleomycin resistance protein/dioxygenase superfamily protein	non
SEQ1173	SEQ1173	0	1157303	1157425	1	373	0.0731707	123	9	hypothetical protein	non
SEQ1174	SEQ1174	0	1157670	1158605	1	3186	0.090812	936	85	putative laminin binding protein	non
SEQ1175	SEQ1175	0	1158602	1159042	1	993	0.0929705	441	41	putative exported protein	non
SEQ1177	SEQ1177	0	1159355	1160326	1	1911	0.0751029	972	73	putative exported protein	non
SEQ1178	SEQ1178	0	1160551	1161774	1	4507	0.101307	1224	124	putative peptidoglycan branched peptide synthesis protein MurM	non
SEQ1179	SEQ1179	0	1161927	1163498	-1	79	0.00508906	1572	8	signal recognition particle protein	essential
SEQ1180	SEQ1180	0	1163513	1163845	-1	62	0.018018	333	6	putative DNA-binding protein	non
SEQ1181	SEQ1181	0	1164057	1164755	-1	46	0.0143062	699	10	GntR family regulatory protein	non
SEQ1182	SEQ1182	0	1165042	1166604	1	0	0	1563	0	GMP synthase [glutamine-hydrolyzing]	essential
SEQ1183	SEQ1183	0	1166952	1167374	1	985	0.0898345	423	38	hypothetical protein	non
SEQ1184	SEQ1184	0	1167669	1168367	-1	1536	0.0701001	699	49	putative phage repressor-like protein	non
SEQ1185	SEQ1185	0	1168562	1168999	1	653	0.0639269	438	28	GtrA-like protein	non
SEQ1186	SEQ1186	0	1169156	1170226	1	24	0.00560224	1071	6	tyrosine recombinase XerC	essential
SEQ1187	SEQ1187	0	1170326	1171303	-1	1923	0.0470348	978	46	sensor histidine kinase	non
SEQ1188	SEQ1188	0	1171300	1171965	-1	1877	0.0930931	666	62	response regulator protein	non
SEQ1189a	SEQ1189a	0	1172009	1172407	-1	918	0.0927318	399	37	pseudogene	non
SEQ1189b	SEQ1189b	0	1173840	1175396	-1	3796	0.07386	1557	115	pseudogene	non
SEQ1190	SEQ1190	0	1172464	1172979	1	0	0	516	0	putative insertion sequence IS861 putative transposase	not defined
SEQ1191	SEQ1191	0	1173003	1173806	1	115	0.00124378	804	1	putative isertion sequence IS861 putative transposase	not defined
SEQ1193	SEQ1193	0	1175399	1176151	-1	1704	0.0584329	753	44	ABC transporter ATP-binding protein	non
SEQ1194	SEQ1194	0	1176482	1176961	1	867	0.0625	480	30	conserved hypothetical protein	non
SEQ1195	SEQ1195	0	1177219	1178478	1	0	0	1260	0	putative transposase	not defined
SEQ1197	SEQ1197	0	1178646	1180037	-1	2107	0.045977	1392	64	putative carboxylase subunit	non
SEQ1198	SEQ1198	0	1180068	1180616	-1	965	0.0455373	549	25	putative puatative apo-citrate lyase phosphoribosyl-dephospho-CoA transferase	non
SEQ1199	SEQ1199	0	1180621	1182153	-1	1831	0.0482714	1533	74	putative citrate lyase alpha subunit	non
SEQ1200	SEQ1200	0	1182155	1183042	-1	833	0.0349099	888	31	putative citrate lyase beta subunit	non
SEQ1201	SEQ1201	0	1183030	1183338	-1	481	0.0809061	309	25	putative citrate lyase acyl carrier protein	non
SEQ1202	SEQ1202	0	1183371	1183511	-1	209	0.0567376	141	8	putative membrane protein	non
SEQ1203	SEQ1203	0	1183520	1184641	-1	2285	0.0597148	1122	67	putative Na+-transporting methylmalonyl-CoA/oxaloacetate decarboxylase	non
SEQ1204	SEQ1204	0	1184691	1185086	-1	1170	0.0757576	396	30	putative decarboxylase gamma chain	non
SEQ1205	SEQ1205	0	1185104	1185448	-1	625	0.0695652	345	24	hypothetical protein	non
SEQ1206	SEQ1206	0	1185830	1187233	1	4215	0.0868946	1404	122	putative Mg2+/citrate complex transporter	non
SEQ1207	SEQ1207	0	1187386	1188081	1	2064	0.0862069	696	60	GntR family regulatory protein	non
SEQ1208	SEQ1208	0	1188074	1188958	1	1475	0.0576271	885	51	putative 2-(5''-triphosphoribosyl)-3'-dephosphocoenzyme-A synthase	non
SEQ1209	SEQ1209	0	1189044	1189490	-1	1568	0.0872483	447	39	putative membrane protein	non
SEQ1210	SEQ1210	0	1189583	1190107	-1	1199	0.0647619	525	34	putative membrane protein	non
SEQ1211	SEQ1211	0	1190374	1191423	1	2220	0.0714286	1050	75	putative Citrate [pro-3S]-lyase] ligase	non
SEQ1212	SEQ1212	0	1191481	1192284	-1	5	0.00124378	804	1	putative transposase	not defined
SEQ1213	SEQ1213	0	1192308	1192823	-1	0	0	516	0	putative insertion sequence IS861 putative transposase	not defined
SEQ1214	SEQ1214	0	1193025	1194284	1	46	0.000793651	1260	1	putative transposase	not defined
SEQ1216	SEQ1216	0	1194322	1195656	-1	3271	0.0651685	1335	87	protein Gid homolog	non
SEQ1217	SEQ1217	0	1196038	1196751	-1	1795	0.0798319	714	57	putative membrane protein	non
SEQ1218	SEQ1218	0	1196772	1197419	-1	913	0.0339506	648	22	putative DNA-binding protein	non
SEQ1219	SEQ1219	0	1197534	1199666	-1	152	0.00562588	2133	12	DNA topoisomerase I	essential
SEQ1220	SEQ1220	0	1199767	1200612	-1	1433	0.072104	846	61	SMF family protein	non
SEQ1221	SEQ1221	0	1200858	1201631	-1	2052	0.0697674	774	54	ribonuclease HII	non
SEQ1222	SEQ1222	0	1201621	1202475	-1	34	0.00350877	855	3	putative GTPase protein	essential
SEQ1223	SEQ1223	0	1203068	1203700	-1	3268	0.0900474	633	57	pseudogene	non
SEQ1225	SEQ1225	0	1203702	1204571	-1	2787	0.0689655	870	60	pseudogene	non
SEQ1226	SEQ1226	0	1204568	1204900	-1	582	0.0720721	333	24	putative thioredoxin (fragment)	non
SEQ1227	SEQ1227	0	1204940	1205455	1	0	0	516	0	putative insertion sequence IS861 putative transposase	not defined
SEQ1228	SEQ1228	0	1205479	1206282	1	0	0	804	0	putative isertion sequence IS861 putative transposase	not defined
SEQ1229	SEQ1229	0	1206307	1207161	-1	2484	0.118129	855	101	putative conjugative transposon site-specific recombinase	non
SEQ1231	SEQ1231	0	1207922	1208323	-1	1553	0.149254	402	60	putative DNA-binding protein	non
SEQ1232	SEQ1232	0	1209169	1209414	-1	561	0.130081	246	32	hypothetical protein	non
SEQ1233	eqbN	0	1209536	1210441	-1	1943	0.0960265	906	87	putative membrane protein	non
SEQ1234	eqbM	0	1210463	1211527	-1	2499	0.103286	1065	110	putative oxidoreductase	non
SEQ1235	eqbL	0	1211547	1213292	-1	5653	0.114548	1746	200	ABC transporter ATP-binding membrane protein	non
SEQ1236	eqbK	0	1213297	1215054	-1	4484	0.0989761	1758	174	ABC transporter	non
SEQ1237	eqbJ	0	1215077	1216453	-1	3914	0.116921	1377	161	putative ABC transporter ATP-binding component	non
SEQ1238	eqbI	0	1216467	1217138	-1	1133	0.0848214	672	57	putative transmembrane protein	non
SEQ1239	eqbH	0	1217140	1217727	-1	762	0.0714286	588	42	putative membrane protein	non
SEQ1240	eqbG	0	1217717	1221535	-1	10136	0.076198	3819	291	equibactin nonribosomal peptide synthase protein	non
SEQ1241	eqbF	0	1221519	1223645	-1	3629	0.0855665	2127	182	equibactin biosynthetic protein	non
SEQ1242	eqbE	0	1223642	1229713	-1	12200	0.0806983	6072	490	equibactin equibactin nonribosomal peptide synthase protein	non
SEQ1243	eqbD	0	1229728	1231311	-1	3548	0.0789141	1584	125	equibactin siderophore biosynthetic protein	non
SEQ1244	eqbC	0	1231320	1232003	-1	661	0.0701754	684	48	putative 4'-phosphopantetheinyl transferase superfamily protein	non
SEQ1245	eqbB	0	1231990	1232739	-1	1777	0.0893333	750	67	putative non-ribosomal peptide synthesis thioesterase	non
SEQ1246	eqbA	0	1232968	1233348	-1	3	0.00262467	381	1	putative iron-dependent regulatory protein	essential
SEQ1247	SEQ1247	0	1233405	1233563	-1	228	0.081761	159	13	putative conjugative transposon membrane protein	non
SEQ1249	SEQ1249	0	1233885	1234253	1	866	0.0785908	369	29	putative conjugative transposon mobilization protein	non
SEQ1250	SEQ1250	0	1234253	1235626	1	4743	0.0967977	1374	133	putative conjugative transposon mobilization protein	non
SEQ1251	SEQ1251	0	1235736	1236221	-1	996	0.100823	486	49	putative conjugative transposon membrane protein	not defined
SEQ1252	SEQ1252	0	1236379	1237818	-1	3716	0.0798611	1440	115	putative conjugative transposon single-strand binding protein	non
SEQ1253	SEQ1253	0	1237819	1249746	-1	36043	0.0975017	11928	1163	putative conjugative transposon DNA recombination protein	non
SEQ1254	SEQ1254	0	1249763	1250509	-1	1866	0.103079	747	77	conjugative transposon hypothetical protein	non
SEQ1255	SEQ1255	0	1250551	1251102	-1	1007	0.0833333	552	46	conjugative transposon hypothetical protein	non
SEQ1256	SEQ1256	0	1251106	1252818	-1	5406	0.103911	1713	178	putative DNA topoisomerase	non
SEQ1257	SEQ1257	0	1252990	1253832	-1	1761	0.0735469	843	62	putative abortive infection protein	non
SEQ1258	SEQ1258	0	1253825	1254418	-1	17	0.00505051	594	3	conjugative transposon hypothetical protein	essential
SEQ1259	SEQ1259	0	1254671	1256134	-1	5938	0.10724	1464	157	putative membrane protein	non
SEQ1260	SEQ1260	0	1256112	1256399	-1	771	0.111111	288	32	conjugative transposon hypothetical protein	non
SEQ1261	SEQ1261	0	1256412	1258700	-1	8467	0.119703	2289	274	putative conjugative transposon membrane protein	non
SEQ1262	SEQ1262	0	1258666	1259700	-1	3778	0.100483	1035	104	modification DNA methylase	non
SEQ1263	SEQ1263	0	1259693	1262119	-1	6215	0.0819942	2427	199	putative conjugal transfer protein	non
SEQ1264	SEQ1264	0	1262130	1262540	-1	1146	0.0778589	411	32	putative conjugative transposon membrane protein	non
SEQ1265	SEQ1265	0	1262544	1263038	-1	1200	0.0828283	495	41	putative conjugative transposon membrane protein	non
SEQ1266	SEQ1266	0	1263111	1263929	-1	5122	0.120879	819	99	putative conjugative transposon membrane protein	non
SEQ1267	SEQ1267	0	1263974	1264189	-1	947	0.111111	216	24	putative conjugative transposon membrane protein	not defined
SEQ1268	SEQ1268	0	1264547	1265143	-1	1493	0.0820771	597	49	putative conjugative transposon exported protein	non
SEQ1269	SEQ1269	0	1265140	1265814	-1	1095	0.0755556	675	51	putative ABC transporter	non
SEQ1270	SEQ1270	0	1265815	1267983	-1	6154	0.0894421	2169	194	putative membrane protein	non
SEQ1271	SEQ1271	0	1268091	1268474	-1	1536	0.109375	384	42	putative bacteriocin	non
SEQ1272	SEQ1272	0	1268752	1269399	-1	999	0.0694444	648	45	pseudogene	non
SEQ1273	SEQ1273	0	1269450	1270130	-1	999	0.0543319	681	37	pseudogene	non
SEQ1274	SEQ1274	0	1270226	1271191	-1	1794	0.0693582	966	67	ParB-like nuclease protein	non
SEQ1275	SEQ1275	0	1271184	1271960	-1	1425	0.0669241	777	52	sporulation initiation inhibitor Soj homolog	non
SEQ1276	SEQ1276	0	1272106	1273275	-1	1442	0.0401709	1170	47	pseudogene	non
SEQ1277	SEQ1277	0	1273277	1274998	-1	2847	0.0470383	1722	81	ABC transporter ATP-binding membrane protein	non
SEQ1278	SEQ1278	0	1275447	1277453	1	3794	0.0473343	2007	95	putative surface-anchored 5'-nucleotidase	non
SEQ1279	SEQ1279	0	1277644	1278054	-1	1153	0.0705596	411	29	peptide deformylase	non
SEQ1280	SEQ1280	0	1278186	1279535	-1	2196	0.04	1350	54	NADP-specific glutamate dehydrogenase	non
SEQ1281	SEQ1281	0	1279676	1281452	-1	14781	0.0495217	1777	88	pseudogene	non
SEQ1283	SEQ1283	0	1281452	1283197	-1	2970	0.0486827	1746	85	ABC transporter	non
SEQ1284	SEQ1284	0	1283302	1285169	-1	2614	0.0380086	1868	71	pseudogene	non
SEQ1286	SEQ1286	0	1285162	1286376	-1	22	0.000823045	1215	1	CCA-adding enzyme	essential
SEQ1287	SEQ1287	0	1286473	1287321	-1	284	0.0129564	849	11	DegV family protein	non
SEQ1288	SEQ1288	0	1287321	1287701	-1	153	0.0183727	381	7	conserved hypothetical protein	non
SEQ1289	SEQ1289	0	1287906	1288772	-1	0	0	867	0	putative isertion sequence IS861 putative transposase	not defined
SEQ1290	SEQ1290	0	1288769	1289257	-1	0	0	489	0	putative insertion sequence IS861 putative transposase	not defined
SEQ1291	SEQ1291	0	1289356	1290066	-1	351	0.0281294	711	20	mannosyl-glycoprotein endo-beta-N-acetylglucosaminidase family protein	non
SEQ1292	SEQ1292	0	1290513	1291871	-1	2290	0.0676968	1359	92	conserved integral membrane protein	non
SEQ1293	SEQ1293	0	1292102	1292236	-1	495	0.0962963	135	13	hypothetical protein	non
SEQ1294	SEQ1294	0	1292279	1292509	-1	694	0.0822511	231	19	hypothetical protein	non
SEQ1295	SEQ1295	0	1292603	1293016	-1	524	0.0797101	414	33	putative membrane protein	non
SEQ1296	SEQ1296	0	1293051	1293248	-1	713	0.136364	198	27	putative transcriptional regulator	non
SEQ1297	SEQ1297	0	1293530	1294003	-1	5	0.0021097	474	1	putative transposase	not defined
SEQ1298	SEQ1298	0	1294455	1295054	-1	1294	0.0583333	600	35	mannosyl-glycoprotein endo-beta-N-acetylglucosaminidase family protein	non
SEQ1299	SEQ1299	0	1295632	1297578	-1	2440	0.0323575	1947	63	putative fructose-specific phosphotransferase system (PTS)	non
SEQ1300	SEQ1300	0	1297575	1298486	-1	706	0.0285088	912	26	putative 1-phosphofructokinase	non
SEQ1301	SEQ1301	0	1298483	1299196	-1	907	0.0434174	714	31	DeoR family regulatory protein	non
SEQ1302	SEQ1302	0	1299631	1300554	-1	929	0.0357143	924	33	putative ketopantoate reductase	non
SEQ1303	SEQ1303	0	1300566	1301624	-1	1182	0.0406043	1059	43	putative membrane protein	non
SEQ1304	SEQ1304	0	1301756	1302748	-1	254	0.0271903	993	27	pyridine nucleotide-disulphide oxidoreductase family protein	non
SEQ1305	SEQ1305	0	1302748	1303479	-1	28	0.00273224	732	2	tRNA (Guanine-N(1)-)-methyltransferase	essential
SEQ1306	SEQ1306	0	1303469	1303987	-1	0	0	519	0	16S rRNA processing protein	essential
SEQ1307	SEQ1307	0	1305262	1305501	-1	46	0.0125	240	3	conserved hypothetical protein	non
SEQ1307a	SEQ1307a	0	1304761	1305096	-1	597	0.0535714	336	18	pseudogene	non
SEQ1308	SEQ1308	0	1305511	1305783	-1	3	0.003663	273	1	30S ribosomal protein S16	essential
SEQ1309	SEQ1309	0	1306214	1306831	-1	389	0.0420712	618	26	putative membrane protein	non
SEQ1310	SEQ1310	0	1306824	1308050	-1	895	0.0244499	1227	30	putative permease	non
SEQ1311	SEQ1311	0	1308059	1308769	-1	540	0.02391	711	17	ABC transporter ATP-binding protein	non
SEQ1312	SEQ1312	0	1308769	1310031	-1	1418	0.037213	1263	47	putative exported protein	non
SEQ1313	SEQ1313	0	1310346	1313522	-1	2913	0.0258105	3177	82	carbamoyl-phosphate synthase large chain	non
SEQ1314	SEQ1314	0	1313940	1315031	-1	771	0.0283883	1092	31	carbamoyl-phosphate synthase small chain	non
SEQ1315	SEQ1315	0	1315054	1315989	-1	504	0.0267094	936	25	aspartate carbamoyltransferase	non
SEQ1316	SEQ1316	0	1316047	1317306	-1	410	0.0293651	1260	37	uracil permease	non
SEQ1317	SEQ1317	0	1317322	1317843	-1	71	0.0191571	522	10	PyrR bifunctional protein [includes: pyrimidine operon regulatory protein; uracil phosphoribosyltransferase]	non
SEQ1318	SEQ1318	0	1318205	1318819	1	1114	0.0569106	615	35	putative membrane protein	non
SEQ1319	SEQ1319	0	1318900	1319790	-1	551	0.0359147	891	32	putative RNA pseudouridylate synthase	non
SEQ1320	SEQ1320	0	1319780	1320238	-1	343	0.043573	459	20	lipoprotein signal peptidase	non
SEQ1321	SEQ1321	0	1320466	1321395	-1	1014	0.0462366	930	43	LysR family regulatory protein	non
SEQ1322	SEQ1322	0	1321802	1322095	-1	0	0	294	0	50S ribosomal protein L27	essential
SEQ1323	SEQ1323	0	1322117	1322449	-1	0	0	333	0	conserved hypothetical protein	essential
SEQ1324	SEQ1324	0	1322462	1322776	-1	0	0	315	0	50S ribosomal protein L21	essential
SEQ1325	SEQ1325	0	1323006	1324199	-1	923	0.0242881	1194	29	putative membrane protein	non
SEQ1326	SEQ1326	0	1324464	1325081	1	586	0.0242718	618	15	putative lipoprotein	non
SEQ1327	SEQ1327	0	1325379	1326608	-1	1187	0.0414634	1230	51	Major Facilitator Superfamily protein	non
SEQ1328	SEQ1328	0	1326643	1328574	-1	4067	0.0776398	1932	150	pseudogene	non
SEQ1330	SEQ1330	0	1329107	1329973	-1	1982	0.071511	867	62	putative DNA-binding protein	non
SEQ1331	SEQ1331	0	1330222	1331088	-1	37	0.00230681	867	2	putative isertion sequence IS861 putative transposase	not defined
SEQ1332	SEQ1332	0	1331085	1331573	-1	0	0	489	0	putative insertion sequence IS861 putative transposase	not defined
SEQ1333	SEQ1333	0	1332150	1333409	1	0	0	1260	0	putative transposase	not defined
SEQ1335	SEQ1335	0	1333457	1334659	-1	0	0	1203	0	putative 30S ribosomal protein S1	essential
SEQ1336	SEQ1336	0	1335038	1335271	-1	18	0.017094	234	4	conserved hypothetical protein	non
SEQ1337	SEQ1337	0	1335336	1336358	-1	670	0.0244379	1023	25	putative branched-chain-amino-acid aminotransferase	non
SEQ1338	SEQ1338	0	1336459	1338927	-1	0	0	2469	0	topoisomerase IV subunit A	essential
SEQ1339	SEQ1339	0	1339393	1340208	-1	288	0.0147059	816	12	conserved hypothetical protein	non
SEQ1340	SEQ1340	0	1340310	1342259	-1	0	0	1950	0	topoisomerase IV subunit B	essential
SEQ1341	SEQ1341	0	1342392	1343039	1	0	0	648	0	putative membrane protein	essential
SEQ1342	SEQ1342	0	1343093	1344367	-1	449	0.0243137	1275	31	putative dihydroorotase	non
SEQ1343	SEQ1343	0	1344599	1345252	-1	412	0.0229358	654	15	uracil-DNA glycosylase	non
SEQ1344	SEQ1344	0	1345264	1345671	-1	417	0.0343137	408	14	putative acetyltransferase	non
SEQ1345	SEQ1345	0	1345802	1346455	-1	902	0.0366972	654	24	transport system membrane protein	non
SEQ1346	SEQ1346	0	1346483	1347349	-1	1102	0.0415225	867	36	extracellular solute-binding protein	non
SEQ1347	SEQ1347	0	1347469	1348923	-1	1142	0.0226804	1455	33	putative amidase	non
SEQ1348	SEQ1348	0	1349158	1349901	-1	760	0.0282258	744	21	acetyltransferase (GNAT) family protein	non
SEQ1349	SEQ1349	0	1349953	1350588	-1	14	0.00314465	636	2	orotate phosphoribosyltransferase	essential
SEQ1350	SEQ1350	0	1350648	1351340	-1	9	0.004329	693	3	orotidine 5'-phosphate decarboxylase	essential
SEQ1351	SEQ1351	0	1351961	1352410	-1	156	0.02	450	9	conserved hypothetical protein	non
SEQ1352	SEQ1352	0	1352750	1353658	1	642	0.029703	909	27	LysR family regulatory protein	non
SEQ1353	SEQ1353	0	1353791	1354576	-1	712	0.0343511	786	27	conserved hypothetical protein	non
SEQ1354	SEQ1354	0	1354667	1355476	-1	322	0.0345679	810	28	putative purine nucleoside phosphorylase	non
SEQ1355	SEQ1355	0	1355689	1356900	-1	1844	0.0346535	1212	42	phosphopentomutase	non
SEQ1356	SEQ1356	0	1356978	1357661	-1	20	0.00146199	684	1	ribose 5-phosphate isomerase A	essential
SEQ1357	SEQ1357	0	1358109	1358423	-1	327	0.0507937	315	16	conserved hypothetical protein	non
SEQ1358	SEQ1358	0	1358430	1359107	-1	436	0.0353982	678	24	putative membrane protein	non
SEQ1359	SEQ1359	0	1359129	1359815	-1	748	0.0436681	687	30	putative membrane protein	non
SEQ1360	SEQ1360	0	1359837	1360523	-1	1000	0.0524017	687	36	putative membrane protein	non
SEQ1361	SEQ1361	0	1360517	1362127	-1	1895	0.0453135	1611	73	hypothetical protein	non
SEQ1362	SEQ1362	0	1362117	1362449	-1	513	0.045045	333	15	hypothetical protein	non
SEQ1363	SEQ1363	0	1362454	1362768	-1	471	0.0507937	315	16	conserved hypothetical protein	non
SEQ1364	SEQ1364	0	1362891	1363139	-1	224	0.0361446	249	9	conserved hypothetical protein	non
SEQ1365	SEQ1365	0	1363384	1364760	1	117	0.0108932	1377	15	tRNA modification GTPase TrmE	non
SEQ1366	SEQ1366	0	1365027	1366436	-1	1182	0.0397163	1410	56	putative Xaa-His dipeptidase	non
SEQ1367	SEQ1367	0	1366517	1367119	-1	299	0.0315091	603	19	nitroreductase family protein	non
SEQ1368	SEQ1368	0	1367247	1369031	-1	2665	0.0358543	1785	64	UvrABC system protein C	non
SEQ1369	SEQ1369	0	1369284	1370321	-1	1879	0.0423892	1038	44	extracellular solute-binding protein	non
SEQ1370	SEQ1370	0	1370318	1371103	-1	712	0.0343511	786	27	response regulator protein	non
SEQ1371	SEQ1371	0	1371107	1372741	-1	2514	0.0477064	1635	78	sensor histidine kinase	non
SEQ1372	SEQ1372	0	1372931	1373758	-1	1642	0.0507246	828	42	sugar phosphotransferase system (PTS)	non
SEQ1373	SEQ1373	0	1373755	1374564	-1	1396	0.0333333	810	27	sugar phosphotransferase system (PTS)	non
SEQ1374	SEQ1374	0	1374582	1375073	-1	953	0.0528455	492	26	sugar phosphotransferase system (PTS)	non
SEQ1375	SEQ1375	0	1375088	1375513	-1	1016	0.0633803	426	27	sugar phosphotransferase system (PTS)	non
SEQ1376	SEQ1376	0	1375857	1376876	-1	1519	0.0480392	1020	49	putative membrane protein	non
SEQ1377	SEQ1377	0	1377164	1377601	-1	759	0.0342466	438	15	peptide methionine sulfoxide reductase	non
SEQ1378	SEQ1378	0	1377634	1377789	-1	293	0.0512821	156	8	hypothetical protein	non
SEQ1379	SEQ1379	0	1378143	1379975	-1	914	0.0229133	1833	42	GTP-binding protein LepA	non
SEQ1380	SEQ1380	0	1380674	1381030	-1	434	0.0560224	357	20	pseudogene	non
SEQ1381	SEQ1381	0	1381112	1381405	-1	355	0.0714286	294	21	putative bacteriocin immunity protein	non
SEQ1382	SEQ1382	0	1381435	1381701	-1	537	0.0636704	267	17	putative bacteriocin	non
SEQ1383	SEQ1383	0	1381871	1382341	1	1237	0.0764331	471	36	pseudogene	non
SEQ1384	SEQ1384	0	1382647	1384368	1	0	0	1722	0	transposase	not defined
SEQ1385	SEQ1385	0	1384439	1385734	1	2812	0.0686728	1296	89	pseudogene	non
SEQ1386	SEQ1386	0	1385828	1385983	1	166	0.0705128	156	11	bacteriocin-like peptide	non
SEQ1387	SEQ1387	0	1386165	1386648	-1	932	0.0805785	484	39	pseudogene	non
SEQ1389	SEQ1389	0	1386917	1387390	-1	192	0.0105485	474	5	putative transposase	not defined
SEQ1390	SEQ1390	0	1387672	1388037	-1	39	0.00273224	366	1	50S ribosomal protein L7/L12	essential
SEQ1391	SEQ1391	0	1388102	1388665	-1	0	0	564	0	50S ribosomal protein L10	essential
SEQ1392	SEQ1392	0	1388898	1389539	-1	697	0.0358255	642	23	putative membrane protein	non
SEQ1393	SEQ1393	0	1389536	1390303	-1	3076	0.0325521	768	25	haloacid dehalogenase-like hydrolase	non
SEQ1394	SEQ1394	0	1390303	1391055	-1	834	0.0292165	753	22	putative acyl-ACP thioesterase	non
SEQ1395	SEQ1395	0	1391066	1392196	-1	1472	0.0300619	1131	34	putative oxygen-independent coproporphyrinogen III oxidase	non
SEQ1396	SEQ1396	0	1392263	1392916	-1	659	0.0275229	654	18	hypothetical protein	non
SEQ1397	SEQ1397	0	1392983	1394335	-1	0	0	1353	0	putative phosphoglucosamine mutase	essential
SEQ1398	SEQ1398	0	1394388	1395344	-1	333	0.0177638	957	17	putative exported protein	non
SEQ1399	SEQ1399	0	1395341	1396192	-1	0	0	852	0	putative membrane protein	essential
SEQ1400	SEQ1400	0	1396294	1397637	1	0	0	1344	0	Mur ligase family protein	essential
SEQ1401	SEQ1401	0	1397637	1398425	1	89	0.00633714	789	5	conserved hypothetical protein	essential
SEQ1402	SEQ1402	0	1399049	1400038	-1	37	0.0020202	990	2	putative lipoate-protein ligase A	essential
SEQ1403	SEQ1403	0	1400280	1402049	-1	3	0.000564972	1770	1	dihydrolipoamide dehydrogenase	essential
SEQ1404	SEQ1404	0	1402258	1403667	-1	0	0	1410	0	dihydrolipoamide acetyltransferase component of pyruvate dehydrogenase complex	essential
SEQ1405	SEQ1405	0	1403791	1404789	-1	6	0.002002	999	2	putative pyruvate dehydrogenase E1 component	essential
SEQ1406	SEQ1406	0	1404869	1405837	-1	0	0	969	0	putative pyruvate dehydrogenase E1 component	essential
SEQ1407	SEQ1407	0	1406343	1408292	-1	1978	0.0338462	1950	66	ABC transporter ATP-binding protein	non
SEQ1408	SEQ1408	0	1408663	1409448	-1	621	0.0343511	786	27	putative esterase	non
SEQ1409	SEQ1409	0	1409554	1411215	-1	0	0	1662	0	metallo-beta-lactamase superfamily protein	essential
SEQ1410	SEQ1410	0	1411425	1412183	-1	811	0.0342556	759	26	ABC transporter ATP-binding protein	non
SEQ1411	SEQ1411	0	1412180	1413049	-1	1153	0.0517241	870	45	ABC transporter permease protein	non
SEQ1412	SEQ1412	0	1413063	1414058	-1	717	0.0331325	996	33	putative exported protein	non
SEQ1413	SEQ1413	0	1414410	1416080	1	1479	0.0424895	1671	71	putative fibronectin/fibrinogen-binding protein	non
SEQ1414	SEQ1414	0	1416169	1417407	-1	1930	0.0451977	1239	56	conserved hypothetical protein	non
SEQ1415	SEQ1415	0	1417397	1418578	-1	3818	0.0499154	1182	59	putative membrane protein	non
SEQ1416	SEQ1416	0	1418641	1419117	-1	236	0.0188679	477	9	mutator MutX protein (7	non
SEQ1417	SEQ1417	0	1419295	1420341	-1	59	0.00095511	1047	1	putative dTDP-glucose-4	essential
SEQ1418	SEQ1418	0	1420533	1421132	-1	0	0	600	0	putative dTDP-4-keto-6-deoxyglucose-3	essential
SEQ1419	SEQ1419	0	1421129	1422058	-1	10	0.00107527	930	1	glucose-1-phosphate thymidyl transferase	essential
SEQ1420	SEQ1420	0	1422055	1423164	-1	1234	0.0243243	1110	27	FAD dependent oxidoreductase	non
SEQ1421	SEQ1421	0	1423219	1424007	-1	791	0.0329531	789	26	NIF3 (NGG1p interacting factor 3) family protein	non
SEQ1422	SEQ1422	0	1423997	1424683	-1	3	0.0014556	687	1	conserved hypothetical protein	essential
SEQ1423	SEQ1423	0	1424757	1425419	-1	568	0.0316742	663	21	putative endonuclease III	non
SEQ1424	SEQ1424	0	1425419	1426096	-1	3	0.00147493	678	1	putative DNA replication protein DnaD	essential
SEQ1425	SEQ1425	0	1426163	1426681	-1	3	0.00192678	519	1	adenine phosphoribosyltransferase	essential
SEQ1426	SEQ1426	0	1426761	1427129	-1	252	0.0243902	369	9	conserved hypothetical protein	non
SEQ1427	SEQ1427	0	1427138	1429348	-1	1647	0.0248756	2211	55	putative single-stranded-DNA-specific exonuclease	non
SEQ1428	SEQ1428	0	1429345	1430109	-1	768	0.0339869	765	26	short chain dehydrogenase	non
SEQ1429	SEQ1429	0	1430109	1431038	-1	13	0.00107527	930	1	ribonuclease Z	essential
SEQ1430	SEQ1430	0	1431053	1431691	-1	136	0.0156495	639	10	conserved hypothetical protein	non
SEQ1431	SEQ1431	0	1431684	1432922	-1	739	0.0258273	1239	32	putative GTPase	non
SEQ1432	SEQ1432	0	1433007	1433897	-1	408	0.016835	891	15	tRNA delta(2)-isopentenylpyrophosphate transferase	non
SEQ1433	SEQ1433	0	1434024	1434206	1	167	0.0382514	183	7	putative exported protein	non
SEQ1434	SEQ1434	0	1434418	1434999	-1	4210	0.0463918	582	27	phosphoribulokinase/uridine kinase family protein	non
SEQ1435	SEQ1435	0	1435156	1437420	-1	2474	0.0362031	2265	82	putative glycogen phosphorylase	non
SEQ1436	SEQ1436	0	1437446	1438948	-1	896	0.0299401	1503	45	putative 4-alpha-glucanotransferase	non
SEQ1437	SEQ1437	0	1439155	1440177	-1	933	0.0439883	1023	45	LacI family transcriptional repressor	non
SEQ1438	SEQ1438	0	1440424	1441677	1	11083	0.0446571	1254	56	putative maltose/maltodextrin-binding protein precursor	non
SEQ1439	SEQ1439	0	1441977	1443338	1	1592	0.0469897	1362	64	putative maltose/maltodextrin ABC transport system permease protein	non
SEQ1440	SEQ1440	0	1443338	1444174	1	1534	0.0406213	837	34	putative maltose/maltodextrin ABC transport system permease protein	non
SEQ1441	SEQ1441	0	1444275	1444790	1	0	0	516	0	putative insertion sequence IS861 putative transposase	not defined
SEQ1442	SEQ1442	0	1444814	1445617	1	0	0	804	0	putative isertion sequence IS861 putative transposase	not defined
SEQ1443	SEQ1443	0	1445680	1446510	-1	886	0.0336943	831	28	putative maltodextrose utilization protein MalA	non
SEQ1444	SEQ1444	0	1446535	1447395	-1	722	0.0383275	861	33	putative maltose/maltodextrin ABC transport system permease protein	non
SEQ1445	SEQ1445	0	1447396	1448700	-1	1272	0.0413793	1305	54	putative maltose/maltodextrin ABC transport system permease protein	non
SEQ1446	amyA	0	1448776	1450908	-1	2572	0.0417253	2133	89	cyclomaltodextrin glucanotransferase precursor	non
SEQ1447	SEQ1447	0	1450937	1452637	-1	2193	0.0352734	1701	60	cyclomaltodextrinase (maltogenic alpha-amylase)	non
SEQ1448	SEQ1448	0	1452810	1454069	-1	1320	0.034127	1260	43	putative maltose/maltodextrin-binding protein precursor	non
SEQ1449	SEQ1449	0	1454610	1455584	-1	1201	0.0420513	975	41	putative membrane protein	non
SEQ1450	SEQ1450	0	1455618	1456871	-1	353	0.0207337	1254	26	putative D-alanyl-lipoteichoic acid biosynthesis protein	non
SEQ1451	SEQ1451	0	1456864	1457103	-1	113	0.0291667	240	7	D-alanyl carrier protein	non
SEQ1452	SEQ1452	0	1457121	1458368	-1	294	0.0200321	1248	25	putative activated D-alanine transport protein	non
SEQ1453	SEQ1453	0	1458365	1459903	-1	274	0.0155945	1539	24	D-alanine--poly(phosphoribitol) ligase subunit 1	non
SEQ1454	SEQ1454	0	1460397	1462388	-1	1126	0.0210843	1992	42	UvrABC system protein B (UvrB protein)	non
SEQ1455	SEQ1455	0	1462580	1464745	1	0	0	2166	0	putative glutamine ABC transporter	essential
SEQ1456	SEQ1456	0	1464745	1465485	1	54	0.00134953	741	1	putative glutamine ABC transporter	essential
SEQ1457	SEQ1457	0	1465791	1467170	-1	18923	0.0318841	1380	44	sugar phosphotransferase system (PTS)	non
SEQ1458	SEQ1458	0	1467245	1467676	-1	440	0.025463	432	11	conserved hypothetical protein	non
SEQ1459	SEQ1459	0	1467679	1468014	-1	136	0.014881	336	5	putative lactose/cellobiose-specific phosphotransferase system (PTS)	non
SEQ1460	SEQ1460	0	1468011	1468328	-1	364	0.0408805	318	13	putative lactose/cellobiose-specific phosphotransferase system (PTS)	non
SEQ1461	SEQ1461	0	1468342	1470336	-1	2435	0.0406015	1995	81	putative regulatory protein	non
SEQ1462	SEQ1462	0	1470442	1471539	-1	1901	0.0373406	1098	41	conserved hypothetical protein	non
SEQ1463	SEQ1463	0	1471546	1472946	-1	1697	0.0442541	1401	62	putative beta-glucosidase	non
SEQ1464	SEQ1464	0	1473281	1473985	1	1713	0.0453901	705	32	nicotinamide mononucleotide transporter	non
SEQ1465	SEQ1465	0	1474038	1474196	-1	21	0.00628931	159	1	conserved hypothetical protein	essential
SEQ1466	SEQ1466	0	1474317	1475630	-1	5	0.000761035	1314	1	putative GTP-binding protein	essential
SEQ1467	pepS	0	1476073	1476780	1	447	0.0240113	708	17	pseudogene	non
SEQ1468	SEQ1468	0	1476979	1477692	-1	537	0.0238095	714	17	putative ribosomal small subunit pseudouridine synthase B	non
SEQ1469	SEQ1469	0	1477857	1478216	1	263	0.0194444	360	7	thioesterase superfamily protein	non
SEQ1470	SEQ1470	0	1478306	1479529	-1	674	0.0277778	1224	34	major facilitator superfamily protein	non
SEQ1471	SEQ1471	0	1479888	1481372	1	1395	0.030303	1485	45	conserved hypothetical protein	non
SEQ1472	SEQ1472	0	1481428	1481832	-1	431	0.0271605	405	11	thioesterase superfamily protein	non
SEQ1473	SEQ1473	0	1482434	1482556	-1	37	0.0325203	123	4	hypothetical protein	non
SEQ1474	SEQ1474	0	1482695	1483231	-1	200	0.0204842	537	11	acetyltransferase (GNAT) family protein	non
SEQ1475	SEQ1475	0	1483427	1484065	-1	633	0.028169	639	18	haloacid dehalogenase-like hydrolase	non
SEQ1476	SEQ1476	0	1484284	1484655	1	331	0.0215054	372	8	putative membrane protein	non
SEQ1477	SEQ1477	0	1484805	1485320	1	0	0	516	0	putative insertion sequence IS861 putative transposase	not defined
SEQ1478	SEQ1478	0	1485344	1486147	1	0	0	804	0	putative isertion sequence IS861 putative transposase	not defined
SEQ1479	SEQ1479	0	1486225	1489412	-1	2275	0.0247804	3188	79	pseudogene	non
SEQ1481	SEQ1481	0	1489452	1490081	-1	523	0.0190476	630	12	putative KHG/KDPG aldolase [includes: 4-hydroxy-2-oxoglutarate aldolase; 2-dehydro-3-deoxy-phosphogluconate aldolase]	non
SEQ1482	SEQ1482	0	1490083	1491084	-1	766	0.0219561	1002	22	PfkB family carbohydrate kinase	non
SEQ1483	SEQ1483	0	1491117	1491758	-1	260	0.0186916	642	12	putative sugar-phosphate isomerase	non
SEQ1484	SEQ1484	0	1491793	1492587	-1	562	0.0176101	795	14	putative gluconate 5-dehydrogenase	non
SEQ1485	SEQ1485	0	1492896	1493330	1	529	0.0413793	435	18	putative N-acetylgalactosamine-specific phosphotransferase system (PTS)	non
SEQ1486	SEQ1486	0	1493330	1494529	1	1025	0.0283333	1200	34	putative unsaturated glucuronyl hydrolase	non
SEQ1487	SEQ1487	0	1494575	1495063	1	760	0.0429448	489	21	putative N-acetylgalactosamine-specific phosphotransferase system (PTS)	non
SEQ1488	SEQ1488	0	1495078	1495857	1	675	0.0333333	780	26	putative N-acetylgalactosamine-specific phosphotransferase system (PTS)	non
SEQ1489	SEQ1489	0	1495844	1496665	1	813	0.0364964	822	30	putative N-acetylgalactosamine-specific phosphotransferase system (PTS)	non
SEQ1490	SEQ1490	0	1497065	1498066	1	873	0.0409182	1002	41	LacI family regulatory protein	non
SEQ1491	SEQ1491	0	1498656	1498922	1	0	0	267	0	conserved hypothetical protein	essential
SEQ1492	SEQ1492	0	1498934	1499293	1	0	0	360	0	pseudogene	essential
SEQ1494	SEQ1494	0	1499284	1500690	1	0	0	1407	0	pseudogene	essential
SEQ1496	SEQ1496	0	1500687	1501193	1	0	0	507	0	putative exported protein	essential
SEQ1497	SEQ1497	0	1501392	1504073	-1	5	0.000372856	2682	1	cation transporting ATPase	essential
SEQ1498	SEQ1498	0	1504421	1504807	-1	354	0.0361757	387	14	conserved hypothetical protein	non
SEQ1499	SEQ1499	0	1504888	1506189	1	458	0.0184332	1302	24	putative phosphohydrolase	non
SEQ1500	SEQ1500	0	1506414	1507223	1	250	0.0111111	810	9	haloacid dehalogenase-like hydrolase	non
SEQ1501	SEQ1501	0	1507208	1508437	1	0	0	1230	0	putative peptidoglycan pentaglycine interpeptide biosynthesis protein	essential
SEQ1502	SEQ1502	0	1508437	1509672	1	219	0.00161812	1236	2	putative peptidoglycan branched peptide synthesis protein	essential
SEQ1503	SEQ1503	0	1509881	1510639	-1	31	0.00131752	759	1	triosephosphate isomerase	essential
SEQ1504	SEQ1504	0	1510905	1512119	-1	3	0.000823045	1215	1	elongation factor Tu (EF-Tu)	essential
SEQ1505	SEQ1505	0	1513052	1516198	1	4957	0.0359072	3147	113	putative exported protein	non
SEQ1507	SEQ1507	0	1516492	1517585	-1	422	0.0164534	1094	18	pseudogene	non
SEQ1509	SEQ1509	0	1517569	1518039	-1	290	0.0276008	471	13	RNA polymerase sigma factor protein	non
SEQ1510	SEQ1510	0	1518352	1518675	-1	321	0.0524691	324	17	conserved hypothetical protein	non
SEQ1511	SEQ1511	0	1518676	1519224	-1	564	0.0491803	549	27	hypothetical protein	non
SEQ1512	SEQ1512	0	1519331	1519744	-1	355	0.0603865	414	25	hypothetical protein	non
SEQ1513	SEQ1513	0	1519737	1520165	-1	707	0.0722611	429	31	hypothetical protein	non
SEQ1514	SEQ1514	0	1520162	1520683	-1	771	0.045977	522	24	hypothetical protein	non
SEQ1515	SEQ1515	0	1520825	1521247	-1	545	0.0070922	423	3	hypothetical protein	ambiguous
SEQ1516	SEQ1516	0	1521229	1521990	-1	863	0.0380577	762	29	hypothetical protein	non
SEQ1517	SEQ1517	0	1522117	1522440	-1	139	0.0462963	324	15	conserved hypothetical protein	non
SEQ1518	SEQ1518	0	1522441	1523244	-1	801	0.0472637	804	38	hypothetical protein	non
SEQ1519	SEQ1519	0	1523296	1523883	-1	583	0.042517	588	25	hypothetical protein	non
SEQ1520	SEQ1520	0	1524078	1524881	-1	36	0.00124378	804	1	putative isertion sequence IS861 putative transposase	not defined
SEQ1521	SEQ1521	0	1524996	1525451	-1	0	0	456	0	putative insertion sequence IS861 putative transposase	not defined
SEQ1522	SEQ1522	0	1525559	1526464	-1	5	0.00110375	906	1	haloacid dehalogenase-like hydrolase	essential
SEQ1523	SEQ1523	0	1526776	1528253	-1	1923	0.0358593	1478	53	pseudogene	non
SEQ1525	SEQ1525	0	1528596	1530089	1	0	0	1494	0	lysyl-tRNA synthetase	essential
SEQ1526	SEQ1526	0	1530199	1530336	-1	202	0.0724638	138	10	hypothetical protein	non
SEQ1527	SEQ1527	0	1530452	1530592	1	45	0.035461	141	5	putative membrane protein	non
SEQ1528	SEQ1528	0	1531005	1531190	-1	223	0.0376344	186	7	pseudogene	non
SEQ1529	SEQ1529	0	1531488	1531700	-1	455	0.0422535	213	9	conserved hypothetical protein	non
SEQ1530	SEQ1530	0	1531835	1532098	1	418	0.0416667	264	11	conserved hypothetical protein	non
SEQ1531	SEQ1531	0	1532256	1533542	-1	1656	0.034965	1287	45	putative peptidase	non
SEQ1532	SEQ1532	0	1533650	1534576	-1	1704	0.0517799	927	48	putative peptidase	non
SEQ1533	SEQ1533	0	1534734	1536131	-1	0	0	1398	0	transposase	not defined
SEQ1534	SEQ1534	0	1536248	1536589	1	156	0.0146199	342	5	putative membrane protein	non
SEQ1535	SEQ1535	0	1536715	1537140	-1	537	0.0492958	426	21	putative exported protein	non
SEQ1536	SEQ1536	0	1537137	1537541	-1	490	0.0419753	405	17	putative exported protein	non
SEQ1537	SEQ1537	0	1537563	1538342	-1	631	0.0346154	780	27	prolipoprotein diacylglyceryl transferase	non
SEQ1538	SEQ1538	0	1538339	1539271	-1	3	0.00107181	933	1	HPr kinase/phosphorylase	essential
SEQ1539	SEQ1539	0	1539328	1539438	-1	113	0.045045	111	5	hypothetical protein	non
SEQ1540	SEQ1540	0	1539549	1539821	-1	56	0.018315	273	5	putative membrane protein	non
SEQ1541	SEQ1541	0	1539885	1540322	-1	412	0.0273973	438	12	SprT-like protein	non
SEQ1542	SEQ1542	0	1540309	1542441	-1	1890	0.0215659	2133	46	putative transcription accessory protein	non
SEQ1543	SEQ1543	0	1542609	1542935	-1	205	0.030581	327	10	putative exported protein	non
SEQ1544	SEQ1544	0	1543211	1543963	-1	946	0.0398406	753	30	phosphate import ATP-binding protein 3	non
SEQ1545	SEQ1545	0	1543965	1544780	-1	687	0.0281863	816	23	ABC transporter permease protein	non
SEQ1546	SEQ1546	0	1544773	1545636	-1	957	0.03125	864	27	ABC transporter permease protein	non
SEQ1547	SEQ1547	0	1545706	1546587	-1	889	0.0351474	882	31	putative lipoprotein	non
SEQ1548	SEQ1548	0	1546737	1548062	-1	1813	0.0316742	1326	42	putative alkaline phosphatase synthesis sensor protein	non
SEQ1549	SEQ1549	0	1548046	1548768	-1	542	0.0248963	723	18	alkaline phosphatase synthesis transcriptional regulatory protein	non
SEQ1550	SEQ1550	0	1548922	1549095	1	124	0.0229885	174	4	conserved hypothetical protein	non
SEQ1551	SEQ1551	0	1549136	1550038	1	887	0.0332226	903	30	putative permease	non
SEQ1552	SEQ1552	0	1550014	1550853	1	621	0.022619	840	19	putative membrane protein	non
SEQ1553	SEQ1553	0	1551038	1552459	-1	1198	0.0302391	1422	43	6-phospho-beta-glucosidase	non
SEQ1554	SEQ1554	0	1552486	1554348	-1	2087	0.0316694	1863	59	beta-glucoside-specific phosphotransferase system (PTS)	non
SEQ1555	SEQ1555	0	1554353	1555192	-1	1357	0.0464286	840	39	transcription antiterminator	non
SEQ1556	SEQ1556	0	1555481	1556938	-1	0	0	1458	0	putative cell division protein FtsY	essential
SEQ1557	SEQ1557	0	1556938	1557765	-1	443	0.0217391	828	18	haloacid dehalogenase-like hydrolase	non
SEQ1558	SEQ1558	0	1557766	1558563	-1	347	0.0125313	798	10	putative haloacid dehalogenase-like hydrolase	non
SEQ1559	SEQ1559	0	1559081	1559590	-1	414	0.0372549	510	19	putative exported protein	non
SEQ1560	SEQ1560	0	1559587	1560210	-1	635	0.0576923	624	36	ABC transporter	non
SEQ1561	SEQ1561	0	1560210	1562198	-1	2263	0.0507793	1989	101	putative membrane protein	non
SEQ1562	SEQ1562	0	1562259	1562564	-1	390	0.0326797	306	10	putative exported protein	non
SEQ1563	SEQ1563	0	1562731	1563048	-1	241	0.0345912	318	11	conserved hypothetical protein	non
SEQ1564	SEQ1564	0	1563030	1564319	-1	720	0.0147287	1290	19	conserved hypothetical protein	non
SEQ1565	SEQ1565	0	1564321	1564761	-1	674	0.0566893	441	25	putative membrane protein	non
SEQ1566	SEQ1566	0	1565129	1568680	-1	962	0.0152027	3552	54	putative chromosome partition protein	non
SEQ1567	SEQ1567	0	1568681	1569373	-1	3	0.001443	693	1	ribonuclease III	essential
SEQ1568	SEQ1568	0	1569626	1571347	1	0	0	1722	0	transposase	not defined
SEQ1569	SEQ1569	0	1571640	1573220	-1	1893	0.0404807	1581	64	putative regulatory protein-RofA related	non
SEQ1570	SEQ1570	0	1574281	1576143	1	7586	0.0477724	1863	89	putative DNA adenine methylase	non
SEQ1571	SEQ1571	0	1576164	1577789	-1	2789	0.0590406	1626	96	putative restriction endonuclease	non
SEQ1572	SEQ1572	0	1578011	1578814	-1	7	0.00124378	804	1	putative isertion sequence IS861 putative transposase	not defined
SEQ1573	SEQ1573	0	1578838	1579384	-1	0	0	547	0	pseudogene	essential
SEQ1575	SEQ1575	0	1579466	1580278	-1	986	0.0393604	813	32	metallo-beta-lactamase superfamily protein	non
SEQ1576	SEQ1576	0	1580279	1581631	-1	791	0.0295639	1353	40	sensor histidine kinase	non
SEQ1577	SEQ1577	0	1581624	1582334	-1	27	0.00281294	711	2	response regulator protein	essential
SEQ1578	SEQ1578	0	1582533	1583552	-1	1031	0.0303922	1020	31	conserved hypothetical protein	non
SEQ1579	SEQ1579	0	1583598	1584860	-1	1541	0.02692	1263	34	conserved hypothetical protein	non
SEQ1580	SEQ1580	0	1584850	1585965	-1	1952	0.031362	1116	35	putative thiolase	non
SEQ1581	SEQ1581	0	1585962	1586510	-1	605	0.0327869	549	18	conserved hypothetical protein	non
SEQ1583	SEQ1583	0	1586996	1587511	1	0	0	516	0	putative insertion sequence IS861 putative transposase	not defined
SEQ1584	SEQ1584	0	1587535	1588338	1	0	0	804	0	putative isertion sequence IS861 putative transposase	not defined
SEQ1585	SEQ1585	0	1588363	1588686	-1	1047	0.0617284	324	20	pseudogene	non
SEQ1586	SEQ1586	0	1589170	1590522	-1	1946	0.0569106	1353	77	putative lantibiotic two-component sensor histidine kinase	non
SEQ1587	SEQ1587	0	1590515	1591198	-1	1076	0.0570175	684	39	two-component response regulator	non
SEQ1588	SEQ1588	0	1591235	1592611	-1	2355	0.063907	1377	88	putative lantibiotic leader peptide processing serine protease	non
SEQ1589	SEQ1589	0	1593219	1593566	-1	177	0.0258621	348	9	pseudogene	non
SEQ1590	SEQ1590	0	1593599	1593766	-1	333	0.0595238	168	10	pseudogene	non
SEQ1591	SEQ1591	0	1594019	1595986	-1	235	0.00152439	1968	3	threonyl-tRNA synthetase	essential
SEQ1593	SEQ1593	0	1596556	1597890	-1	131	0.00149813	1335	2	putative glycosyltransferase	essential
SEQ1594	SEQ1594	0	1597892	1598890	-1	0	0	999	0	putative glycosyltransferase	essential
SEQ1595	SEQ1595	0	1599186	1600661	-1	1242	0.0203252	1476	30	putative alpha-amylase	non
SEQ1596	SEQ1596	0	1600731	1601732	-1	68	0.00898204	1002	9	catabolite control protein A	ambiguous
SEQ1597	SEQ1597	0	1601906	1602991	1	115	0.0119705	1086	13	putative Xaa-Pro dipeptidase	non
SEQ1598	SEQ1598	0	1603165	1604748	-1	1614	0.030303	1584	48	putative ABC transporter	non
SEQ1599	SEQ1599	0	1604986	1605837	1	749	0.0434272	852	37	putative DNA-binding protein	non
SEQ1600	SEQ1600	0	1606098	1606766	1	716	0.0358744	669	24	nitroreductase family protein	non
SEQ1601	SEQ1601	0	1606881	1607807	1	937	0.030205	927	28	putative glucosyl transferase	non
SEQ1602	SEQ1602	0	1608091	1608558	-1	60	0.00641026	468	3	SsrA-binding protein	essential
SEQ1603	SEQ1603	0	1608561	1610885	-1	385	0.00774194	2325	18	putative exoribonuclease R	ambiguous
SEQ1604	SEQ1604	0	1610972	1611208	-1	0	0	237	0	putative protein-export membrane protein	essential
SEQ1605	SEQ1605	0	1611254	1611400	-1	49	0.0340136	147	5	50S ribosomal protein L33 2	non
SEQ1606	SEQ1606	0	1611888	1613774	1	1396	0.0280869	1887	53	putative collagen-like surface-anchored protein	non
SEQ1607	SEQ1607	0	1614087	1615127	1	1455	0.0432277	1041	45	pseudogene	non
SEQ1609	SEQ1609	0	1615290	1615895	-1	0	0	606	0	dephospho-CoA kinase	essential
SEQ1610	SEQ1610	0	1615880	1616773	-1	589	0.0223714	894	20	formamidopyrimidine-DNA glycosylase	non
SEQ1611	SEQ1611	0	1617116	1618915	-1	645	0.0166667	1800	30	putative beta-galactosidase precursor	non
SEQ1612	SEQ1612	0	1619076	1623716	-1	4386	0.0290886	4641	135	glycosyl hydrolase family protein	non
SEQ1613	SEQ1613	0	1623889	1625236	-1	2578	0.0393175	1348	53	pseudogene	non
SEQ1615	SEQ1615	0	1625301	1626617	-1	1519	0.0394837	1317	52	sugar phosphotransferase system (PTS)	non
SEQ1616	SEQ1616	0	1626610	1626942	-1	427	0.039039	333	13	sugar phosphotransferase system (PTS)	non
SEQ1617	SEQ1617	0	1626952	1627269	-1	703	0.0566038	318	18	sugar phosphotransferase system (PTS)	non
SEQ1618	SEQ1618	0	1627293	1628192	-1	1234	0.0288889	900	26	conserved hypothetical protein	non
SEQ1619	SEQ1619	0	1628372	1629574	1	1468	0.0407315	1203	49	putative repressor protein	non
SEQ1620	SEQ1620	0	1629737	1630213	-1	778	0.0503145	477	24	MutT/NUDIX family protein	non
SEQ1621	SEQ1621	0	1630729	1631244	1	0	0	516	0	putative insertion sequence IS861 putative transposase	not defined
SEQ1622	SEQ1622	0	1631268	1632071	1	93	0.00248756	804	2	putative isertion sequence IS861 putative transposase	not defined
SEQ1623	SEQ1623	0	1632142	1633473	-1	2060	0.0442943	1332	59	putative permease	non
SEQ1624	SEQ1624	0	1633564	1634337	-1	1047	0.0387597	774	30	putative D-beta-hydroxybutyrate dehydrogenase	non
SEQ1625	SEQ1625	0	1634374	1635027	-1	1034	0.0489297	654	32	acetate CoA-transferase beta subunit	non
SEQ1626	SEQ1626	0	1635024	1635674	-1	711	0.0353303	651	23	acetate CoA-transferase alpha subunit	non
SEQ1627	SEQ1627	0	1635689	1636879	-1	3081	0.0696893	1191	83	acetyl-CoA acetyltransferase	non
SEQ1628	SEQ1628	0	1637071	1637973	1	1551	0.0664452	903	60	LysR family regulatory protein	non
SEQ1629	SEQ1629	0	1638870	1640012	-1	18715	0.0769904	1143	88	putative membrane protein	non
SEQ1630	SEQ1630	0	1640009	1640872	-1	1536	0.0590278	864	51	ABC transporter	non
SEQ1631	SEQ1631	0	1640883	1641209	-1	891	0.0672783	327	22	conserved hypothetical protein	non
SEQ1632	SEQ1632	0	1641600	1641758	1	350	0.0566038	159	9	pseudogene	non
SEQ1633	SEQ1633	0	1642216	1643112	-1	19	0.00334448	897	3	GTP-binding protein Era homolog	essential
SEQ1634	SEQ1634	0	1643248	1643649	-1	0	0	402	0	diacylglycerol kinase	essential
SEQ1635	SEQ1635	0	1643630	1644175	-1	0	0	546	0	conserved hypothetical protein	essential
SEQ1636	SEQ1636	0	1644476	1645102	-1	314	0.0223285	627	14	putative acetyltransferase	non
SEQ1637	SEQ1637	0	1645157	1645732	-1	513	0.0225694	576	13	uracil DNA glycosylase superfamily protein	non
SEQ1638	SEQ1638	0	1645779	1646879	-1	1408	0.027248	1101	30	PhoH-like protein	non
SEQ1639	SEQ1639	0	1646982	1647203	-1	195	0.027027	222	6	conserved hypothetical protein	non
SEQ1640	SEQ1640	0	1647194	1647703	-1	548	0.0333333	510	17	peptide methionine sulfoxide reductase	non
SEQ1641	SEQ1641	0	1648041	1648898	-1	159	0.0104895	858	9	conserved hypothetical protein	non
SEQ1642	SEQ1642	0	1649032	1649589	-1	26	0.00179211	558	1	ribosome recycling factor	essential
SEQ1643	SEQ1643	0	1649626	1650354	-1	0	0	729	0	uridylate kinase	essential
SEQ1644	SEQ1644	0	1650653	1651333	-1	472	0.0264317	681	18	ABC transporter	non
SEQ1645	SEQ1645	0	1651320	1652108	-1	588	0.0164766	789	13	ABC transporter	non
SEQ1646	SEQ1646	0	1652096	1652902	-1	302	0.0136307	807	11	binding-protein-dependent transport system membrane protein	non
SEQ1647	SEQ1647	0	1652887	1653825	-1	1243	0.0244941	939	23	putative nickel transport system permease protein	non
SEQ1648	SEQ1648	0	1653906	1655528	-1	2089	0.0332717	1623	54	putative nickel-binding extracellular protein	non
SEQ1649	SEQ1649	0	1656030	1657580	1	1783	0.0528691	1551	82	putative collagen-like surface-anchored protein	non
SEQ1650	SEQ1650	0	1657824	1658513	-1	19	0.00144928	690	1	50S ribosomal protein L1	essential
SEQ1651	SEQ1651	0	1658619	1659044	-1	0	0	426	0	50S ribosomal protein L11	essential
SEQ1652	SEQ1652	0	1659280	1660077	1	815	0.0263158	798	21	LacI family regulatory protein	non
SEQ1653	SEQ1653	0	1660232	1660582	1	84	0.019943	351	7	putative membrane protein	non
SEQ1654	SEQ1654	0	1660911	1661375	-1	268	0.027957	465	13	conserved hypothetical protein	non
SEQ1655	SEQ1655	0	1661741	1664194	-1	72	0.00162999	2454	4	DNA translocase FtsK	essential
SEQ1657	SEQ1657	0	1664520	1665326	1	822	0.039653	807	32	putative cyclophilin type peptidyl-prolyl cis-trans isomerase	non
SEQ1658	SEQ1658	0	1665482	1666315	-1	51	0.0059952	834	5	metal cation ABC transporter membrane protein	essential
SEQ1659	SEQ1659	0	1666316	1667041	-1	50	0.00550964	726	4	metal cation ABC transporter ATP-binding protein	essential
SEQ1660	SEQ1660	0	1667101	1668033	-1	4	0.00107181	933	1	metal ABC transporter substrate-binding lipoprotein precursor	essential
SEQ1661	SEQ1661	0	1668179	1668826	1	436	0.037037	648	24	metal-dependent transcriptional regulator	non
SEQ1662	SEQ1662	0	1668882	1669583	-1	56	0.0014245	702	1	5'-methylthioadenosine/S-adenosylhomocysteine nucleosidase	essential
SEQ1663	SEQ1663	0	1669607	1669855	-1	535	0.0281124	249	7	putative membrane protein	non
SEQ1664	SEQ1664	0	1669855	1670409	-1	116	0.0162162	555	9	putative ADP-ribose pyrophosphatase	non
SEQ1665	SEQ1665	0	1670440	1671822	-1	0	0	1383	0	bifunctional GlmU protein [includes: UDP-N-acetylglucosamine pyrophosphorylase; glucosamine-1-phosphate N-acetyltransferase]	not defined
SEQ1666	SEQ1666	0	1672178	1673152	-1	735	0.0215385	975	21	oxidoreductase family protein	non
SEQ1667	SEQ1667	0	1673153	1673611	-1	461	0.0305011	459	14	pseudogene	non
SEQ1668	SEQ1668	0	1673811	1674509	-1	355	0.018598	699	13	putative short chain dehydrogenase	non
SEQ1669	SEQ1669	0	1674502	1674738	-1	227	0.0168776	237	4	conserved hypothetical protein	non
SEQ1670	SEQ1670	0	1675249	1676049	1	1077	0.0349563	801	28	putative exported protein	non
SEQ1671	SEQ1671	0	1676252	1676858	-1	857	0.0510708	607	31	pseudogene	non
SEQ1672	SEQ1672	0	1676953	1679604	-1	22	0.000377074	2652	1	valyl-tRNA synthetase	essential
SEQ1673	SEQ1673	0	1679617	1680180	-1	224	0.0177305	564	10	conserved hypothetical protein	non
SEQ1674	SEQ1674	0	1680380	1680964	-1	382	0.0136752	585	8	putative acetyltransferase	non
SEQ1675	SEQ1675	0	1681224	1681724	-1	496	0.0299401	501	15	putative DNA-binding protein	non
SEQ1676	SEQ1676	0	1681746	1682000	-1	17	0.0156863	255	4	conserved hypothetical protein	non
SEQ1677	SEQ1677	0	1682349	1682465	1	346	0.042735	117	5	pseudogene	non
SEQ1677a	SEQ1677a	0	1683302	1683436	-1	111	0.0592593	135	8	pseudogene	non
SEQ1678	SEQ1678	0	1684110	1684865	1	643	0.0238095	756	18	DAHP synthetase I family protein	non
SEQ1679	SEQ1679	0	1684924	1686006	1	1517	0.0350877	1083	38	3-dehydroquinate synthase	non
SEQ1680	SEQ1680	0	1686338	1687111	-1	691	0.0310078	774	24	phosphorylase family protein	non
SEQ1681	SEQ1681	0	1687237	1688121	-1	830	0.0271186	885	24	shikimate 5-dehydrogenase	non
SEQ1682	SEQ1682	0	1688272	1691715	-1	2761	0.0211963	3444	73	glycosyl hydrolase family 2 protein	non
SEQ1683	SEQ1683	0	1691729	1693213	-1	3185	0.0424242	1485	63	response regulator protein	non
SEQ1684	SEQ1684	0	1693213	1694937	-1	1387	0.0295652	1725	51	sensor histidine kinase	non
SEQ1685	SEQ1685	0	1694927	1695532	-1	395	0.0330033	606	20	putative membrane protein	non
SEQ1686	SEQ1686	0	1695880	1697325	-1	1899	0.0359613	1446	52	extracellular solute-binding protein	non
SEQ1687	SEQ1687	0	1697409	1698335	-1	1356	0.03452	927	32	binding-protein-dependent transport system membrane protein	non
SEQ1688	SEQ1688	0	1698345	1699295	-1	1491	0.044164	951	42	binding-protein-dependent transport system membrane protein	non
SEQ1689	SEQ1689	0	1699507	1700400	1	414	0.0246085	894	22	ROK family protein	non
SEQ1690	SEQ1690	0	1700388	1702562	1	1790	0.0229885	2175	50	putative alpha-1	non
SEQ1691	SEQ1691	0	1702758	1702895	-1	115	0.0289855	138	4	hypothetical protein	non
SEQ1692	SEQ1692	0	1702882	1704273	-1	897	0.0229885	1392	32	putative beta-glucosidase	non
SEQ1693	SEQ1693	0	1704300	1705994	-1	8176	0.0289086	1695	49	beta-N-acetylglucosaminidase	non
SEQ1694	SEQ1694	0	1706009	1707067	-1	1284	0.0292729	1059	31	GntR family regulatory protein	non
SEQ1695	SEQ1695	0	1707173	1708486	1	1271	0.0228311	1314	30	conserved hypothetical protein	non
SEQ1696	SEQ1696	0	1708501	1711227	1	3454	0.0249358	2727	68	glycosyl hydrolases family protein	non
SEQ1697	SEQ1697	0	1711416	1712024	-1	1005	0.0426929	609	26	ABC transporter ATP-binding protein	non
SEQ1698	SEQ1698	0	1712021	1714024	-1	3087	0.0518962	2004	104	putative membrane protein	non
SEQ1699	SEQ1699	0	1714093	1714419	-1	230	0.0244648	327	8	pseudogene	non
SEQ1700	SEQ1700	0	1714829	1715410	-1	673	0.0395189	582	23	acetyltransferase (GNAT) family protein	non
SEQ1701	SEQ1701	0	1715670	1716083	-1	923	0.0676329	414	28	putative membrane protein	non
SEQ1702	SEQ1702	0	1716516	1717319	-1	0	0	804	0	putative isertion sequence IS861 putative transposase	not defined
SEQ1703	SEQ1703	0	1717343	1717858	-1	0	0	516	0	putative insertion sequence IS861 putative transposase	not defined
SEQ1704	SEQ1704	0	1717961	1718170	-1	135	0.0333333	210	7	putative membrane protein	non
SEQ1705	SEQ1705	0	1718177	1718380	-1	237	0.0441176	204	9	putative bacteriocin	non
SEQ1706	SEQ1706	0	1718397	1718651	-1	620	0.0509804	255	13	putative bacteriocin	non
SEQ1707	SEQ1707	0	1719393	1719695	-1	780	0.049505	303	15	putative bacteriocin immunity protein	non
SEQ1708	SEQ1708	0	1719696	1719944	-1	225	0.0481928	249	12	putative bacteriocin	non
SEQ1709	SEQ1709	0	1720204	1722360	1	4684	0.0463607	2157	100	bacteriocin transport/processing ATP-binding protein	non
SEQ1710	SEQ1710	0	1722371	1723729	1	1776	0.0441501	1359	60	bacteriocin secretion protein	non
SEQ1711	SEQ1711	0	1724082	1725416	-1	2703	0.0734082	1335	98	sensor histidine kinase	non
SEQ1712	SEQ1712	0	1725416	1726165	-1	1255	0.0626667	750	47	putative response regulator protein	non
SEQ1713	SEQ1713	0	1726792	1726995	-1	577	0.0833333	204	17	putative bacteriocin subunit	non
SEQ1714	SEQ1714	0	1727012	1727269	-1	1388	0.104651	258	27	putative bacteriocin subunit	non
SEQ1715	SEQ1715	0	1727590	1728957	-1	2751	0.0497076	1368	68	putative RNA methyltransferase	non
SEQ1716	SEQ1716	0	1728954	1729922	-1	1354	0.0371517	969	36	putative DNA-binding protein	non
SEQ1717	SEQ1717	0	1729986	1730762	1	1275	0.03861	777	30	RecX family protein	non
SEQ1718	SEQ1718	0	1730995	1731528	1	177	0.0262172	534	14	conserved hypothetical protein	non
SEQ1719	SEQ1719	0	1731778	1732089	1	716	0.0544872	312	17	conserved hypothetical protein	non
SEQ1720	SEQ1720	0	1732746	1733105	1	1590	0.0666667	360	24	pseudogene	non
SEQ1721	SEQ1721	0	1733230	1734489	1	28	0.000793651	1260	1	putative transposase	not defined
SEQ1723	SEQ1723	0	1740609	1741157	-1	453	0.0455373	549	25	sigma 54 modulation protein / S30EA ribosomal protein	non
SEQ1724	SEQ1724	0	1741233	1741899	-1	683	0.0404798	667	27	pseudogene	non
SEQ1725a	SEQ1725a	0	1741874	1742020	-1	353	0.0680272	147	10	pseudogene	non
SEQ1725b	SEQ1725b	0	1772847	1774022	-1	13416	0.045068	1176	53	pseudogene	non
SEQ1726	SEQ1726	0	1742042	1742227	-1	241	0.0483871	186	9	hypothetical phage protein	non
SEQ1727	seeM	0	1742349	1743137	-1	735	0.0456274	789	36	exotoxin M precursor	non
SEQ1728	seeL	0	1743404	1744183	-1	942	0.0679487	780	53	exotoxin L precursor	non
SEQ1729	SEQ1729	0	1744308	1745537	-1	1031	0.0284553	1230	35	putative phage amidase protein	non
SEQ1730	SEQ1730	0	1745649	1745828	-1	0	0	180	0	putative phage membrane protein	essential
SEQ1731	SEQ1731	0	1745831	1746121	-1	0	0	291	0	putative phage membrane protein	essential
SEQ1732	SEQ1732	0	1746134	1746748	-1	139	0.0130081	615	8	hypothetical phage protein	non
SEQ1733	SEQ1733	0	1746751	1747182	-1	216	0.0115741	432	5	hypothetical phage protein	non
SEQ1734	SEQ1734	0	1747191	1749095	-1	1258	0.0131234	1905	25	hypothetical phage protein	non
SEQ1735	SEQ1735	0	1749106	1749720	-1	330	0.0162602	615	10	hypothetical phage protein	non
SEQ1736	SEQ1736	0	1749722	1750429	-1	518	0.0268362	708	19	putative collagen-like repeat protein	non
SEQ1737	SEQ1737	0	1750429	1752486	-1	1617	0.0238095	2058	49	hypothetical phage protein	non
SEQ1738	SEQ1738	0	1752483	1753262	-1	740	0.0435897	780	34	putative phage tail protein	non
SEQ1739	SEQ1739	0	1753294	1756548	-1	5067	0.0420891	3255	137	putative phage minor tail protein	non
SEQ1740	SEQ1740	0	1756565	1756894	-1	279	0.0333333	330	11	hypothetical phage protein	non
SEQ1741	SEQ1741	0	1756936	1757295	-1	251	0.0361111	360	13	hypothetical phage protein	non
SEQ1742	SEQ1742	0	1757357	1757584	-1	227	0.0394737	228	9	phage major tail protein	non
SEQ1743	SEQ1743	0	1757553	1757948	-1	298	0.0227273	396	9	phage major tail protein	non
SEQ1744	SEQ1744	0	1757958	1758347	-1	646	0.0615385	390	24	hypothetical phage protein	non
SEQ1745	SEQ1745	0	1758344	1758709	-1	634	0.0519126	366	19	hypothetical phage protein	non
SEQ1746	SEQ1746	0	1758690	1758998	-1	175	0.0355987	309	11	hypothetical phage protein	non
SEQ1747	SEQ1747	0	1758995	1759348	-1	423	0.0254237	354	9	hypothetical phage protein	non
SEQ1748	SEQ1748	0	1759358	1759624	-1	383	0.0224719	267	6	hypothetical phage protein	non
SEQ1749	SEQ1749	0	1759635	1760684	-1	1302	0.04	1050	42	putative phage capsid protein	non
SEQ1750	SEQ1750	0	1760687	1761067	-1	371	0.0393701	381	15	hypothetical phage protein	non
SEQ1751	SEQ1751	0	1761078	1761737	-1	1163	0.0545455	660	36	hypothetical phage protein	non
SEQ1752	SEQ1752	0	1761883	1762050	-1	137	0.0297619	168	5	hypothetical phage protein	non
SEQ1753	SEQ1753	0	1762086	1762355	-1	240	0.037037	270	10	hypothetical phage protein	non
SEQ1754	SEQ1754	0	1762348	1762500	-1	356	0.0653595	153	10	hypothetical phage protein	non
SEQ1755	SEQ1755	0	1762552	1762971	-1	842	0.052381	420	22	hypothetical phage protein	non
SEQ1756	SEQ1756	0	1762968	1763174	-1	98	0.00966184	207	2	hypothetical phage protein	non
SEQ1757	SEQ1757	0	1763176	1764741	-1	1891	0.032567	1566	51	phage Mu protein F like protein	non
SEQ1758	SEQ1758	0	1764734	1766236	-1	1308	0.0339321	1503	51	putative phage portal protein	non
SEQ1759	SEQ1759	0	1766248	1767495	-1	1457	0.0384615	1248	48	putative phage terminase	non
SEQ1760	SEQ1760	0	1767513	1768316	-1	0	0	804	0	putative insertion sequence IS861 putative transposase	not defined
SEQ1761	SEQ1761	0	1768340	1768855	-1	0	0	516	0	putative insertion sequence IS861 putative transposase	not defined
SEQ1762	SEQ1762	0	1769086	1769874	1	889	0.0468948	789	37	putative phage repressor protein	non
SEQ1763	SEQ1763	0	1769883	1771052	1	1547	0.0401709	1170	47	hypothetical phage protein	non
SEQ1764	SEQ1764	0	1771055	1771258	1	167	0.0294118	204	6	hypothetical phage protein	non
SEQ1765	SEQ1765	0	1771390	1772823	1	2611	0.0509066	1434	73	putative phage integrase	non
SEQ1767	SEQ1767	0	1774078	1774719	1	1102	0.0607477	642	39	conserved hypothetical protein	non
SEQ1768	SEQ1768	0	1774840	1775766	1	1818	0.0420712	927	39	putative cysteine synthase	non
SEQ1769	SEQ1769	0	1776153	1776515	-1	115	0.030303	363	11	putative S1 RNA binding domain protein	non
SEQ1770	SEQ1770	0	1776515	1777927	-1	888	0.0261854	1413	37	cyclophilin type peptidyl-prolyl cis-trans isomerase protein	non
SEQ1771	SEQ1771	0	1777948	1778589	-1	825	0.0420561	642	27	response regulator protein	non
SEQ1772	SEQ1772	0	1778582	1779586	-1	1440	0.0368159	1005	37	sensor histidine kinase	non
SEQ1773	SEQ1773	0	1779583	1780275	-1	769	0.041847	693	29	putative membrane protein	non
SEQ1774	stk1	0	1780408	1782303	-1	166	0.00316456	1896	6	serine/threonine-protein kinase	essential
SEQ1775	SEQ1775	0	1782300	1783040	-1	5	0.00134953	741	1	putative protein phosphatase	essential
SEQ1776	SEQ1776	0	1783078	1784406	-1	1035	0.0158014	1329	21	putative ribosomal RNA small subunit methyltransferase	non
SEQ1777	SEQ1777	0	1784390	1785325	-1	0	0	936	0	methionyl-tRNA formyltransferase	essential
SEQ1778	SEQ1778	0	1785392	1787776	-1	16	0.00125786	2385	3	putative primosomal protein N'	essential
SEQ1779	SEQ1779	0	1787840	1788157	-1	6	0.00314465	318	1	DNA-directed RNA polymerase omega chain	essential
SEQ1780	SEQ1780	0	1788182	1788808	-1	0	0	627	0	guanylate kinase	essential
SEQ1781	SEQ1781	0	1788970	1790580	-1	82	0.00434513	1611	7	putative phosphohydrolase	essential
SEQ1782	SEQ1782	0	1790737	1791222	1	834	0.0288066	486	14	S-ribosylhomocysteinase	non
SEQ1783	SEQ1783	0	1791301	1791816	1	0	0	516	0	putative insertion sequence IS861 putative transposase	not defined
SEQ1784	SEQ1784	0	1791840	1792643	1	0	0	804	0	putative isertion sequence IS861 putative transposase	not defined
SEQ1785	SEQ1785	0	1792799	1794250	-1	490	0.0172176	1452	25	putative membrane protein	non
SEQ1786	SEQ1786	0	1794264	1795418	-1	593	0.0181818	1155	21	putative RNA methylase family protein	non
SEQ1787	SEQ1787	0	1795863	1796186	-1	0	0	324	0	DivIVA protein	essential
SEQ1788	SEQ1788	0	1796308	1796823	-1	236	0.0174419	516	9	conserved hypothetical protein	non
SEQ1789	SEQ1789	0	1796899	1797507	1	17	0.00328407	609	2	putative recombination protein U	essential
SEQ1790	SEQ1790	0	1797494	1799659	1	447	0.00507849	2166	11	putative penicillin-binding protein 1A	essential
SEQ1791	SEQ1791	0	1799702	1801039	-1	2085	0.0440957	1338	59	aminopeptidase C	non
SEQ1792	SEQ1792	0	1801725	1802549	-1	69	0.00242424	825	2	NH(3)-dependent NAD(+) synthetase	essential
SEQ1793	SEQ1793	0	1802546	1804006	-1	0	0	1461	0	nicotinate phosphoribosyltransferase (NAPRTase) family protein	essential
SEQ1794	SEQ1794	0	1804282	1805676	-1	1239	0.0301075	1395	42	amino acid permease	non
SEQ1795	SEQ1795	0	1805796	1806713	-1	0	0	918	0	putative thioredoxin reductase	essential
SEQ1796	SEQ1796	0	1806773	1807000	-1	0	0	228	0	putative membrane protein	essential
SEQ1797	SEQ1797	0	1807110	1807853	-1	75	0.016129	744	12	ABC transporter ATP-binding protein	non
SEQ1798	SEQ1798	0	1807853	1808695	-1	104	0.0106762	843	9	ABC transporter permease protein	non
SEQ1799	SEQ1799	0	1809033	1809860	-1	570	0.0205314	828	17	extracellular solute-binding protein	non
SEQ1800	SEQ1800	0	1810368	1810823	1	80	0.0109649	456	5	putative exported protein	non
SEQ1801	SEQ1801	0	1811464	1812807	-1	0	0	1344	0	putative helicase	essential
SEQ1802	SEQ1802	0	1812890	1813897	-1	0	0	1008	0	phospho-N-acetylmuramoyl-pentapeptide-transfera se	essential
SEQ1803	SEQ1803	0	1813899	1816154	-1	0	0	2256	0	putative penicillin binding protein 2x	essential
SEQ1804	SEQ1804	0	1816158	1816481	-1	0	0	324	0	putative cell division protein	essential
SEQ1805	SEQ1805	0	1816485	1817435	-1	10	0.00210305	951	2	S-adenosyl-methyltransferase MraW	essential
SEQ1806	SEQ1806	0	1817538	1817954	-1	471	0.0215827	417	9	hypothetical protein	non
SEQ1807	SEQ1807	0	1817974	1819221	-1	689	0.0160256	1248	20	gamma-glutamyl phosphate reductase	non
SEQ1808	SEQ1808	0	1819221	1820039	-1	482	0.02442	819	20	glutamate 5-kinase	non
SEQ1810a	SEQ1810a	0	1820640	1821065	1	107	0.0187793	426	8	pseudogene	non
SEQ1810b	SEQ1810b	0	1822465	1823190	1	1207	0.0399449	726	29	pseudogene	non
SEQ1811	SEQ1811	0	1821121	1821636	1	0	0	516	0	putative insertion sequence IS861 putative transposase	not defined
SEQ1812	SEQ1812	0	1821660	1822463	1	18	0.00124378	804	1	putative transposase	not defined
SEQ1814	SEQ1814	0	1823701	1825329	-1	1236	0.0239411	1629	39	putative membrane protein	non
SEQ1815	SEQ1815	0	1825334	1826065	-1	896	0.0355191	732	26	ABC transporter ATP-binding protein	non
SEQ1816	SEQ1816	0	1826102	1826359	-1	624	0.0581395	258	15	conserved hypothetical protein	non
SEQ1817	SEQ1817	0	1826728	1828203	1	882	0.0149051	1476	22	collagen-like surface-anchored protein	non
SEQ1818	SEQ1818	0	1828385	1830373	-1	0	0	1989	0	putative transketolase	essential
SEQ1819	SEQ1819	0	1830757	1831401	-1	741	0.0325581	645	21	probable transaldolase	non
SEQ1820	SEQ1820	0	1831575	1833080	-1	10201	0.0219124	1506	33	glycerol kinase	non
SEQ1821	SEQ1821	0	1833420	1834013	-1	633	0.0252525	594	15	putative lipoprotein	non
SEQ1822	SEQ1822	0	1834480	1834680	-1	401	0.0597015	201	12	putative membrane protein	non
SEQ1823	SEQ1823	0	1834681	1834881	-1	296	0.0547264	201	11	putative bacteriocin associated protein	non
SEQ1824	SEQ1824	0	1834940	1835095	-1	176	0.0576923	156	9	putative bacteriocin	non
SEQ1825	SEQ1825	0	1835601	1836467	-1	870	0.0299885	867	26	tetrapyrrole (corrin/porphyrin) methylase family protein	non
SEQ1826	SEQ1826	0	1836472	1836795	-1	12	0.00617284	324	2	initiation-control protein YabA	essential
SEQ1827	SEQ1827	0	1836788	1837588	-1	456	0.0262172	801	21	conserved hypothetical protein	non
SEQ1828	SEQ1828	0	1837585	1838460	-1	104	0.00228311	876	2	putative DNA polymerase III	essential
SEQ1829	SEQ1829	0	1838474	1839109	-1	0	0	636	0	thymidylate kinase	essential
SEQ1830	SEQ1830	0	1839425	1839709	-1	183	0.0105263	285	3	conserved hypothetical protein	non
SEQ1831	SEQ1831	0	1839710	1840156	-1	264	0.0201342	447	9	conserved hypothetical protein	non
SEQ1832	SEQ1832	0	1840261	1840851	-1	5	0.00169205	591	1	putative ATP-dependent Clp protease proteolytic subunit	essential
SEQ1833	SEQ1833	0	1841082	1841711	-1	59	0.0142857	630	9	uracil phosphoribosyltransferase	non
SEQ1834	SEQ1834	0	1841861	1843492	-1	0	0	1632	0	putative polysaccharide biosynthesis protein	essential
SEQ1835	SEQ1835	0	1843578	1845023	1	6	0.000691563	1446	1	UDP-N-acetylmuramoylalanyl-D-glutamate--2	essential
SEQ1836	SEQ1836	0	1845283	1846062	1	369	0.0166667	780	13	ferrichrome transport ATP-binding protein	non
SEQ1837	SEQ1837	0	1846087	1847025	1	1338	0.029819	939	28	putative ferrichrome-binding protein precursor	non
SEQ1838	SEQ1838	0	1847035	1848060	1	996	0.0253411	1026	26	ferrichrome transport permease	non
SEQ1839	SEQ1839	0	1848057	1849055	1	1663	0.035035	999	35	ferrichrome transport permease	non
SEQ1840	SEQ1840	0	1849160	1849813	-1	363	0.0259939	654	17	conserved hypothetical protein	non
SEQ1841	SEQ1841	0	1849880	1850815	-1	105	0.00106838	936	1	manganese-dependent inorganic pyrophosphatase	essential
SEQ1843	SEQ1843	0	1851315	1852106	-1	311	0.0176768	792	14	pyruvate formate-lyase activating enzyme	non
SEQ1844	SEQ1844	0	1852183	1853517	-1	983	0.0179775	1335	24	putative transport protein	non
SEQ1845	SEQ1845	0	1853645	1854202	-1	228	0.016129	558	9	putative rRNA methylase	non
SEQ1846	SEQ1846	0	1854212	1854997	-1	650	0.0229008	786	18	putative aminoglycoside 3'-phosphotransferase	non
SEQ1847	SEQ1847	0	1855010	1855951	-1	727	0.0201699	942	19	radical SAM superfamily protein	non
SEQ1848	SEQ1848	0	1856124	1856774	-1	114	0.0122888	651	8	PAP2 superfamily protein	non
SEQ1849	SEQ1849	0	1856764	1857366	-1	16	0.00165837	603	1	putative membrane protein	essential
SEQ1850	SEQ1850	0	1858194	1858478	-1	70	0.0105263	285	3	conserved hypothetical protein	non
SEQ1851	SEQ1851	0	1858498	1858890	-1	49	0.00763359	393	3	conserved hypothetical protein	ambiguous
SEQ1852	SEQ1852	0	1858887	1860080	-1	1312	0.0251256	1194	30	conserved hypothetical protein	non
SEQ1853	SEQ1853	0	1860083	1860481	-1	365	0.0576441	399	23	putative exported protein	non
SEQ1854	SEQ1854	0	1860581	1860754	-1	426	0.0747126	174	13	pseudogene	non
SEQ1855	SEQ1855	0	1860738	1861151	-1	317	0.0386473	414	16	putative exported protein	non
SEQ1857	SEQ1857	0	1861366	1861797	-1	1108	0.0648148	432	28	putative membrane protein	non
SEQ1858	SEQ1858	0	1861906	1862106	-1	110	0.0149254	201	3	hypothetical protein	non
SEQ1859	SEQ1859	0	1862176	1862724	-1	1483	0.0601093	549	33	SpoU rRNA methylase family protein	non
SEQ1860	SEQ1860	0	1862883	1863161	-1	232	0.0358423	279	10	conserved hypothetical protein	non
SEQ1861	SEQ1861	0	1863158	1863880	-1	179	0.0235131	723	17	ribosomal large subunit pseudouridine synthase B	non
SEQ1862	SEQ1862	0	1864117	1864656	-1	105	0.0148148	540	8	segregation and condensation protein B	non
SEQ1863	SEQ1863	0	1864653	1865360	-1	376	0.0254237	708	18	segregation and condensation protein A	non
SEQ1864	SEQ1864	0	1865360	1866106	-1	495	0.0147256	747	11	tyrosine recombinase XerD	non
SEQ1865	SEQ1865	0	1866103	1866564	-1	202	0.012987	462	6	conserved hypothetical protein	non
SEQ1866	SEQ1866	0	1866561	1867061	-1	484	0.0299401	501	15	putative phosphoesterase	non
SEQ1867	SEQ1867	0	1867058	1868047	-1	991	0.0212121	990	21	HAM1 protein homolog	non
SEQ1868	SEQ1868	0	1868044	1868838	-1	0	0	795	0	glutamate racemase	essential
SEQ1869	SEQ1869	0	1869018	1869260	-1	0	0	243	0	putative exported protein	essential
SEQ1870	SEQ1870	0	1869654	1870343	-1	321	0.015942	690	11	putative membrane protein	non
SEQ1871	SEQ1871	0	1870362	1870862	-1	797	0.0159681	501	8	conserved hypothetical protein	non
SEQ1872	SEQ1872	0	1870901	1871638	-1	529	0.0162602	738	12	SpoU rRNA Methylase family protein	non
SEQ1873a	SEQ1873a	0	1871972	1873027	1	0	0	1056	0	pseudogene	essential
SEQ1873b	SEQ1873b	0	1874460	1875125	1	0	0	666	0	pseudogene	essential
SEQ1874	SEQ1874	0	1873061	1873864	-1	0	0	804	0	putative insertion sequence IS861 putative transposase	not defined
SEQ1875	SEQ1875	0	1873888	1874403	-1	0	0	516	0	putative insertion sequence IS861 putative transposase	not defined
SEQ1877	SEQ1877	0	1875488	1875766	1	332	0.0250896	279	7	putative acylphosphatase	non
SEQ1878	SEQ1878	0	1875849	1876769	1	18	0.00434311	921	4	membrane protein OxaA 2 precursor	essential
SEQ1879	SEQ1879	0	1877010	1877540	-1	27	0.0094162	531	5	transcription elongation factor	non
SEQ1880	SEQ1880	0	1877565	1879139	-1	421	0.0146032	1575	23	putative aminodeoxychorismate lyase	non
SEQ1881	SEQ1881	0	1879248	1879730	-1	413	0.0310559	483	15	acetyltransferase (GNAT) family protein	non
SEQ1882	SEQ1882	0	1879778	1881109	-1	221	0.0015015	1332	2	UDP-N-acetylmuramate--alanine ligase	essential
SEQ1883	SEQ1883	0	1881153	1881746	-1	110	0.0117845	594	7	conserved hypothetical protein	non
SEQ1884	SEQ1884	0	1881950	1885054	-1	1931	0.0202899	3105	63	putative helicase	non
SEQ1885	SEQ1885	0	1885383	1886723	-1	0	0	1341	0	GTP-binding protein EngA	essential
SEQ1886	SEQ1886	0	1886743	1887651	-1	0	0	909	0	putative primosomal protein	essential
SEQ1887	SEQ1887	0	1887652	1888812	-1	0	0	1161	0	replication initiation and membrane attachment protein	essential
SEQ1888	SEQ1888	0	1888799	1889293	-1	10	0.0040404	495	2	ATP-binding protein	essential
SEQ1889	SEQ1889	0	1889484	1890974	-1	156	0.0127431	1491	19	sensor histidine kinase	non
SEQ1890	SEQ1890	0	1890978	1891664	-1	17	0.00582242	687	4	response regulator protein	essential
SEQ1891	SEQ1891	0	1891849	1892382	-1	34	0.011236	534	6	conserved hypothetical protein	non
SEQ1892	SEQ1892	0	1892670	1893563	-1	412	0.0190157	894	17	probable protease HtpX homolog	non
SEQ1893	SEQ1893	0	1893600	1894157	-1	431	0.0394265	558	22	LemA family protein	non
SEQ1894	SEQ1894	0	1894293	1895006	1	589	0.0238095	714	17	methyltransferase GidB	non
SEQ1895	SEQ1895	0	1895529	1896905	1	0	0	1377	0	cation transport protein	essential
SEQ1896	SEQ1896	0	1896915	1897589	1	23	0.00148148	675	1	TrkA family transport protein	essential
SEQ1897	SEQ1897	0	1897943	1899157	-1	24	0.00164609	1215	2	sodium:dicarboxylate symporter family protein	essential
SEQ1898	SEQ1898	0	1899585	1900970	1	2155	0.034632	1386	48	putative branched-chain amino acid transport system carrier protein	non
SEQ1899	SEQ1899	0	1901015	1901707	-1	589	0.031746	693	22	putative D-methionine transport system permease protein	non
SEQ1900	SEQ1900	0	1901708	1902772	-1	1336	0.0347418	1065	37	putative D-methionine transport system ATP-binding protein	non
SEQ1901	SEQ1901	0	1902765	1904135	-1	2036	0.0262582	1371	36	putative peptidase	non
SEQ1902	SEQ1902	0	1904213	1905058	-1	925	0.0390071	846	33	putative lipoprotein	non
SEQ1903	SEQ1903	0	1905430	1906275	-1	932	0.0260047	846	22	extracellular solute-binding protein	non
SEQ1904	SEQ1904	0	1906497	1907213	-1	80	0.013947	717	10	conserved hypothetical protein	non
SEQ1905	SEQ1905	0	1907354	1908061	-1	1581	0.0324859	708	23	MerR family regulatory protein	non
SEQ1906	SEQ1906	0	1908417	1909517	-1	2159	0.0299728	1101	33	conserved hypothetical protein	non
SEQ1907	SEQ1907	0	1909627	1910370	-1	884	0.0336022	744	25	putative methyltransferase	non
SEQ1908	SEQ1908	0	1910500	1910853	-1	586	0.0508475	354	18	conserved hypothetical protein	non
SEQ1909	SEQ1909	0	1910855	1911448	-1	36	0.00673401	594	4	conserved hypothetical protein	ambiguous
SEQ1910	SEQ1910	0	1911445	1912077	-1	12	0.00157978	633	1	putative nicotinate-nucleotide adenylyltransferase	essential
SEQ1911	SEQ1911	0	1912161	1912502	-1	246	0.0292398	342	10	conserved hypothetical protein	non
SEQ1912	SEQ1912	0	1912529	1913647	-1	3	0.000893655	1119	1	GTP-binding protein	essential
SEQ1913	SEQ1913	0	1913647	1914174	-1	0	0	528	0	putative hydrolase	essential
SEQ1914	SEQ1914	0	1914312	1914797	-1	0	0	486	0	putative competence-specific global transcription modulator	not defined
SEQ1915	SEQ1915	0	1920863	1921786	-1	116	0.0151515	924	14	putative oligopeptide transporter ATP-binding protein	non
SEQ1916	SEQ1916	0	1921779	1922849	-1	267	0.0252101	1071	27	putative oligopeptide transporter ATP-binding protein	non
SEQ1917	SEQ1917	0	1922858	1923784	-1	589	0.0194175	927	18	putative oligopeptide transporter permease protein	non
SEQ1918	SEQ1918	0	1923784	1925283	-1	485	0.0186667	1500	28	putative oligopeptide transporter permease protein	non
SEQ1919	SEQ1919	0	1925347	1927332	-1	364	0.0135952	1986	27	putative extracellular oligopeptide-binding protein	non
SEQ1920	SEQ1920	0	1927631	1928869	1	929	0.0185634	1239	23	putative D-alanyl-D-alanine carboxypeptidase	non
SEQ1921	SEQ1921	0	1929191	1930426	1	854	0.0242718	1236	30	putative D-alanyl-D-alanine carboxypeptidase	non
SEQ1922	SEQ1922	0	1930510	1931691	1	2505	0.0490694	1182	58	putative D-alanyl-D-alanine carboxypeptidase	non
SEQ1923	SEQ1923	0	1931781	1932296	1	0	0	516	0	putative insertion sequence IS861 putative transposase	not defined
SEQ1924	SEQ1924	0	1932320	1932850	1	0	0	531	0	putative isertion sequence IS861 putative transposase	not defined
SEQ1925	SEQ1925	0	1932878	1933123	1	0	0	246	0	putative isertion sequence IS861 putative transposase	not defined
SEQ1926	SEQ1926	0	1933283	1934701	-1	166	0.0155039	1419	22	FeS assembly protein SufB	non
SEQ1927	SEQ1927	0	1934741	1935178	-1	23	0.00684932	438	3	NifU-like protein	ambiguous
SEQ1928	SEQ1928	0	1935165	1936391	-1	100	0.0105949	1227	13	putative cysteine desulfurase	non
SEQ1929	SEQ1929	0	1936418	1937680	-1	165	0.0110847	1263	14	FeS assembly protein SufD	non
SEQ1930	SEQ1930	0	1937771	1938553	-1	44	0.00893997	783	7	putative ABC transporter	ambiguous
SEQ1931	SEQ1931	0	1938662	1939819	-1	16	0.000863558	1158	1	putative glycosyl transferase	essential
SEQ1932	SEQ1932	0	1939826	1940590	-1	0	0	765	0	adapter protein MecA	essential
SEQ1933	SEQ1933	0	1940710	1941549	-1	339	0.0202381	840	17	undecaprenol kinase (bacitracin resistance protein)	non
SEQ1934	SEQ1934	0	1941865	1943433	1	1725	0.0242192	1569	38	glutamine ABC transporter	non
SEQ1935	SEQ1935	0	1943426	1944166	1	21156	0.0175439	741	13	putative glutamine ABC transporter	non
SEQ1936	SEQ1936	0	1944514	1944630	1	142	0.034188	117	4	conserved hypothetical protein	non
SEQ1937	SEQ1937	0	1945154	1946044	-1	1297	0.030303	891	27	putative membrane protein	non
SEQ1938	SEQ1938	0	1946307	1947971	-1	0	0	1665	0	conserved hypothetical protein	essential
SEQ1939	SEQ1939	0	1947971	1948336	-1	6	0.00273224	366	1	conserved hypothetical protein	essential
SEQ1940	SEQ1940	0	1948488	1948676	-1	47	0.021164	189	4	50S ribosomal protein L28	non
SEQ1941	SEQ1941	0	1949136	1949501	-1	643	0.0273224	366	10	putative membrane protein	non
SEQ1942	SEQ1942	0	1949810	1949959	1	372	0.0333333	150	5	pseudogene	non
SEQ1943	SEQ1943	0	1950091	1951059	-1	0	0	969	0	fructose-bisphosphate aldolase	essential
SEQ1944	SEQ1944	0	1951315	1952241	-1	708	0.0312837	927	29	putative exported protein	non
SEQ1945	SEQ1945	0	1952601	1954214	-1	2142	0.0291202	1614	47	putative CTP synthase	non
SEQ1946	SEQ1946	0	1954488	1955054	-1	21	0.00705467	567	4	putative DNA-directed RNA polymerase	ambiguous
SEQ1947	SEQ1947	0	1955321	1956604	-1	992	0.0179128	1284	23	trigger factor (prolyl isomerase)	non
SEQ1949	SEQ1949	0	1956953	1958362	-1	1888	0.0312057	1410	44	putative secreted alpha-amylase	non
SEQ1950	SEQ1950	0	1958813	1959652	1	1597	0.0488095	840	41	mechanosensitive ion channel protein	non
SEQ1951	SEQ1951	0	1959748	1960308	-1	951	0.0356506	561	20	conserved hypothetical protein	non
SEQ1952	SEQ1952	0	1960321	1960794	-1	900	0.0590717	474	28	putative membrane protein	non
SEQ1953	SEQ1953	0	1960800	1961549	-1	34	0.004	750	3	putative phosphomethylpyrimidine kinase	essential
SEQ1954	SEQ1954	0	1961539	1962288	-1	1048	0.02	750	15	tRNA pseudouridine synthase A	non
SEQ1955	SEQ1955	0	1962475	1963839	1	2858	0.040293	1365	55	putative aspartokinase	non
SEQ1956	SEQ1956	0	1964317	1964802	-1	6	0.00205761	486	1	putative competence-specific global transcription modulator	not defined
SEQ1957	SEQ1957	0	1977317	1979728	-1	1143	0.0165837	2412	40	Streptococcal histidine triad protein	non
SEQ1958	SEQ1958	0	1979743	1980666	-1	1320	0.017316	924	16	laminin binding protein	non
SEQ1959	SEQ1959	0	1980993	1982540	-1	1534	0.0284238	1548	44	putative cell surface-anchored protein	non
SEQ1960	SEQ1960	0	1983165	1984046	-1	679	0.0181406	882	16	conserved hypothetical protein	non
SEQ1961	SEQ1961	0	1984211	1985212	-1	1091	0.0389222	1002	39	galactose operon repressor	non
SEQ1962	SEQ1962	0	1985353	1986525	1	1629	0.0221654	1173	26	galactokinase	non
SEQ1963	SEQ1963	0	1986529	1988013	1	1089	0.0249158	1485	37	galactose-1-phosphate uridylyltransferase	non
SEQ1964	SEQ1964	0	1988023	1989033	1	951	0.0286845	1011	29	UDP-glucose 4-epimerase	non
SEQ1965	SEQ1965	0	1989110	1990153	1	1270	0.0316092	1044	33	aldose 1-epimerase (mutarotase)	non
SEQ1966	SEQ1966	0	1990345	1990659	1	646	0.0507937	315	16	pseudogene	non
SEQ1968	SEQ1968	0	1990809	1991372	1	401	0.0301418	564	17	pseudogene	non
SEQ1971	SEQ1971	0	1991964	1992302	-1	364	0.0442478	339	15	putative plasmid stabilisation system protein	non
SEQ1972	SEQ1972	0	1992292	1992579	-1	165	0.03125	288	9	putative plasmid stabilisation system	non
SEQ1973	SEQ1973	0	1992941	1994392	-1	2032	0.0371901	1452	54	conserved hypothetical protein	non
SEQ1974	SEQ1974	0	1994560	1997655	-1	594	0.0155039	3096	48	type I restriction-modification system R protein	non
SEQ1975	SEQ1975	0	1997658	1998866	-1	1396	0.0363937	1209	44	anticodon nuclease	non
SEQ1976	SEQ1976	0	1998881	2000752	-1	869	0.0192308	1872	36	type I restriction-modification system S protein	non
SEQ1977	SEQ1977	0	2000754	2002298	-1	726	0.018123	1545	28	type I restriction-modification system M protein	non
SEQ1978	SEQ1978	0	2002642	2002998	-1	158	0.0196078	357	7	conserved hypothetical protein	non
SEQ1979	SEQ1979	0	2002998	2003360	-1	413	0.0275482	363	10	conserved hypothetical protein	non
SEQ1980	SEQ1980	0	2003353	2003643	-1	288	0.0309278	291	9	conserved hypothetical protein	non
SEQ1981	SEQ1981	0	2003658	2004467	-1	777	0.0345679	810	28	conserved hypothetical protein	non
SEQ1982	SEQ1982	0	2004491	2004775	-1	125	0.0210526	285	6	putative DNA-binding protein	non
SEQ1983	SEQ1983	0	2004928	2005446	1	599	0.0539499	519	28	putative DNA-binding protein	non
SEQ1984	SEQ1984	0	2005500	2006717	1	1617	0.0377668	1218	46	putative integrase	non
SEQ1985	SEQ1985	0	2006706	2007098	-1	0	0	393	0	30S ribosomal protein S9	essential
SEQ1986	SEQ1986	0	2007118	2007564	-1	0	0	447	0	50S ribosomal protein L13	essential
SEQ1987	SEQ1987	0	2008103	2008975	-1	581	0.0274914	873	24	DegV family protein	non
SEQ1988	SEQ1988	0	2009147	2009665	-1	761	0.0385356	519	20	conserved hypothetical protein	non
SEQ1989	SEQ1989	0	2009666	2010412	-1	416	0.0187416	747	14	SpoU rRNA methylase family protein	non
SEQ1990	SEQ1990	0	2010461	2011249	-1	428	0.0202788	789	16	putative membrane protein	non
SEQ1991	SEQ1991	0	2011466	2011873	-1	359	0.0392157	408	16	putative membrane protein	non
SEQ1992	SEQ1992	0	2011866	2013209	-1	0	0	1344	0	cysteinyl-tRNA synthetase	essential
SEQ1993	SEQ1993	0	2013327	2013863	-1	35	0.00744879	537	4	serine acetyltransferase	ambiguous
SEQ1994	SEQ1994	0	2013875	2014627	-1	153	0.00398406	753	3	conserved hypothetical protein	essential
SEQ1995	SEQ1995	0	2014620	2016764	-1	368	0.011655	2145	25	polyribonucleotide nucleotidyltransferase	non
SEQ1996	SEQ1996	0	2017130	2017618	1	0	0	489	0	putative insertion sequence IS861 putative transposase	not defined
SEQ1997	SEQ1997	0	2017642	2018481	1	8	0.00119048	840	1	putative isertion sequence IS861 putative transposase	not defined
SEQ1998	SEQ1998	0	2018573	2018842	-1	0	0	270	0	30S ribosomal protein S15	essential
SEQ1999	fneB	0	2019108	2020535	-1	1274	0.0336134	1428	48	fibronectin-binding protein FneB	non
SEQ2000	SEQ2000	0	2020900	2021514	1	29	0.00325203	615	2	polypeptide deformylase	essential
SEQ2001	SEQ2001	0	2021693	2022238	-1	373	0.0238095	546	13	putative NADPH-dependent FMN reductase	non
SEQ2002	SEQ2002	0	2022368	2022796	-1	490	0.034965	429	15	MarR family regulatory protein	non
SEQ2003	SEQ2003	0	2022918	2027315	-1	9	0.000227376	4398	1	DNA polymerase III PolC-type	essential
SEQ2004	SEQ2004	0	2027650	2028207	-1	583	0.0250896	558	14	conserved hypothetical protein	non
SEQ2005	SEQ2005	0	2028259	2030115	-1	118	0.000538503	1857	1	prolyl-tRNA synthetase	essential
SEQ2006	SEQ2006	0	2030385	2031650	-1	260	0.00394945	1266	5	putative pheromone-processing membrane metalloprotease	essential
SEQ2007	SEQ2007	0	2031682	2032476	-1	0	0	795	0	putative phosphatidate cytidylyltransferase	essential
SEQ2008	SEQ2008	0	2032486	2033235	-1	0	0	750	0	undecaprenyl pyrophosphate synthetase	essential
SEQ2009	SEQ2009	0	2033409	2033768	-1	160	0.0111111	360	4	putative preprotein translocase subunit	non
SEQ2010	SEQ2010	0	2033882	2034244	-1	174	0.0220386	363	8	pseudogene	non
SEQ2011	SEQ2011	0	2034353	2035972	-1	1133	0.0228395	1620	37	glucan 1	non
SEQ2012	SEQ2012	0	2036156	2037289	-1	602	0.0141093	1134	16	multiple sugar-binding transport ATP-binding protein	non
SEQ2013	SEQ2013	0	2037439	2038287	-1	930	0.0270907	849	23	leucine-rich protein	non
SEQ2014	skc	0	2039042	2040334	1	2910	0.0340294	1293	44	streptokinase	non
SEQ2015	SEQ2015	0	2040461	2040904	-1	973	0.0337838	444	15	D-tyrosyl-tRNA(Tyr) deacylase	non
SEQ2016	SEQ2016	0	2040919	2043138	-1	164	0.00135135	2220	3	GTP pyrophosphokinase	essential
SEQ2017	fbp	0	2043361	2044965	-1	570	0.00934579	1605	15	fibrinogen-binding protein Fbp	non
SEQ2018	SEQ2018	0	2045216	2046400	1	922	0.0135021	1185	16	AraC family regulatory protein	non
SEQ2019	SEQ2019	0	2046796	2047254	1	8	0.0043573	459	2	putative NrdI-like protein	essential
SEQ2020	SEQ2020	0	2047550	2048371	-1	615	0.0194647	822	16	endonuclease/exonuclease/phosphatase family protein	non
SEQ2021	SEQ2021	0	2048449	2050635	-1	1726	0.0205761	2187	45	putative glucose-specific phosphotransferase system (PTS)	non
SEQ2022	SEQ2022	0	2050932	2051936	-1	969	0.0278607	1005	28	LacI family regulatory protein	non
SEQ2023	SEQ2023	0	2052185	2052931	-1	508	0.0281124	747	21	conserved hypothetical protein	non
SEQ2024	SEQ2024	0	2052931	2053884	-1	1630	0.024109	954	23	ribosomal protein L11 methyltransferase	non
SEQ2025	SEQ2025	0	2054447	2056984	1	3757	0.0275808	2538	70	histidine triad protein	non
SEQ2026	SEQ2026	0	2057087	2057197	1	138	0.027027	111	3	conserved hypothetical protein	non
SEQ2027	SEQ2027	0	2057182	2057610	-1	280	0.00932401	429	4	NUDIX hydrolase	non
SEQ2028	SEQ2028	0	2057627	2057971	-1	827	0.0347826	345	12	conserved hypothetical protein	non
SEQ2029	SEQ2029	0	2057973	2058443	-1	328	0.0276008	471	13	conserved hypothetical protein	non
SEQ2030	SEQ2030	0	2058592	2060328	1	1166	0.0149683	1737	26	putative chorismate binding enzyme	non
SEQ2031	SEQ2031	0	2060369	2060977	1	581	0.0213465	609	13	anthranilate synthase component II	non
SEQ2032	SEQ2032	0	2060970	2062241	1	1217	0.0259434	1272	33	putative ATPase	non
SEQ2033	SEQ2033	0	2062296	2063162	-1	5	0.0011534	867	1	putative isertion sequence IS861 putative transposase	not defined
SEQ2034	SEQ2034	0	2063159	2063647	-1	0	0	489	0	putative insertion sequence IS861 putative transposase	not defined
SEQ2035	SEQ2035	0	2064262	2064759	1	994	0.0582329	498	29	pseudogene	non
SEQ2036	SEQ2036	0	2065120	2065830	-1	1069	0.0520394	711	37	exotoxin H precursor	non
SEQ2037	seeI	0	2065856	2066635	-1	1270	0.0487179	780	38	exotoxin I precursor	non
SEQ2038	SEQ2038	0	2066807	2068141	-1	2085	0.0389513	1335	52	putative phage lysin protein	non
SEQ2039	SEQ2039	0	2068142	2068249	-1	145	0.037037	108	4	putative phage membrane protein	non
SEQ2040	SEQ2040	0	2068258	2068485	-1	221	0.0219298	228	5	putative phage holin	non
SEQ2041	SEQ2041	0	2068482	2068754	-1	568	0.032967	273	9	phage membrane protein	non
SEQ2042	SEQ2042	0	2068766	2069377	-1	1183	0.0424837	612	26	hypothetical phage protein	non
SEQ2043	SEQ2043	0	2069374	2069811	-1	560	0.0273973	438	12	hypothetical phage protein	non
SEQ2044	SEQ2044	0	2069823	2071709	-1	1518	0.0169581	1887	32	hypothetical phage protein	non
SEQ2045	SEQ2045	0	2071724	2072842	-1	1175	0.028597	1119	32	putative phage hyaluronidase	non
SEQ2046	SEQ2046	0	2072842	2074824	-1	1437	0.0252143	1983	50	hypothetical phage protein	non
SEQ2047	SEQ2047	0	2074834	2075676	-1	912	0.0308422	843	26	hypothetical phage protein	non
SEQ2048	SEQ2048	0	2075688	2080070	-1	4048	0.0264659	4383	116	putative phage minor tail protein	non
SEQ2049	SEQ2049	0	2080085	2080318	-1	316	0.0470085	234	11	hypothetical phage protein	non
SEQ2050	SEQ2050	0	2080393	2080848	-1	771	0.0438596	456	20	hypothetical phage protein	non
SEQ2051	SEQ2051	0	2080902	2081501	-1	1160	0.04	600	24	putative phage major tail protein	non
SEQ2052	SEQ2052	0	2081513	2081872	-1	395	0.0555556	360	20	hypothetical phage protein	non
SEQ2053	SEQ2053	0	2081876	2082220	-1	628	0.0521739	345	18	hypothetical phage protein	non
SEQ2054	SEQ2054	0	2082217	2082495	-1	129	0.0286738	279	8	hypothetical phage protein	non
SEQ2055	SEQ2055	0	2082506	2082862	-1	167	0.0252101	357	9	hypothetical phage protein	non
SEQ2056	SEQ2056	0	2082874	2083761	-1	1471	0.0439189	888	39	hypothetical phage protein	non
SEQ2057	SEQ2057	0	2083774	2084343	-1	1022	0.0403509	570	23	hypothetical phage protein	non
SEQ2058	SEQ2058	0	2084520	2084777	-1	518	0.0193798	258	5	hypothetical phage protein	non
SEQ2059	SEQ2059	0	2084782	2084970	-1	158	0.042328	189	8	putative phage membrane protein	non
SEQ2060	SEQ2060	0	2084998	2086446	-1	1992	0.0269151	1449	39	putative phage minor head protein	non
SEQ2061	SEQ2061	0	2086406	2087938	-1	10908	0.0456621	1533	70	putative phage portal protein	non
SEQ2062	SEQ2062	0	2087954	2089231	-1	2093	0.0344288	1278	44	putative phage terminase	non
SEQ2063	SEQ2063	0	2089221	2089673	-1	994	0.0485651	453	22	putative phage terminase	non
SEQ2064	SEQ2064	0	2089763	2090179	-1	849	0.0551559	417	23	hypothetical phage protein	non
SEQ2065	SEQ2065	0	2090176	2090892	-1	1377	0.0432357	717	31	putative hypothetical phage protein	non
SEQ2066	SEQ2066	0	2090889	2091182	-1	394	0.047619	294	14	hypothetical phage protein	non
SEQ2067	SEQ2067	0	2091179	2091364	-1	23	0.0107527	186	2	hypothetical phage protein	non
SEQ2068	SEQ2068	0	2091389	2091616	-1	319	0.0350877	228	8	hypothetical phage protein	non
SEQ2069	SEQ2069	0	2091597	2091785	-1	137	0.037037	189	7	hypothetical phage protein	non
[truncated: 166 more rows]

## Sheet: AG library
locus_tag	gene_name	ncrna	start	end	strand	read_count	ins_index	gene_length	ins_count	fcn	essentiality
SEQ0001	SEQ0001	0	1	1353	1	3	0.000739098	1353	1	chromosomal replication initiator protein	essential
SEQ0002	SEQ0002	0	1510	2646	1	7	0.000879507	1137	1	DNA polymerase III	essential
SEQ0003	SEQ0003	0	2724	2921	1	26	0.020202	198	4	conserved hypothetical protein	non essential
SEQ0004	SEQ0004	0	3045	3407	1	321	0.0413223	363	15	putative DNA-binding protein	non essential
SEQ0005	SEQ0005	0	3491	4606	1	41	0.00448029	1116	5	putative GTP-binding protein	essential
SEQ0006	SEQ0006	0	4765	5334	1	0	0	570	0	peptidyl-tRNA hydrolase	essential
SEQ0007	SEQ0007	0	5337	8831	1	1576	0.030329	3495	106	putative transcription-repair coupling factor	non essential
SEQ0008	SEQ0008	0	8800	10311	1	2133	0.0568783	1512	86	putative polysaccharide biosynthesis protein	non essential
SEQ0009	SEQ0009	0	10342	10614	1	0	0	273	0	S4 domain containing protein	essential
SEQ0010	SEQ0010	0	10601	10972	1	0	0	372	0	putative septum formation initiator protein	essential
SEQ0011	SEQ0011	0	10982	11101	1	98	0.0333333	120	4	conserved hypothetical protein	non essential
SEQ0012	SEQ0012	0	11114	12400	1	490	0.019425	1287	25	putative exported protein	non essential
SEQ0013	SEQ0013	0	12397	13680	1	102	0.00155763	1284	2	PP-loop family protein	essential
SEQ0014	SEQ0014	0	13685	14227	1	0	0	543	0	hypoxanthine-guanine phosphoribosyltransferase	essential
SEQ0015	SEQ0015	0	14249	16219	1	85	0.00202943	1971	4	putative cell division protease FtsH	essential
SEQ0016	SEQ0016	0	16309	17772	1	2127	0.045082	1464	66	putative amino acid permease	non essential
SEQ0017	SEQ0017	0	24840	25655	1	1212	0.0710784	816	58	rod shape-determining protein MreC	non essential
SEQ0018	SEQ0018	0	25658	26161	1	575	0.0734127	504	37	putative membrane protein	non essential
SEQ0019	SEQ0019	0	26257	27435	1	17	0.000848176	1179	1	putative amidase	essential
SEQ0020	SEQ0020	0	27528	28502	1	7	0.00102564	975	1	ribose-phosphate pyrophosphokinase 1	essential
SEQ0022	SEQ0022	0	28862	29632	1	67	0.00907912	771	7	DNA repair protein RecO	non essential
SEQ0023	SEQ0023	0	29748	30755	1	4	0.000992063	1008	1	fatty acid/phospholipid synthesis protein	essential
SEQ0024	SEQ0024	0	30748	30996	1	8	0.00401606	249	1	putative acyl carrier protein	essential
SEQ0025	SEQ0025	0	31146	31856	1	335	0.0365682	711	26	phosphoribosylaminoimidazole-succinocarboxamide synthase	non essential
SEQ0026	SEQ0026	0	31969	35775	1	3254	0.0336223	3807	128	putative phosphoribosylformylglycinamidine synthase protein	non essential
SEQ0027	SEQ0027	0	35894	37351	1	960	0.0294925	1458	43	putative amidophosphoribosyltransferase precursor	non essential
SEQ0028	SEQ0028	0	37408	38430	1	1030	0.0322581	1023	33	phosphoribosylformylglycinamidine cyclo-ligase	non essential
SEQ0029	SEQ0029	0	38427	38984	1	1143	0.0519713	558	29	phosphoribosylglycinamide formyltransferase	non essential
SEQ0030	SEQ0030	0	39131	40678	1	1173	0.0368217	1548	57	bifunctional purine biosynthesis protein PurH [includes: phosphoribosylaminoimidazolecarboxamide formyltransferase; IMP cyclohydrolase]	non essential
SEQ0031	SEQ0031	0	41056	42210	-1	1429	0.04329	1155	50	putative amidase	non essential
SEQ0032	SEQ0032	0	42601	43863	1	1598	0.0356295	1263	45	phosphoribosylamine-glycine ligase	non essential
SEQ0033	SEQ0033	0	44093	44581	1	587	0.0327198	489	16	putative phosphoribosylaminoimidazole carboxylase catalytic subunit	non essential
SEQ0034	SEQ0034	0	44568	45641	1	1119	0.0437616	1074	47	putative phosphoribosylaminoimidazole carboxylase ATPase subunit	non essential
SEQ0035	SEQ0035	0	45656	45880	1	143	0.04	225	9	conserved hypothetical protein	non essential
SEQ0036	SEQ0036	0	45904	46014	1	187	0.036036	111	4	pseudogene	non essential
SEQ0036a	SEQ0036a	0	46054	46170	1	92	0.042735	117	5	pseudogene	non essential
SEQ0037	SEQ0037	0	46417	47769	1	0	0	1353	0	adenylosuccinate lyase	essential
SEQ0038	SEQ0038	0	48067	48980	1	718	0.047046	914	43	pseudogene	non essential
SEQ0040	SEQ0040	0	49195	50202	1	240	0.00396825	1008	4	Holliday junction DNA helicase	essential
SEQ0041	SEQ0041	0	50443	50901	1	649	0.0522876	459	24	putative phosphotyrosine protein phosphatase	non essential
SEQ0042	SEQ0042	0	50907	51308	1	68	0.0174129	402	7	putative membrane protein	non essential
SEQ0043	SEQ0043	0	51305	53086	1	910	0.0342312	1782	61	acyltransferase family protein	non essential
SEQ0044	SEQ0044	0	53506	56148	1	3463	0.0431328	2643	114	aldehyde-alcohol dehydrogenase 2 [includes: alcohol dehydrogenase; acetaldehyde dehydrogenase]	non essential
SEQ0045	SEQ0045	0	56643	57695	1	1336	0.0541311	1053	57	putative zinc-binding alcohol dehydrogenase	non essential
SEQ0046	SEQ0046	0	57898	58914	1	1668	0.0442478	1017	45	alcohol dehydrogenase	non essential
SEQ0047	SEQ0047	0	59630	61222	1	1582	0.0577527	1593	92	putative ABC transporter	non essential
SEQ0048	SEQ0048	0	61385	62507	1	1045	0.0445236	1123	50	pseudogene	non essential
SEQ0050	SEQ0050	0	62500	63675	1	1355	0.0705782	1176	83	Insulinase family metallopeptidase	non essential
SEQ0051	SEQ0051	0	63659	64522	-1	769	0.0532407	864	46	putative regulatory protein	non essential
SEQ0052	SEQ0052	0	65158	66642	1	693	0.0255892	1485	38	putative threonine synthase	non essential
SEQ0053	SEQ0053	0	66673	67983	1	1481	0.0381388	1311	50	multi antimicrobial extrusion (MATE) family transporter	non essential
SEQ0054	SEQ0054	0	68363	68671	1	0	0	309	0	30S ribosomal protein S10	essential
SEQ0055	SEQ0055	0	68969	69595	1	0	0	627	0	50S ribosomal protein L3	essential
SEQ0056	SEQ0056	0	69620	70243	1	0	0	624	0	50S ribosomal protein L4	essential
SEQ0057	SEQ0057	0	70243	70539	1	0	0	297	0	50S ribosomal protein L23	essential
SEQ0058	SEQ0058	0	70557	71390	1	0	0	834	0	50S ribosomal protein L2	essential
SEQ0059	SEQ0059	0	71502	71780	1	0	0	279	0	30S ribosomal protein S19	essential
SEQ0060	SEQ0060	0	71796	72140	1	0	0	345	0	50S ribosomal protein L22	essential
SEQ0061	SEQ0061	0	72153	72806	1	0	0	654	0	30S ribosomal protein S3	essential
SEQ0062	SEQ0062	0	72810	73223	1	0	0	414	0	50S ribosomal protein L16	essential
SEQ0063	SEQ0063	0	73233	73439	1	0	0	207	0	50S ribosomal protein L29	essential
SEQ0064	SEQ0064	0	73467	73727	1	0	0	261	0	30S ribosomal protein S17	essential
SEQ0065	SEQ0065	0	73752	74120	1	0	0	369	0	50S ribosomal protein L14	essential
SEQ0066	SEQ0066	0	74204	74509	1	0	0	306	0	50S ribosomal protein L24	essential
SEQ0067	SEQ0067	0	74533	75075	1	0	0	543	0	50S ribosomal protein L5	essential
SEQ0068	SEQ0068	0	75091	75276	1	0	0	186	0	30S ribosomal protein S14	essential
SEQ0069	SEQ0069	0	75609	76007	1	0	0	399	0	30S ribosomal protein S8	essential
SEQ0070	SEQ0070	0	76329	76865	1	0	0	537	0	50S ribosomal protein L6	essential
SEQ0071	SEQ0071	0	76968	77324	1	5	0.00280112	357	1	50S ribosomal protein L18	essential
SEQ0072	SEQ0072	0	77343	77837	1	0	0	495	0	30S ribosomal protein S5	essential
SEQ0073	SEQ0073	0	77852	78034	1	0	0	183	0	50S ribosomal protein L30	essential
SEQ0074	SEQ0074	0	78236	78676	1	0	0	441	0	50S ribosomal protein L15	essential
SEQ0075	SEQ0075	0	78693	79997	1	11	0.00153257	1305	2	preprotein translocase SecY subunit	essential
SEQ0076	SEQ0076	0	80149	80790	1	48	0.00311526	642	2	adenylate kinase	essential
SEQ0077	SEQ0077	0	80908	81126	1	0	0	219	0	translation initiation factor IF-1	essential
SEQ0078	SEQ0078	0	81152	81268	1	0	0	117	0	50S ribosomal protein L36	essential
SEQ0079	SEQ0079	0	81286	81651	1	0	0	366	0	30S ribosomal protein S13	essential
SEQ0080	SEQ0080	0	81669	82052	1	0	0	384	0	30S ribosomal protein S11	essential
SEQ0081	SEQ0081	0	82099	83037	1	0	0	939	0	DNA-directed RNA polymerase alpha chain	essential
SEQ0082	SEQ0082	0	83052	83438	1	4	0.00258398	387	1	50S ribosomal protein L17	essential
SEQ0083	SEQ0083	0	83656	83887	-1	311	0.0431034	232	10	pseudogene	non essential
SEQ0084	SEQ0084	0	84743	85993	1	838	0.0391687	1251	49	hypothetical protein	non essential
SEQ0085	SEQ0085	0	85983	86330	1	419	0.0402299	348	14	putative membrane protein	non essential
SEQ0086	SEQ0086	0	86448	86858	1	479	0.053528	411	22	putative membrane protein	non essential
SEQ0087	SEQ0087	0	86879	87172	1	946	0.0306122	294	9	conserved hypothetical protein	non essential
SEQ0089	SEQ0089	0	94293	95423	-1	2055	0.0548187	1131	62	putative membrane protein	non essential
SEQ0090	SEQ0090	0	95988	97181	1	1640	0.0351759	1194	42	putative collagen-like surface-anchored protein	non essential
SEQ0091	SEQ0091	0	97675	98199	1	943	0.047619	525	25	putative NUDIX hydrolase	non essential
SEQ0092	SEQ0092	0	98414	99265	1	1800	0.0422535	852	36	4-diphosphocytidyl-2-c-methyl-D-erythritol kinase	non essential
SEQ0093	SEQ0093	0	99335	99778	1	250	0.0427928	444	19	MarR-family regulatory protein	non essential
SEQ0094	SEQ0094	0	99781	100500	1	382	0.0236111	720	17	ABC transporter ATP-binding protein	non essential
SEQ0095	SEQ0095	0	100493	101302	1	342	0.0308642	810	25	ABC transporter permease protein	non essential
SEQ0096	SEQ0096	0	101337	102593	-1	0	0	1257	0	putative tyrosyl-tRNA synthetase	essential
SEQ0097	SEQ0097	0	102686	104998	1	341	0.0116732	2313	27	putative penicillin-binding protein 1B	non essential
SEQ0098	SEQ0098	0	105260	108826	1	60	0.000280348	3567	1	DNA-directed RNA polymerase beta chain	essential
SEQ0099	SEQ0099	0	108917	112552	1	205	0.00165017	3636	6	DNA-directed RNA polymerase beta' chain	essential
SEQ0100	SEQ0100	0	112624	112878	-1	451	0.0627451	255	16	pseudogene	non essential
SEQ0101	SEQ0101	0	113123	113677	1	1222	0.0810811	555	45	putative exported protein	non essential
SEQ0103	SEQ0103	0	114238	115287	1	1863	0.0542857	1050	57	putative membrane protein	non essential
SEQ0104	SEQ0104	0	115348	115713	1	303	0.0491803	366	18	conserved hypothetical protein	non essential
SEQ0105	SEQ0105	0	116250	118253	1	2412	0.0394212	2004	79	putative membrane protein	non essential
[truncated: 2,064 more rows]

## Sheet: AC library
locus_tag	gene_name	ncrna	start	end	strand	read_count	ins_index	gene_length	ins_count	fcn	essentiality
[truncated: 2,165 more rows]

[truncated: 3 more sheets: CT library, GA library, Master library]
