# Supplementary material for: Defining the ABC of gene essentiality in streptococci
Source: BMC Genomics. 2017 May 31;18:426. doi: 10.1186/s12864-017-3794-3 (PMC5452409; doi:10.1186/s12864-017-3794-3)
Supplement: Supplementary file 5 — Orthologous gene pair analysis: Gene essentialities from orthologous gene pair analysis between S. equi, S. pyogenes and S. agalactiae. tab 1, gene essentialities of orthologous gene pairs in S. equi and S. pyogenes; tab 2, gene essentialities of orthologous gene pairs in S. equi and S. agalactiae; tab 3, gene essentialities of orthologous gene pairs in S. pyogenes and S. agalactiae; tab 4, gene essentialities of orthologous gene pairs in S. equi, S. pyogenes and S. agalactiae. Each tab contains the locus tag and the corresponding gene essentiality. Orthologous genes are presented in the same rows. (XLSX 178 kb) [file 12864_2017_3794_MOESM5_ESM.xlsx]

## Sheet: pyogenes vs equi
S. pyogenes locus tag	S. pyogenes essentiality	S. equi locus tag	S. equi essentiality
M5005_Spy0001	essential	SEQ0001	essential
M5005_Spy0002	essential	SEQ0002	essential
M5005_Spy0003	non	SEQ0003	ambiguous
M5005_Spy0004	non	SEQ0005	ambiguous
M5005_Spy0006	non	SEQ0007	non
M5005_Spy0007	non	SEQ0009	essential
M5005_Spy0008	non	SEQ0010	essential
M5005_Spy0010	non	SEQ0012	non
M5005_Spy0011	essential	SEQ0013	essential
M5005_Spy0013	essential	SEQ0015	essential
M5005_Spy0014	non	SEQ0016	non
M5005_Spy0017	essential	SEQ0019	essential
M5005_Spy0018	essential	SEQ0020	essential
M5005_Spy0019	non	SEQ0022	non
M5005_Spy0020	essential	SEQ0023	essential
M5005_Spy0023	non	SEQ0026	non
M5005_Spy0024	non	SEQ0027	non
M5005_Spy0025	non	SEQ0028	non
M5005_Spy0026	non	SEQ0029	non
M5005_Spy0027	non	SEQ0030	non
M5005_Spy0028	non	SEQ0031	non
M5005_Spy0029	non	SEQ0032	non
M5005_Spy0030	non	SEQ0033	non
M5005_Spy0031	non	SEQ0034	non
M5005_Spy0033	non	SEQ0037	essential
M5005_Spy0035	non	SEQ0040	ambiguous
M5005_Spy0036	non	SEQ0041	non
M5005_Spy0038	essential	SEQ0043	non
M5005_Spy0039	non	SEQ0044	non
M5005_Spy0040	non	SEQ0046	non
M5005_Spy0041	non	SEQ0053	non
M5005_Spy0043	essential	SEQ0054	essential
M5005_Spy0044	essential	SEQ0055	essential
M5005_Spy0045	essential	SEQ0056	essential
M5005_Spy0046	non	SEQ0057	essential
M5005_Spy0047	essential	SEQ0058	essential
M5005_Spy0048	critical	SEQ0059	essential
M5005_Spy0049	essential	SEQ0060	essential
M5005_Spy0050	essential	SEQ0061	essential
M5005_Spy0051	essential	SEQ0062	essential
M5005_Spy0052	non	SEQ0063	essential
M5005_Spy0054	critical	SEQ0065	essential
M5005_Spy0059	essential	SEQ0070	essential
M5005_Spy0061	essential	SEQ0072	essential
M5005_Spy0062	essential	SEQ0073	essential
M5005_Spy0063	non	SEQ0074	essential
M5005_Spy0064	essential	SEQ0075	essential
M5005_Spy0066	essential	SEQ0077	essential
M5005_Spy0068	essential	SEQ0079	essential
M5005_Spy0069	essential	SEQ0080	essential
M5005_Spy0070	essential	SEQ0081	essential
M5005_Spy0071	essential	SEQ0082	essential
M5005_Spy0077	non	SEQ0093	non
M5005_Spy0078	non	SEQ0094	non
M5005_Spy0079	non	SEQ0095	non
M5005_Spy0081	essential	SEQ0096	essential
M5005_Spy0082	non	SEQ0097	non
M5005_Spy0083	essential	SEQ0098	essential
M5005_Spy0084	essential	SEQ0099	essential
M5005_Spy0085	non	SEQ0104	non
M5005_Spy0086	non	SEQ0107	non
M5005_Spy0087	non	SEQ0108	non
M5005_Spy0088	non	SEQ0109	non
M5005_Spy0089	non	SEQ0110	non
M5005_Spy0090	non	SEQ0111	non
M5005_Spy0091	non	SEQ0112	non
M5005_Spy0092	non	SEQ0113	non
M5005_Spy0093	non	SEQ0117	non
M5005_Spy0094	non	SEQ0118	non
M5005_Spy0095	non	SEQ2136	non
M5005_Spy0096	non	SEQ2135	non
M5005_Spy0097	non	SEQ2134	non
M5005_Spy0099	non	SEQ2133	non
M5005_Spy0100	non	SEQ2132	non
M5005_Spy0101	non	SEQ2131	non
M5005_Spy0102	non	SEQ2129	non
M5005_Spy0104	non	SEQ2121	non
M5005_Spy0105	non	SEQ2120	non
M5005_Spy0114	non	SEQ0937	non
M5005_Spy0120	non	SEQ1626	non
M5005_Spy0134	non	SEQ2115	non
M5005_Spy0135	non	SEQ2114	non
M5005_Spy0136	non	SEQ2113	ambiguous
M5005_Spy0138	critical	SEQ0230	essential
M5005_Spy0139	non	SEQ0311	non
M5005_Spy0140	non	SEQ0312	non
M5005_Spy0147	essential	SEQ0234	essential
M5005_Spy0149	non	SEQ0242	non
M5005_Spy0150	non	SEQ0243	non
M5005_Spy0151	non	SEQ0244	non
M5005_Spy0152	non	SEQ0245	non
M5005_Spy0153	non	SEQ0246	non
M5005_Spy0155	non	SEQ0247	non
M5005_Spy0156	non	SEQ0248	non
M5005_Spy0157	non	SEQ0250	non
M5005_Spy0158	non	SEQ0251	non
M5005_Spy0159	essential	SEQ0252	ambiguous
M5005_Spy0160	non	SEQ0254	non
M5005_Spy0161	non	SEQ0255	non
M5005_Spy0173	non	SEQ0258	non
M5005_Spy0175	non	SEQ0259	non
M5005_Spy0176	non	SEQ0263	non
M5005_Spy0177	non	SEQ0264	non
M5005_Spy0178	non	SEQ0265	non
M5005_Spy0179	non	SEQ0266	non
M5005_Spy0180	non	SEQ0267	non
M5005_Spy0185	essential	SEQ0287	essential
M5005_Spy0186	non	SEQ1569	non
M5005_Spy0194	essential	SEQ0290	essential
M5005_Spy0195	non	SEQ0291	non
M5005_Spy0196	non	SEQ0292	non
M5005_Spy0197	non	SEQ0293	non
M5005_Spy0198	non	SEQ0294	non
M5005_Spy0199	non	SEQ0295	non
M5005_Spy0200	non	SEQ0296	non
M5005_Spy0201	critical	SEQ0298	non
M5005_Spy0202	non	SEQ0299	non
M5005_Spy0203	essential	SEQ0300	essential
M5005_Spy0204	non	SEQ0301	non
M5005_Spy0205	non	SEQ0302	non
M5005_Spy0206	non	SEQ0303	non
M5005_Spy0207	critical	SEQ0304	essential
M5005_Spy0208	non	SEQ0305	non
M5005_Spy0209	non	SEQ0306	non
M5005_Spy0212	non	SEQ0315	non
M5005_Spy0213	non	SEQ0321	non
M5005_Spy0214	non	SEQ0322	non
M5005_Spy0215	non	SEQ0323	non
M5005_Spy0216	non	SEQ0325	non
M5005_Spy0217	non	SEQ0326	non
M5005_Spy0218	non	SEQ0327	non
M5005_Spy0219	non	SEQ0329	non
M5005_Spy0220	non	SEQ0330	non
M5005_Spy0221	non	SEQ0331	essential
M5005_Spy0222	non	SEQ0332	non
M5005_Spy0223	essential	SEQ0333	essential
M5005_Spy0224	critical	SEQ0334	essential
M5005_Spy0225	non	SEQ0335	essential
M5005_Spy0226	non	SEQ0336	non
M5005_Spy0227	non	SEQ0337	non
M5005_Spy0228	non	SEQ0338	non
M5005_Spy0229	non	SEQ0339	non
M5005_Spy0230	essential	SEQ0340	essential
M5005_Spy0231	essential	SEQ0341	essential
M5005_Spy0232	essential	SEQ0344	essential
M5005_Spy0233	essential	SEQ0345	essential
M5005_Spy0235	essential	SEQ1935	non
M5005_Spy0236	essential	SEQ1934	non
M5005_Spy0238	non	SEQ1933	non
M5005_Spy0239	non	SEQ1932	essential
M5005_Spy0240	essential	SEQ1931	essential
M5005_Spy0242	critical	SEQ1930	non
M5005_Spy0243	critical	SEQ1929	non
M5005_Spy0244	critical	SEQ1928	non
M5005_Spy0245	critical	SEQ1927	non
M5005_Spy0246	critical	SEQ1926	non
M5005_Spy0247	non	SEQ1922	non
M5005_Spy0248	non	SEQ1920	non
M5005_Spy0249	non	SEQ1919	non
M5005_Spy0250	non	SEQ1918	non
M5005_Spy0251	non	SEQ1917	non
M5005_Spy0252	non	SEQ1916	non
M5005_Spy0253	non	SEQ1915	non
M5005_Spy0260	essential	SEQ1913	essential
M5005_Spy0261	critical	SEQ1912	essential
M5005_Spy0262	non	SEQ1911	non
M5005_Spy0263	essential	SEQ1910	essential
M5005_Spy0264	non	SEQ1909	non
M5005_Spy0265	non	SEQ1908	non
M5005_Spy0266	non	SEQ1907	non
M5005_Spy0267	non	SEQ1906	non
M5005_Spy0269	non	SEQ1904	non
M5005_Spy0270	non	SEQ1903	non
M5005_Spy0271	non	SEQ1902	non
M5005_Spy0272	non	SEQ1900	non
M5005_Spy0273	non	SEQ1899	non
M5005_Spy0274	non	SEQ1898	non
M5005_Spy0275	non	SEQ1897	essential
M5005_Spy0276	critical	SEQ1896	essential
M5005_Spy0277	non	SEQ1895	essential
M5005_Spy0278	non	SEQ1894	non
M5005_Spy0279	non	SEQ1893	non
M5005_Spy0280	non	SEQ1892	non
M5005_Spy0281	non	SEQ1891	ambiguous
M5005_Spy0282	non	SEQ1890	essential
M5005_Spy0283	non	SEQ1889	non
M5005_Spy0284	non	SEQ1888	essential
M5005_Spy0285	essential	SEQ1887	essential
M5005_Spy0286	essential	SEQ1886	essential
M5005_Spy0287	essential	SEQ1885	essential
M5005_Spy0288	non	SEQ1884	non
M5005_Spy0289	non	SEQ1883	ambiguous
M5005_Spy0290	essential	SEQ1882	essential
M5005_Spy0291	non	SEQ1881	non
M5005_Spy0292	critical	SEQ1880	non
M5005_Spy0293	non	SEQ1879	non
M5005_Spy0295	essential	SEQ1878	essential
M5005_Spy0296	non	SEQ1877	non
M5005_Spy0299	non	SEQ1872	non
M5005_Spy0300	non	SEQ1871	non
M5005_Spy0301	non	SEQ1870	non
M5005_Spy0302	critical	SEQ1869	essential
M5005_Spy0303	essential	SEQ1868	essential
M5005_Spy0304	non	SEQ1867	non
M5005_Spy0305	non	SEQ1866	non
M5005_Spy0306	non	SEQ1865	non
M5005_Spy0307	non	SEQ1864	non
M5005_Spy0308	non	SEQ1863	non
M5005_Spy0309	non	SEQ1862	non
M5005_Spy0310	non	SEQ1861	non
M5005_Spy0311	non	SEQ1860	non
M5005_Spy0312	non	SEQ1859	non
M5005_Spy0313	critical	SEQ1849	essential
M5005_Spy0314	non	SEQ1848	non
M5005_Spy0315	non	SEQ1847	non
M5005_Spy0316	non	SEQ1845	non
M5005_Spy0317	non	SEQ1844	non
M5005_Spy0318	non	SEQ1843	non
M5005_Spy0320	non	SEQ1840	non
M5005_Spy0321	non	SEQ1839	non
M5005_Spy0322	non	SEQ1838	non
M5005_Spy0323	non	SEQ1837	non
M5005_Spy0324	non	SEQ1836	non
M5005_Spy0325	essential	SEQ1835	essential
M5005_Spy0326	essential	SEQ1834	essential
M5005_Spy0327	non	SEQ1833	non
M5005_Spy0328	critical	SEQ1832	essential
M5005_Spy0329	non	SEQ1830	non
M5005_Spy0330	essential	SEQ1829	essential
M5005_Spy0331	essential	SEQ1828	essential
M5005_Spy0332	non	SEQ1827	non
M5005_Spy0335	non	SEQ1825	non
M5005_Spy0337	non	SEQ0558	non
M5005_Spy0338	non	SEQ0561	non
M5005_Spy0341	non	SEQ0563	non
M5005_Spy0344	non	SEQ0568	non
M5005_Spy0345	essential	SEQ0569	essential
M5005_Spy0347	non	SEQ0570	non
M5005_Spy0348	non	SEQ0571	non
M5005_Spy0349	non	SEQ0572	non
M5005_Spy0351	non	SEQ0651	non
M5005_Spy0354	non	SEQ1670	non
M5005_Spy0358	non	SEQ1669	non
M5005_Spy0359	non	SEQ1668	non
M5005_Spy0360	non	SEQ1666	non
M5005_Spy0363	non	SEQ1664	non
M5005_Spy0365	essential	SEQ1662	essential
M5005_Spy0368	non	SEQ1660	essential
M5005_Spy0369	non	SEQ1659	ambiguous
M5005_Spy0370	non	SEQ1658	essential
M5005_Spy0371	non	SEQ1657	non
M5005_Spy0372	essential	SEQ1655	essential
M5005_Spy0373	non	SEQ1653	non
M5005_Spy0375	essential	SEQ1650	essential
M5005_Spy0377	essential	SEQ1643	essential
M5005_Spy0380	essential	SEQ1642	essential
M5005_Spy0381	non	SEQ1641	non
M5005_Spy0382	non	SEQ1640	non
M5005_Spy0383	non	SEQ1639	non
M5005_Spy0386	non	SEQ1638	non
M5005_Spy0387	non	SEQ1637	non
M5005_Spy0388	essential	SEQ1635	essential
M5005_Spy0389	essential	SEQ1634	essential
M5005_Spy0390	critical	SEQ1633	essential
M5005_Spy0391	non	SEQ1620	non
M5005_Spy0398	non	SEQ1824	non
M5005_Spy0399	non	SEQ1823	non
M5005_Spy0408	non	SEQ1610	non
M5005_Spy0409	essential	SEQ1609	essential
M5005_Spy0413	essential	SEQ1604	essential
M5005_Spy0414	non	SEQ1603	non
M5005_Spy0420	non	SEQ1601	non
M5005_Spy0422	non	SEQ1600	non
M5005_Spy0423	non	SEQ1597	non
M5005_Spy0425	critical	SEQ1594	essential
M5005_Spy0426	essential	SEQ1593	essential
M5005_Spy0427	essential	SEQ1591	essential
M5005_Spy0432	non	SEQ1580	non
M5005_Spy0433	non	SEQ1579	non
M5005_Spy0434	non	SEQ1578	non
M5005_Spy0435	essential	SEQ1577	essential
M5005_Spy0436	non	SEQ1576	non
M5005_Spy0437	non	SEQ1575	non
M5005_Spy0438	critical	SEQ1567	essential
M5005_Spy0439	non	SEQ1566	non
M5005_Spy0450	non	SEQ0652	non
M5005_Spy0451	non	SEQ0756	non
M5005_Spy0464	non	SEQ2103	non
M5005_Spy0470	non	SEQ1558	non
M5005_Spy0471	non	SEQ1557	non
M5005_Spy0472	essential	SEQ1556	essential
M5005_Spy0474	non	SEQ1555	non
M5005_Spy0475	non	SEQ1554	non
M5005_Spy0476	non	SEQ1553	non
M5005_Spy0477	non	SEQ1552	non
M5005_Spy0478	non	SEQ1551	non
M5005_Spy0480	non	SEQ1542	non
M5005_Spy0482	non	SEQ1541	non
M5005_Spy0483	non	SEQ1540	non
M5005_Spy0484	essential	SEQ1538	essential
M5005_Spy0485	non	SEQ1537	non
M5005_Spy0486	non	SEQ1536	non
M5005_Spy0487	non	SEQ1535	non
M5005_Spy0488	non	SEQ1534	essential
M5005_Spy0489	non	SEQ1532	non
M5005_Spy0491	non	SEQ1531	non
M5005_Spy0493	non	SEQ1529	non
M5005_Spy0495	essential	SEQ1525	essential
M5005_Spy0496	non	SEQ1522	essential
M5005_Spy0497	non	SEQ0765	non
M5005_Spy0498	non	SEQ0767	non
M5005_Spy0499	non	SEQ0768	non
M5005_Spy0500	critical	SEQ0769	non
M5005_Spy0501	non	SEQ0770	non
M5005_Spy0503	non	SEQ0773	non
M5005_Spy0505	non	SEQ0776	non
M5005_Spy0506	essential	SEQ0777	essential
M5005_Spy0508	essential	SEQ1504	essential
M5005_Spy0509	critical	SEQ1503	essential
M5005_Spy0510	essential	SEQ1502	essential
M5005_Spy0511	essential	SEQ1501	essential
M5005_Spy0512	non	SEQ1500	non
M5005_Spy0514	non	SEQ1499	non
M5005_Spy0515	non	SEQ1498	non
M5005_Spy0516	essential	SEQ1497	essential
M5005_Spy0517	non	SEQ1490	non
M5005_Spy0519	non	SEQ1489	non
M5005_Spy0520	non	SEQ1488	non
M5005_Spy0521	non	SEQ1487	non
M5005_Spy0522	non	SEQ1486	non
M5005_Spy0524	non	SEQ1484	non
M5005_Spy0525	non	SEQ1483	non
M5005_Spy0526	non	SEQ1482	non
M5005_Spy0527	non	SEQ1481	non
M5005_Spy0528	non	SEQ1475	non
M5005_Spy0530	essential	SEQ0782	essential
M5005_Spy0532	critical	SEQ0784	essential
M5005_Spy0533	non	SEQ0785	non
M5005_Spy0536	non	SEQ0786	non
M5005_Spy0537	non	SEQ0853	essential
M5005_Spy0538	essential	SEQ0854	essential
M5005_Spy0539	non	SEQ0857	non
M5005_Spy0540	non	SEQ0858	non
M5005_Spy0541	non	SEQ0859	non
M5005_Spy0542	non	SEQ0860	non
M5005_Spy0543	non	SEQ0861	non
M5005_Spy0544	non	SEQ0862	non
M5005_Spy0545	non	SEQ0863	non
M5005_Spy0546	critical	SEQ0874	essential
M5005_Spy0548	critical	SEQ0878	essential
M5005_Spy0549	non	SEQ0879	non
M5005_Spy0550	non	SEQ0880	non
M5005_Spy0552	non	SEQ0893	essential
M5005_Spy0553	essential	SEQ0894	essential
M5005_Spy0554	essential	SEQ0895	essential
M5005_Spy0555	non	SEQ0897	non
M5005_Spy0556	essential	SEQ0898	essential
M5005_Spy0562	non	SEQ0546	non
M5005_Spy0563	non	SEQ0547	non
M5005_Spy0564	non	SEQ0548	non
M5005_Spy0565	non	SEQ0549	non
M5005_Spy0566	non	SEQ0550	non
M5005_Spy0567	non	SEQ0551	non
M5005_Spy0568	non	SEQ0552	essential
M5005_Spy0569	non	SEQ0553	essential
M5005_Spy0570	non	SEQ0554	essential
M5005_Spy0571	non	SEQ0904	non
M5005_Spy0572	non	SEQ0905	non
M5005_Spy0573	essential	SEQ0906	essential
M5005_Spy0574	essential	SEQ0907	non
M5005_Spy0577	essential	SEQ0917	essential
M5005_Spy0578	essential	SEQ0918	essential
M5005_Spy0579	essential	SEQ0919	essential
M5005_Spy0580	essential	SEQ0920	essential
M5005_Spy0581	essential	SEQ0921	essential
M5005_Spy0583	non	SEQ0925	non
M5005_Spy0584	non	SEQ0926	non
M5005_Spy0585	non	SEQ0927	non
M5005_Spy0586	non	SEQ0928	non
M5005_Spy0587	essential	SEQ0929	essential
M5005_Spy0588	essential	SEQ0930	essential
M5005_Spy0591	non	SEQ0931	non
M5005_Spy0592	non	SEQ0932	non
M5005_Spy0595	critical	SEQ0953	non
M5005_Spy0596	non	SEQ0955	non
M5005_Spy0597	essential	SEQ0956	essential
M5005_Spy0598	non	SEQ0958	non
M5005_Spy0599	essential	SEQ0959	essential
M5005_Spy0600	essential	SEQ0960	essential
M5005_Spy0601	non	SEQ0961	non
M5005_Spy0602	essential	SEQ0962	essential
M5005_Spy0603	essential	SEQ0963	essential
M5005_Spy0604	essential	SEQ0964	essential
M5005_Spy0605	essential	SEQ0965	essential
M5005_Spy0606	essential	SEQ0966	essential
M5005_Spy0607	essential	SEQ0967	essential
M5005_Spy0608	essential	SEQ0968	essential
M5005_Spy0609	non	SEQ0974	non
M5005_Spy0610	non	SEQ0969	non
M5005_Spy0612	critical	SEQ0971	essential
M5005_Spy0613	essential	SEQ0972	essential
M5005_Spy0614	non	SEQ0976	essential
M5005_Spy0615	non	SEQ0977	non
M5005_Spy0616	non	SEQ0978	non
M5005_Spy0618	critical	SEQ0980	essential
M5005_Spy0619	critical	SEQ0981	essential
M5005_Spy0620	critical	SEQ0982	essential
M5005_Spy0622	essential	SEQ0985	essential
M5005_Spy0623	non	SEQ0990	non
M5005_Spy0624	non	SEQ0991	non
M5005_Spy0625	non	SEQ0992	non
M5005_Spy0626	non	SEQ0993	non
M5005_Spy0627	non	SEQ0994	non
M5005_Spy0629	non	SEQ0995	non
M5005_Spy0630	non	SEQ0996	non
M5005_Spy0631	non	SEQ0997	non
M5005_Spy0632	non	SEQ1325	non
M5005_Spy0636	non	SEQ1321	non
M5005_Spy0637	non	SEQ1320	non
M5005_Spy0638	non	SEQ1319	non
M5005_Spy0639	non	SEQ1317	non
M5005_Spy0640	non	SEQ1316	non
M5005_Spy0641	non	SEQ1315	non
M5005_Spy0642	non	SEQ1314	non
M5005_Spy0643	non	SEQ1313	non
M5005_Spy0644	non	SEQ1312	non
M5005_Spy0645	non	SEQ1311	non
M5005_Spy0646	non	SEQ1310	non
M5005_Spy0648	non	SEQ1308	essential
M5005_Spy0649	non	SEQ1307	non
M5005_Spy0651	non	SEQ1116	non
M5005_Spy0652	non	SEQ0382	non
M5005_Spy0655	non	SEQ1306	essential
M5005_Spy0656	essential	SEQ1305	essential
M5005_Spy0657	non	SEQ1304	non
M5005_Spy0658	non	SEQ1303	non
M5005_Spy0659	non	SEQ1302	non
M5005_Spy0660	non	SEQ1301	non
M5005_Spy0661	non	SEQ1300	non
M5005_Spy0662	non	SEQ1299	non
M5005_Spy0663	non	SEQ1298	non
M5005_Spy0664	non	SEQ1291	non
M5005_Spy0668	non	SEQ0999	non
M5005_Spy0671	non	SEQ1288	non
M5005_Spy0672	non	SEQ1287	non
M5005_Spy0673	essential	SEQ1286	essential
M5005_Spy0677	non	SEQ1279	non
M5005_Spy0678	non	SEQ1278	non
M5005_Spy0682	essential	SEQ1104	essential
M5005_Spy0683	essential	SEQ1105	essential
M5005_Spy0685	essential	SEQ1107	essential
M5005_Spy0686	critical	SEQ1108	essential
M5005_Spy0687	essential	SEQ1109	essential
M5005_Spy0689	essential	SEQ1111	essential
M5005_Spy0690	non	SEQ1112	non
M5005_Spy0691	non	SEQ1113	essential
M5005_Spy0692	essential	SEQ1114	essential
M5005_Spy0694	non	SEQ1117	non
M5005_Spy0695	critical	SEQ1356	essential
M5005_Spy0696	non	SEQ1355	non
M5005_Spy0700	non	SEQ1353	non
M5005_Spy0701	non	SEQ1352	non
M5005_Spy0702	non	SEQ1351	non
M5005_Spy0703	non	SEQ1350	essential
M5005_Spy0704	non	SEQ1349	essential
M5005_Spy0705	non	SEQ1347	non
M5005_Spy0706	non	SEQ1346	non
M5005_Spy0707	non	SEQ1345	non
M5005_Spy0708	non	SEQ1343	non
M5005_Spy0709	non	SEQ1342	non
M5005_Spy0710	essential	SEQ1341	essential
M5005_Spy0711	essential	SEQ1340	essential
M5005_Spy0712	essential	SEQ1338	essential
M5005_Spy0713	non	SEQ1337	non
M5005_Spy0715	essential	SEQ1335	essential
M5005_Spy0722	non	SEQ1432	non
M5005_Spy0723	non	SEQ1431	non
M5005_Spy0724	non	SEQ1430	non
M5005_Spy0725	essential	SEQ1429	essential
M5005_Spy0726	non	SEQ1428	non
M5005_Spy0727	non	SEQ1427	non
M5005_Spy0728	non	SEQ1425	essential
M5005_Spy0730	non	SEQ1423	non
M5005_Spy0731	essential	SEQ1422	essential
M5005_Spy0732	non	SEQ1421	non
M5005_Spy0733	non	SEQ1420	non
M5005_Spy0734	essential	SEQ1419	essential
M5005_Spy0736	essential	SEQ1417	essential
M5005_Spy0737	non	SEQ1416	non
M5005_Spy0738	non	SEQ1415	non
M5005_Spy0739	non	SEQ1414	non
M5005_Spy0740	non	SEQ1413	non
M5005_Spy0743	non	SEQ1412	non
M5005_Spy0745	non	SEQ1411	non
M5005_Spy0746	non	SEQ1410	non
M5005_Spy0747	essential	SEQ1409	essential
M5005_Spy0748	non	SEQ1408	non
M5005_Spy0750	non	SEQ1407	non
M5005_Spy0751	non	SEQ1406	essential
M5005_Spy0752	non	SEQ1405	essential
M5005_Spy0753	non	SEQ1404	essential
M5005_Spy0755	non	SEQ1403	essential
M5005_Spy0758	non	SEQ1402	essential
M5005_Spy0759	essential	SEQ1401	essential
M5005_Spy0760	essential	SEQ1400	essential
M5005_Spy0761	essential	SEQ1399	essential
M5005_Spy0762	non	SEQ1398	non
M5005_Spy0763	essential	SEQ1397	essential
M5005_Spy0764	non	SEQ1396	non
M5005_Spy0765	non	SEQ1395	non
M5005_Spy0766	critical	SEQ1394	non
M5005_Spy0767	non	SEQ1393	non
M5005_Spy0768	non	SEQ1392	non
M5005_Spy0776	non	SEQ1379	non
M5005_Spy0778	non	SEQ1377	non
M5005_Spy0779	non	SEQ1376	non
M5005_Spy0780	non	SEQ1375	non
M5005_Spy0781	non	SEQ1374	non
M5005_Spy0782	non	SEQ1373	non
M5005_Spy0783	non	SEQ1372	non
M5005_Spy0784	non	SEQ1371	non
M5005_Spy0785	non	SEQ1370	non
M5005_Spy0786	non	SEQ1369	non
M5005_Spy0791	non	SEQ1368	non
M5005_Spy0792	non	SEQ1367	non
M5005_Spy0793	non	SEQ1366	non
M5005_Spy0794	critical	SEQ1365	non
M5005_Spy0795	non	SEQ1391	essential
M5005_Spy0796	non	SEQ1390	essential
M5005_Spy0804	non	SEQ1587	non
M5005_Spy0805	non	SEQ1586	non
M5005_Spy0818	non	SEQ1120	non
M5005_Spy0820	essential	SEQ1123	essential
M5005_Spy0821	non	SEQ1124	essential
M5005_Spy0822	critical	SEQ1125	essential
M5005_Spy0823	non	SEQ1126	essential
M5005_Spy0825	essential	SEQ1128	essential
M5005_Spy0826	non	SEQ1129	non
M5005_Spy0827	non	SEQ1130	non
M5005_Spy0828	non	SEQ1131	non
M5005_Spy0829	non	SEQ1132	non
M5005_Spy0834	non	SEQ0045	non
M5005_Spy0837	non	SEQ1133	non
M5005_Spy0838	non	SEQ1134	non
M5005_Spy0839	non	SEQ1135	non
M5005_Spy0840	non	SEQ1136	non
M5005_Spy0841	non	SEQ1137	non
M5005_Spy0842	non	SEQ1138	non
M5005_Spy0843	non	SEQ1139	non
M5005_Spy0844	essential	SEQ1140	essential
M5005_Spy0845	non	SEQ1141	essential
M5005_Spy0846	non	SEQ1142	non
M5005_Spy0847	non	SEQ1143	non
M5005_Spy0848	essential	SEQ1144	essential
M5005_Spy0849	non	SEQ1145	non
M5005_Spy0851	non	SEQ1146	non
M5005_Spy0852	non	SEQ1147	non
M5005_Spy0854	non	SEQ1148	non
M5005_Spy0857	non	SEQ1153	non
M5005_Spy0858	non	SEQ1154	non
M5005_Spy0861	non	SEQ1159	non
M5005_Spy0862	non	SEQ1160	non
M5005_Spy0863	essential	SEQ1161	essential
M5005_Spy0864	non	SEQ1162	non
M5005_Spy0866	non	SEQ1164	non
M5005_Spy0867	non	SEQ1165	non
M5005_Spy0868	non	SEQ1166	non
M5005_Spy0869	non	SEQ1167	non
M5005_Spy0872	non	SEQ1168	non
M5005_Spy0873	non	SEQ1169	non
M5005_Spy0874	essential	SEQ1170	essential
M5005_Spy0875	essential	SEQ1171	essential
M5005_Spy0876	non	SEQ1172	non
M5005_Spy0878	non	SEQ1087	non
M5005_Spy0880	critical	SEQ1090	essential
M5005_Spy0881	non	SEQ1091	essential
M5005_Spy0882	essential	SEQ1222	essential
M5005_Spy0883	non	SEQ1221	non
M5005_Spy0884	non	SEQ1220	non
M5005_Spy0885	critical	SEQ1219	essential
M5005_Spy0891	essential	SEQ1218	non
M5005_Spy0892	non	SEQ1217	non
M5005_Spy0898	non	SEQ1208	non
M5005_Spy0899	non	SEQ1207	non
M5005_Spy0900	non	SEQ1206	non
M5005_Spy0901	non	SEQ1205	non
M5005_Spy0902	non	SEQ1204	non
M5005_Spy0903	non	SEQ1203	non
M5005_Spy0905	non	SEQ1201	non
M5005_Spy0906	non	SEQ1200	non
M5005_Spy0908	non	SEQ1198	non
M5005_Spy0909	non	SEQ1197	non
M5005_Spy0910	non	SEQ1211	non
M5005_Spy0911	non	SEQ1194	non
M5005_Spy0913	critical	SEQ1186	ambiguous
M5005_Spy0914	non	SEQ1184	non
M5005_Spy0915	essential	SEQ1179	essential
M5005_Spy0916	critical	SEQ1180	non
M5005_Spy0917	critical	SEQ1181	non
M5005_Spy0919	critical	SEQ1182	essential
M5005_Spy0920	non	SEQ1178	non
M5005_Spy0921	non	SEQ1085	non
M5005_Spy0922	non	SEQ1084	non
M5005_Spy0923	non	SEQ1083	non
M5005_Spy0924	non	SEQ1082	non
M5005_Spy0925	non	SEQ1081	non
M5005_Spy0927	essential	SEQ1075	non
M5005_Spy0935	critical	SEQ1074	non
M5005_Spy0936	essential	SEQ1073	non
M5005_Spy0937	non	SEQ1072	non
M5005_Spy0938	essential	SEQ1067	ambiguous
M5005_Spy0940	non	SEQ1063	non
M5005_Spy0941	non	SEQ1062	non
M5005_Spy0942	non	SEQ1061	non
M5005_Spy0943	non	SEQ1060	non
M5005_Spy0944	non	SEQ1057	non
M5005_Spy0945	essential	SEQ1056	essential
M5005_Spy0946	non	SEQ1055	non
M5005_Spy0947	non	SEQ1050	non
M5005_Spy0948	non	SEQ1049	non
M5005_Spy0949	non	SEQ1048	non
M5005_Spy0951	non	SEQ1046	essential
M5005_Spy0952	non	SEQ1045	essential
M5005_Spy0953	non	SEQ1044	essential
M5005_Spy0955	non	SEQ1042	ambiguous
M5005_Spy0956	essential	SEQ1041	non
M5005_Spy0957	non	SEQ1040	non
M5005_Spy0958	non	SEQ1039	non
M5005_Spy0959	non	SEQ1038	essential
M5005_Spy0960	essential	SEQ1037	essential
M5005_Spy0961	non	SEQ1036	non
M5005_Spy0962	non	SEQ1035	non
M5005_Spy0963	non	SEQ1033	non
M5005_Spy0964	non	SEQ1032	non
M5005_Spy0965	non	SEQ1031	non
M5005_Spy0967	non	SEQ1030	non
M5005_Spy0968	non	SEQ1029	non
M5005_Spy0970	non	SEQ1028	non
M5005_Spy0971	non	SEQ1027	non
M5005_Spy0972	non	SEQ1026	non
M5005_Spy0973	non	SEQ1025	non
M5005_Spy0975	non	SEQ1023	non
M5005_Spy0976	non	SEQ1022	non
M5005_Spy0977	critical	SEQ1021	essential
M5005_Spy0980	non	SEQ1019	non
M5005_Spy0982	non	SEQ1018	non
M5005_Spy0984	non	SEQ1016	non
M5005_Spy0985	non	SEQ1015	non
M5005_Spy0986	essential	SEQ1014	essential
M5005_Spy0987	non	SEQ1013	non
M5005_Spy0988	essential	SEQ1012	essential
M5005_Spy0989	essential	SEQ1011	essential
M5005_Spy0990	essential	SEQ1006	essential
M5005_Spy0992	non	SEQ1004	non
M5005_Spy0993	non	SEQ1003	non
M5005_Spy0994	critical	SEQ1002	non
M5005_Spy1020	non	SEQ2058	non
M5005_Spy1025	non	SEQ0162	non
M5005_Spy1038	non	SEQ0798	non
M5005_Spy1050	critical	SEQ0135	essential
M5005_Spy1052	non	SEQ1984	non
M5005_Spy1054	non	SEQ1326	non
M5005_Spy1055	non	SEQ1435	non
M5005_Spy1056	non	SEQ1436	non
M5005_Spy1057	non	SEQ1437	non
M5005_Spy1058	non	SEQ1438	non
M5005_Spy1059	non	SEQ1439	non
M5005_Spy1060	non	SEQ1440	non
M5005_Spy1061	non	SEQ1652	non
M5005_Spy1062	non	SEQ1443	non
M5005_Spy1063	non	SEQ1444	non
M5005_Spy1064	non	SEQ1445	non
M5005_Spy1065	non	SEQ1446	non
M5005_Spy1066	non	SEQ1447	non
M5005_Spy1067	non	SEQ1448	non
M5005_Spy1069	non	SEQ1449	non
M5005_Spy1070	non	SEQ1450	non
M5005_Spy1071	non	SEQ1451	non
M5005_Spy1072	non	SEQ1452	non
M5005_Spy1073	non	SEQ1453	non
M5005_Spy1075	non	SEQ1454	non
M5005_Spy1076	essential	SEQ1455	essential
M5005_Spy1079	non	SEQ1457	non
M5005_Spy1080	non	SEQ1458	non
M5005_Spy1081	non	SEQ1459	non
M5005_Spy1082	non	SEQ1460	non
M5005_Spy1084	non	SEQ1462	non
M5005_Spy1085	non	SEQ1463	non
M5005_Spy1086	non	SEQ1464	non
M5005_Spy1088	essential	SEQ1466	essential
M5005_Spy1092	non	SEQ1468	non
M5005_Spy1093	non	SEQ1469	non
M5005_Spy1094	non	SEQ1470	non
M5005_Spy1095	non	SEQ1471	non
M5005_Spy1096	non	SEQ1472	non
M5005_Spy1097	non	SEQ1680	non
M5005_Spy1098	non	SEQ0729	non
M5005_Spy1099	non	SEQ0728	non
M5005_Spy1100	non	SEQ0727	non
M5005_Spy1101	non	SEQ0726	non
M5005_Spy1102	non	SEQ0725	non
M5005_Spy1103	essential	SEQ0724	essential
M5005_Spy1104	non	SEQ0723	non
M5005_Spy1105	non	SEQ0722	non
M5005_Spy1107	non	SEQ0707	non
M5005_Spy1108	essential	SEQ0706	essential
M5005_Spy1109	non	SEQ0705	non
M5005_Spy1110	essential	SEQ0704	essential
M5005_Spy1112	essential	SEQ0703	essential
M5005_Spy1113	non	SEQ0702	non
M5005_Spy1114	non	SEQ0701	non
M5005_Spy1115	non	SEQ0700	non
M5005_Spy1116	non	SEQ0699	non
M5005_Spy1117	non	SEQ0698	non
M5005_Spy1118	non	SEQ0697	non
M5005_Spy1119	essential	SEQ0891	essential
M5005_Spy1120	critical	SEQ0890	essential
M5005_Spy1121	critical	SEQ0889	essential
M5005_Spy1122	non	SEQ0888	essential
M5005_Spy1123	non	SEQ0887	essential
M5005_Spy1124	non	SEQ0886	essential
M5005_Spy1125	non	SEQ0885	non
M5005_Spy1129	non	SEQ2137	non
M5005_Spy1130	non	SEQ0884	non
M5005_Spy1132	essential	SEQ0695	essential
M5005_Spy1133	non	SEQ0694	essential
M5005_Spy1134	non	SEQ0693	non
M5005_Spy1136	non	SEQ0689	non
M5005_Spy1138	non	SEQ0684	non
M5005_Spy1139	non	SEQ0683	non
M5005_Spy1140	non	SEQ0682	non
M5005_Spy1141	non	SEQ0681	non
M5005_Spy1145	non	SEQ0680	non
M5005_Spy1146	essential	SEQ0679	essential
M5005_Spy1147	non	SEQ0678	non
M5005_Spy1148	non	SEQ0677	non
M5005_Spy1149	essential	SEQ0676	essential
M5005_Spy1150	non	SEQ0675	non
M5005_Spy1151	non	SEQ0674	non
M5005_Spy1152	non	SEQ0671	non
M5005_Spy1154	non	SEQ0670	non
M5005_Spy1155	non	SEQ0669	non
M5005_Spy1156	non	SEQ0668	non
M5005_Spy1157	essential	SEQ0667	essential
M5005_Spy1158	essential	SEQ0662	essential
M5005_Spy1159	non	SEQ0661	ambiguous
M5005_Spy1160	non	SEQ0660	non
M5005_Spy1161	non	SEQ0659	non
M5005_Spy1162	non	SEQ0658	non
M5005_Spy1163	non	SEQ0657	non
M5005_Spy1165	non	SEQ0655	non
M5005_Spy1169	non	SEQ0882	non
M5005_Spy1172	non	SEQ2040	non
M5005_Spy1173	non	SEQ2041	non
M5005_Spy1174	non	SEQ2042	non
M5005_Spy1175	non	SEQ2043	non
M5005_Spy1199	non	SEQ0157	non
M5005_Spy1200	non	SEQ0151	non
M5005_Spy1203	non	SEQ0149	non
M5005_Spy1204	non	SEQ0148	non
M5005_Spy1206	non	SEQ0146	non
M5005_Spy1208	non	SEQ0144	non
M5005_Spy1209	non	SEQ0143	non
M5005_Spy1210	non	SEQ0142	non
M5005_Spy1212	non	SEQ2082	non
M5005_Spy1218	non	SEQ2083	non
M5005_Spy1221	non	SEQ2088	non
M5005_Spy1222	non	SEQ2089	non
M5005_Spy1224	non	SEQ0649	non
M5005_Spy1225	non	SEQ0648	non
M5005_Spy1226	non	SEQ0647	non
M5005_Spy1227	non	SEQ0646	non
M5005_Spy1228	non	SEQ0645	non
M5005_Spy1229	non	SEQ0644	non
M5005_Spy1230	non	SEQ0643	non
M5005_Spy1231	non	SEQ0642	ambiguous
M5005_Spy1232	non	SEQ0641	non
M5005_Spy1233	non	SEQ0640	non
M5005_Spy1234	critical	SEQ0638	essential
M5005_Spy1235	non	SEQ0637	non
M5005_Spy1237	non	SEQ0635	non
M5005_Spy1238	non	SEQ0634	non
M5005_Spy1240	non	SEQ0630	non
M5005_Spy1241	non	SEQ0629	non
M5005_Spy1242	non	SEQ0628	non
M5005_Spy1243	essential	SEQ0627	essential
M5005_Spy1244	essential	SEQ0626	essential
M5005_Spy1245	non	SEQ0625	essential
M5005_Spy1247	non	SEQ0623	essential
M5005_Spy1248	non	SEQ0622	essential
M5005_Spy1249	essential	SEQ0621	essential
M5005_Spy1250	essential	SEQ0620	essential
M5005_Spy1252	essential	SEQ0618	essential
M5005_Spy1253	essential	SEQ0617	essential
M5005_Spy1254	non	SEQ0616	non
M5005_Spy1256	non	SEQ0614	non
M5005_Spy1257	non	SEQ0613	non
M5005_Spy1258	non	SEQ0612	non
M5005_Spy1259	non	SEQ0611	non
M5005_Spy1260	non	SEQ0610	non
M5005_Spy1261	non	SEQ0609	non
M5005_Spy1262	non	SEQ0608	non
M5005_Spy1266	non	SEQ0606	non
M5005_Spy1267	essential	SEQ0605	essential
M5005_Spy1268	non	SEQ0604	non
M5005_Spy1269	non	SEQ0603	non
M5005_Spy1270	non	SEQ0602	non
M5005_Spy1271	non	SEQ0601	non
M5005_Spy1272	non	SEQ0600	non
M5005_Spy1273	non	SEQ0599	non
M5005_Spy1274	non	SEQ0598	non
M5005_Spy1275	non	SEQ0597	non
M5005_Spy1276	non	SEQ0596	non
M5005_Spy1277	non	SEQ0595	non
M5005_Spy1278	non	SEQ0593	non
M5005_Spy1279	non	SEQ0592	non
M5005_Spy1281	non	SEQ0590	non
M5005_Spy1282	non	SEQ0589	non
M5005_Spy1283	non	SEQ0588	non
M5005_Spy1284	non	SEQ0587	non
M5005_Spy1292	essential	SEQ1672	essential
M5005_Spy1293	non	SEQ1673	non
M5005_Spy1295	non	SEQ1675	non
M5005_Spy1296	non	SEQ1676	non
M5005_Spy1297	non	SEQ1678	non
M5005_Spy1298	non	SEQ1679	non
M5005_Spy1300	non	SEQ1094	non
M5005_Spy1301	non	SEQ1093	non
M5005_Spy1302	non	SEQ1092	non
M5005_Spy1303	non	SEQ1681	non
M5005_Spy1304	non	SEQ1682	non
M5005_Spy1305	non	SEQ1683	non
M5005_Spy1306	non	SEQ1684	non
M5005_Spy1307	non	SEQ1685	non
M5005_Spy1308	non	SEQ1686	non
M5005_Spy1309	non	SEQ1687	non
M5005_Spy1310	non	SEQ1688	non
M5005_Spy1311	non	SEQ1689	non
M5005_Spy1313	non	SEQ1692	non
M5005_Spy1314	non	SEQ1693	non
M5005_Spy1315	non	SEQ1694	non
M5005_Spy1316	non	SEQ1695	non
M5005_Spy1317	non	SEQ1696	non
M5005_Spy1319	non	SEQ1715	non
M5005_Spy1320	non	SEQ1717	non
M5005_Spy1321	critical	SEQ1718	non
M5005_Spy1325	non	SEQ1723	non
M5005_Spy1328	non	SEQ1767	non
M5005_Spy1329	non	SEQ1768	non
M5005_Spy1330	critical	SEQ1769	non
M5005_Spy1331	non	SEQ1770	non
M5005_Spy1333	non	SEQ1772	non
M5005_Spy1334	non	SEQ1773	non
M5005_Spy1335	essential	SEQ1774	essential
M5005_Spy1336	essential	SEQ1775	essential
M5005_Spy1337	non	SEQ1776	non
M5005_Spy1338	essential	SEQ1777	essential
M5005_Spy1339	critical	SEQ1778	essential
M5005_Spy1340	non	SEQ1779	essential
M5005_Spy1341	essential	SEQ1780	essential
M5005_Spy1343	non	SEQ1628	non
M5005_Spy1344	non	SEQ1627	non
M5005_Spy1346	non	SEQ1625	non
M5005_Spy1347	non	SEQ1624	non
M5005_Spy1348	non	SEQ1623	non
M5005_Spy1349	non	SEQ1782	non
M5005_Spy1350	non	SEQ1785	non
M5005_Spy1351	non	SEQ1786	non
M5005_Spy1353	non	SEQ1788	non
M5005_Spy1354	non	SEQ1789	essential
M5005_Spy1355	essential	SEQ1790	essential
M5005_Spy1356	non	SEQ1791	non
M5005_Spy1357	essential	SEQ1792	essential
M5005_Spy1358	essential	SEQ1793	essential
M5005_Spy1359	non	SEQ1794	non
M5005_Spy1360	critical	SEQ1795	essential
M5005_Spy1361	essential	SEQ1796	essential
M5005_Spy1362	non	SEQ1797	non
M5005_Spy1363	non	SEQ1798	non
M5005_Spy1364	essential	SEQ1801	essential
M5005_Spy1365	essential	SEQ1802	essential
M5005_Spy1366	essential	SEQ1803	essential
M5005_Spy1367	essential	SEQ1804	essential
M5005_Spy1368	critical	SEQ1805	essential
M5005_Spy1370	non	SEQ1807	non
M5005_Spy1371	non	SEQ1808	non
M5005_Spy1372	non	SEQ1814	non
M5005_Spy1373	non	SEQ1815	non
M5005_Spy1374	non	SEQ1816	non
M5005_Spy1375	non	SEQ1818	essential
M5005_Spy1376	non	SEQ1819	non
M5005_Spy1381	non	SEQ1820	non
M5005_Spy1382	non	SEQ1821	non
M5005_Spy1384	essential	SEQ0544	essential
M5005_Spy1385	essential	SEQ0543	essential
M5005_Spy1386	non	SEQ0542	non
M5005_Spy1387	non	SEQ0540	non
M5005_Spy1388	non	SEQ0539	non
M5005_Spy1389	non	SEQ0538	non
M5005_Spy1390	non	SEQ0537	non
M5005_Spy1391	non	SEQ0536	non
M5005_Spy1392	non	SEQ0535	non
M5005_Spy1393	non	SEQ0534	non
M5005_Spy1394	non	SEQ0533	non
M5005_Spy1397	non	SEQ0528	non
M5005_Spy1398	non	SEQ0527	non
M5005_Spy1402	non	SEQ0526	non
M5005_Spy1405	non	SEQ0522	non
M5005_Spy1406	non	SEQ0521	non
M5005_Spy1407	non	SEQ0520	non
M5005_Spy1408	critical	SEQ0519	non
M5005_Spy1409	essential	SEQ0518	essential
M5005_Spy1410	critical	SEQ0517	essential
M5005_Spy1411	critical	SEQ0516	essential
M5005_Spy1412	essential	SEQ0515	essential
M5005_Spy1415	non	SEQ0696	non
M5005_Spy1416	non	SEQ0845	non
M5005_Spy1424	non	SEQ2046	non
M5005_Spy1425	non	SEQ2047	non
M5005_Spy1426	non	SEQ2048	non
M5005_Spy1427	non	SEQ2049	non
M5005_Spy1428	non	SEQ2050	non
M5005_Spy1429	non	SEQ2051	non
M5005_Spy1430	non	SEQ2052	non
M5005_Spy1431	non	SEQ2053	non
M5005_Spy1432	non	SEQ2054	non
M5005_Spy1433	non	SEQ2055	non
M5005_Spy1434	non	SEQ2056	non
M5005_Spy1435	non	SEQ2057	non
M5005_Spy1437	non	SEQ2059	non
M5005_Spy1438	non	SEQ2060	non
M5005_Spy1439	non	SEQ2061	non
M5005_Spy1440	non	SEQ2062	non
M5005_Spy1441	non	SEQ2063	non
M5005_Spy1442	non	SEQ2064	non
M5005_Spy1444	non	SEQ0807	non
M5005_Spy1447	non	SEQ2070	non
M5005_Spy1448	non	SEQ2071	non
M5005_Spy1449	non	SEQ2072	non
M5005_Spy1450	non	SEQ2073	non
M5005_Spy1451	non	SEQ2074	non
M5005_Spy1453	non	SEQ2075	non
M5005_Spy1454	non	SEQ2076	non
M5005_Spy1457	non	SEQ2079	non
M5005_Spy1461	non	SEQ0793	non
M5005_Spy1464	essential	SEQ0790	non
M5005_Spy1465	non	SEQ0789	non
M5005_Spy1467	non	SEQ0133	non
M5005_Spy1468	non	SEQ0509	non
M5005_Spy1469	essential	SEQ0508	essential
M5005_Spy1470	non	SEQ0507	non
M5005_Spy1471	non	SEQ0506	non
M5005_Spy1472	non	SEQ0502	non
M5005_Spy1473	non	SEQ0501	non
M5005_Spy1474	non	SEQ0500	non
M5005_Spy1475	non	SEQ0499	non
M5005_Spy1477	non	SEQ0497	non
M5005_Spy1479	non	SEQ0494	non
M5005_Spy1480	non	SEQ0493	non
M5005_Spy1481	non	SEQ0492	non
M5005_Spy1482	non	SEQ0491	non
M5005_Spy1483	essential	SEQ0489	essential
M5005_Spy1484	essential	SEQ0488	essential
M5005_Spy1485	essential	SEQ0487	essential
M5005_Spy1486	essential	SEQ0486	essential
M5005_Spy1487	critical	SEQ0485	essential
M5005_Spy1488	essential	SEQ0484	essential
M5005_Spy1489	essential	SEQ0483	essential
M5005_Spy1490	essential	SEQ0482	essential
M5005_Spy1491	essential	SEQ0481	essential
M5005_Spy1492	critical	SEQ0480	essential
M5005_Spy1493	essential	SEQ0479	essential
M5005_Spy1494	essential	SEQ0478	essential
M5005_Spy1496	essential	SEQ0476	essential
M5005_Spy1497	essential	SEQ0475	essential
M5005_Spy1498	essential	SEQ0474	essential
M5005_Spy1499	essential	SEQ0473	essential
M5005_Spy1500	critical	SEQ0472	essential
M5005_Spy1501	non	SEQ0471	non
M5005_Spy1502	non	SEQ0470	non
M5005_Spy1503	non	SEQ0469	non
M5005_Spy1504	non	SEQ0465	non
M5005_Spy1506	essential	SEQ0463	essential
M5005_Spy1507	essential	SEQ0462	essential
M5005_Spy1508	essential	SEQ0461	essential
M5005_Spy1511	non	SEQ0460	non
M5005_Spy1512	critical	SEQ0459	ambiguous
M5005_Spy1513	non	SEQ0458	non
M5005_Spy1514	non	SEQ0457	non
M5005_Spy1515	non	SEQ0456	non
M5005_Spy1516	non	SEQ0455	non
M5005_Spy1519	non	SEQ0454	non
M5005_Spy1521	non	SEQ0453	non
M5005_Spy1522	non	SEQ0452	non
M5005_Spy1523	non	SEQ0451	non
M5005_Spy1524	non	SEQ0450	non
M5005_Spy1525	non	SEQ0449	non
M5005_Spy1526	non	SEQ0448	non
M5005_Spy1527	non	SEQ0447	non
M5005_Spy1528	non	SEQ0446	non
M5005_Spy1529	non	SEQ0445	non
M5005_Spy1531	non	SEQ0442	non
M5005_Spy1534	essential	SEQ0435	essential
M5005_Spy1538	non	SEQ0434	non
M5005_Spy1539	non	SEQ0433	non
M5005_Spy1540	non	SEQ0432	non
M5005_Spy1542	non	SEQ0431	non
M5005_Spy1543	non	SEQ0430	non
M5005_Spy1544	non	SEQ0429	non
M5005_Spy1545	critical	SEQ0422	essential
M5005_Spy1547	non	SEQ0420	essential
M5005_Spy1548	non	SEQ0418	non
M5005_Spy1549	non	SEQ0417	non
M5005_Spy1550	non	SEQ0416	non
M5005_Spy1551	essential	SEQ0415	essential
M5005_Spy1552	non	SEQ0414	non
M5005_Spy1557	non	SEQ0404	non
M5005_Spy1558	non	SEQ0004	non
M5005_Spy1559	non	SEQ0401	essential
M5005_Spy1561	non	SEQ0399	non
M5005_Spy1562	non	SEQ0398	non
M5005_Spy1563	non	SEQ0397	non
M5005_Spy1564	critical	SEQ0396	essential
M5005_Spy1565	essential	SEQ0395	essential
M5005_Spy1566	non	SEQ0394	non
M5005_Spy1567	non	SEQ0393	non
M5005_Spy1568	non	SEQ0392	non
M5005_Spy1569	non	SEQ0391	non
M5005_Spy1570	non	SEQ0389	non
M5005_Spy1571	non	SEQ0388	non
M5005_Spy1573	critical	SEQ0387	non
M5005_Spy1575	non	SEQ0385	non
M5005_Spy1576	non	SEQ0384	non
M5005_Spy1577	non	SEQ0383	non
M5005_Spy1578	non	SEQ0381	non
M5005_Spy1580	non	SEQ0368	non
M5005_Spy1581	non	SEQ0367	non
M5005_Spy1582	non	SEQ0366	non
M5005_Spy1583	non	SEQ0365	non
M5005_Spy1584	non	SEQ0364	non
M5005_Spy1585	non	SEQ1059	non
M5005_Spy1590	non	SEQ0363	non
M5005_Spy1591	essential	SEQ0361	essential
M5005_Spy1592	non	SEQ0360	non
M5005_Spy1593	critical	SEQ0359	essential
M5005_Spy1594	essential	SEQ0358	essential
M5005_Spy1595	essential	SEQ0357	essential
M5005_Spy1596	non	SEQ0351	non
M5005_Spy1597	non	SEQ0350	non
M5005_Spy1598	non	SEQ0349	non
M5005_Spy1599	essential	SEQ0347	essential
M5005_Spy1600	non	SEQ0346	non
M5005_Spy1601	non	SEQ1937	non
M5005_Spy1602	essential	SEQ1938	essential
M5005_Spy1603	non	SEQ1939	essential
M5005_Spy1606	non	SEQ1940	non
M5005_Spy1607	essential	SEQ1943	essential
M5005_Spy1608	non	SEQ1944	non
M5005_Spy1610	non	SEQ1945	non
M5005_Spy1611	non	SEQ1946	essential
M5005_Spy1612	non	SEQ1947	non
M5005_Spy1613	non	SEQ1950	non
M5005_Spy1614	non	SEQ1951	non
M5005_Spy1615	non	SEQ1952	non
M5005_Spy1616	non	SEQ1953	essential
M5005_Spy1617	non	SEQ1954	non
M5005_Spy1621	non	SEQ1974	non
M5005_Spy1623	non	SEQ1977	non
M5005_Spy1626	non	SEQ2181	non
M5005_Spy1635	non	SEQ0864	non
M5005_Spy1636	non	SEQ0529	non
M5005_Spy1640	non	SEQ1972	non
M5005_Spy1650	non	SEQ1987	non
M5005_Spy1651	non	SEQ1988	non
M5005_Spy1652	non	SEQ1989	non
M5005_Spy1653	non	SEQ1990	non
M5005_Spy1654	non	SEQ1991	non
M5005_Spy1655	essential	SEQ1992	essential
M5005_Spy1659	non	SEQ1994	ambiguous
M5005_Spy1660	non	SEQ1995	non
M5005_Spy1662	non	SEQ0124	non
M5005_Spy1664	non	SEQ0122	non
M5005_Spy1669	essential	SEQ2000	essential
M5005_Spy1670	non	SEQ2001	non
M5005_Spy1671	non	SEQ2002	non
M5005_Spy1672	essential	SEQ2003	essential
M5005_Spy1673	essential	SEQ2005	essential
M5005_Spy1674	non	SEQ2006	ambiguous
M5005_Spy1675	essential	SEQ2007	essential
M5005_Spy1676	essential	SEQ2008	essential
M5005_Spy1677	non	SEQ2009	non
M5005_Spy1680	non	SEQ0944	non
M5005_Spy1681	non	SEQ2011	non
M5005_Spy1682	non	SEQ2012	non
M5005_Spy1683	non	SEQ2013	non
M5005_Spy1685	non	SEQ2015	non
M5005_Spy1686	essential	SEQ2016	ambiguous
M5005_Spy1690	non	SEQ2019	essential
M5005_Spy1691	non	SEQ2020	non
M5005_Spy1693	non	SEQ2021	non
M5005_Spy1694	non	SEQ2023	non
M5005_Spy1695	non	SEQ2024	non
M5005_Spy1696	non	SEQ2029	non
M5005_Spy1697	non	SEQ2030	non
M5005_Spy1699	non	SEQ2032	non
M5005_Spy1701	non	SEQ2097	non
M5005_Spy1704	non	SEQ1648	non
M5005_Spy1705	non	SEQ1647	non
M5005_Spy1710	non	SEQ1957	non
M5005_Spy1711	non	SEQ1958	non
M5005_Spy1720	non	SEQ0231	non
M5005_Spy1738	non	SEQ1119	non
M5005_Spy1741	non	SEQ2104	non
M5005_Spy1742	non	SEQ2105	non
M5005_Spy1743	non	SEQ2106	non
M5005_Spy1744	non	SEQ2107	non
M5005_Spy1745	non	SEQ2108	non
M5005_Spy1746	non	SEQ2109	non
M5005_Spy1747	non	SEQ2110	non
M5005_Spy1748	non	SEQ2111	non
M5005_Spy1749	non	SEQ2112	non
M5005_Spy1753	non	SEQ0227	non
M5005_Spy1754	non	SEQ0226	non
M5005_Spy1755	non	SEQ0224	non
M5005_Spy1756	non	SEQ0223	non
M5005_Spy1757	non	SEQ0222	non
M5005_Spy1761	essential	SEQ0209	essential
M5005_Spy1762	essential	SEQ0210	essential
M5005_Spy1763	non	SEQ0201	non
M5005_Spy1764	non	SEQ0200	non
M5005_Spy1765	non	SEQ0199	non
M5005_Spy1768	non	SEQ0132	non
M5005_Spy1769	non	SEQ0131	non
M5005_Spy1780	essential	SEQ0130	essential
M5005_Spy1781	essential	SEQ0129	essential
M5005_Spy1782	non	SEQ0128	non
M5005_Spy1788	non	SEQ2141	non
M5005_Spy1789	non	SEQ2142	non
M5005_Spy1790	non	SEQ2143	non
M5005_Spy1793	critical	SEQ2146	non
M5005_Spy1794	non	SEQ2147	non
M5005_Spy1795	non	SEQ2148	non
M5005_Spy1796	essential	SEQ2149	essential
M5005_Spy1797	non	SEQ2150	essential
M5005_Spy1798	critical	SEQ2151	non
M5005_Spy1799	non	SEQ2152	ambiguous
M5005_Spy1800	non	SEQ2153	non
M5005_Spy1803	non	SEQ2159	non
M5005_Spy1806	non	SEQ2162	non
M5005_Spy1807	non	SEQ2163	non
M5005_Spy1808	essential	SEQ2164	essential
M5005_Spy1810	non	SEQ2166	non
M5005_Spy1811	non	SEQ2167	non
M5005_Spy1812	non	SEQ2168	non
M5005_Spy1813	essential	SEQ2169	essential
M5005_Spy1814	essential	SEQ2174	essential
M5005_Spy1815	non	SEQ2176	non
M5005_Spy1823	non	SEQ2191	ambiguous
M5005_Spy1825	non	SEQ2196	non
M5005_Spy1826	non	SEQ2198	non
M5005_Spy1828	non	SEQ2199	non
M5005_Spy1830	non	SEQ2200	non
M5005_Spy1831	essential	SEQ2201	essential
M5005_Spy1834	non	SEQ2202	essential
M5005_Spy1835	essential	SEQ2203	essential
M5005_Spy1836	non	SEQ2204	essential
M5005_Spy1837	non	SEQ2205	essential
M5005_Spy1838	critical	SEQ2206	essential
M5005_Spy1839	non	SEQ2207	ambiguous
M5005_Spy1840	essential	SEQ2208	essential
M5005_Spy1841	non	SEQ2209	non
M5005_Spy1842	non	SEQ2210	non
M5005_Spy1843	non	SEQ2212	non
M5005_Spy1844	critical	SEQ2213	essential
M5005_Spy1845	essential	SEQ2214	essential
M5005_Spy1846	essential	SEQ2215	essential
M5005_Spy1848	non	SEQ2217	essential
M5005_Spy1849	non	SEQ2218	ambiguous
M5005_Spy1850	non	SEQ2219	ambiguous
M5005_Spy1851	non	SEQ0269	non
M5005_Spy1852	non	SEQ0270	non
M5005_Spy1854	non	SEQ2220	non
M5005_Spy1855	non	SEQ2221	ambiguous
M5005_Spy1856	non	SEQ2222	essential
M5005_Spy1857	non	SEQ2230	essential
M5005_Spy1858	essential	SEQ2231	essential
M5005_Spy1860	non	SEQ2232	essential
M5005_Spy1861	non	SEQ2233	non
M5005_Spy1862	non	SEQ2234	non
M5005_Spy1864	non	SEQ2236	non
M5005_Spy1865	critical	SEQ2237	non
M5005_Spy1866	non	SEQ2238	non

## Sheet: agalactiae vs equi
S. agalactiae locus tag	S. agalactiae essentiality	S. equi locus tag	S. equi essentiality
SAK_0014	critical	SEQ0014	essential
SAK_1998	critical	SEQ0230	essential
SAK_1799	critical	SEQ0333	essential
SAK_1730	critical	SEQ0396	essential
SAK_0145	critical	SEQ0472	essential
SAK_0953	critical	SEQ0704	essential
SAK_1077	critical	SEQ1179	essential
SAK_1558	critical	SEQ1662	essential
SAK_0388	critical	SEQ1775	essential
SAK_2035	critical	SEQ2158	essential
SAK_2100	critical	SEQ2206	essential
SAK_2108	critical	SEQ2214	essential
SAK_2109	critical	SEQ2215	essential
SAK_2126	critical	SEQ2231	essential
SAK_0056	critical	SEQ0024	non
SAK_0343	critical	SEQ0545	non
SAK_1456	critical	SEQ0969	non
SAK_0732	critical	SEQ2071	non
SAK_2105	critical	SEQ2212	non
SAK_0001	essential	SEQ0001	essential
SAK_0002	essential	SEQ0002	essential
SAK_0007	essential	SEQ0006	essential
SAK_0010	essential	SEQ0010	essential
SAK_0013	essential	SEQ0013	essential
SAK_0015	essential	SEQ0015	essential
SAK_0050	essential	SEQ0019	essential
SAK_0051	essential	SEQ0020	essential
SAK_0055	essential	SEQ0023	essential
SAK_0090	essential	SEQ0054	essential
SAK_0091	essential	SEQ0055	essential
SAK_0092	essential	SEQ0056	essential
SAK_0093	essential	SEQ0057	essential
SAK_0094	essential	SEQ0058	essential
SAK_0095	essential	SEQ0059	essential
SAK_0096	essential	SEQ0060	essential
SAK_0097	essential	SEQ0061	essential
SAK_0098	essential	SEQ0062	essential
SAK_0099	essential	SEQ0063	essential
SAK_0100	essential	SEQ0064	essential
SAK_0101	essential	SEQ0065	essential
SAK_0102	essential	SEQ0066	essential
SAK_0103	essential	SEQ0067	essential
SAK_0104	essential	SEQ0068	essential
SAK_0105	essential	SEQ0069	essential
SAK_0106	essential	SEQ0070	essential
SAK_0108	essential	SEQ0072	essential
SAK_0109	essential	SEQ0073	essential
SAK_0110	essential	SEQ0074	essential
SAK_0111	essential	SEQ0075	essential
SAK_0112	essential	SEQ0076	essential
SAK_0113	essential	SEQ0077	essential
SAK_0114	essential	SEQ0079	essential
SAK_0115	essential	SEQ0080	essential
SAK_0116	essential	SEQ0081	essential
SAK_0117	essential	SEQ0082	essential
SAK_0221	essential	SEQ0096	essential
SAK_0223	essential	SEQ0098	essential
SAK_0224	essential	SEQ0099	essential
SAK_1851	essential	SEQ0129	essential
SAK_2014	essential	SEQ0210	essential
SAK_2003	essential	SEQ0229	ambiguous
SAK_1995	essential	SEQ0234	essential
SAK_0475	essential	SEQ0287	essential
SAK_0480	essential	SEQ0290	essential
SAK_0165	essential	SEQ0300	essential
SAK_0481	essential	SEQ0304	essential
SAK_1815	essential	SEQ0319	essential
SAK_1797	essential	SEQ0335	essential
SAK_1792	essential	SEQ0341	essential
SAK_1791	essential	SEQ0344	essential
SAK_1790	essential	SEQ0345	essential
SAK_1788	essential	SEQ0347	essential
SAK_1783	essential	SEQ0357	essential
SAK_1781	essential	SEQ0359	essential
SAK_1779	essential	SEQ0361	essential
SAK_1731	essential	SEQ0395	essential
SAK_1725	essential	SEQ0401	essential
SAK_1721	essential	SEQ0409	essential
SAK_1720	essential	SEQ0410	essential
SAK_1719	essential	SEQ0415	essential
SAK_1707	essential	SEQ0420	essential
SAK_1697	essential	SEQ0436	essential
SAK_1696	essential	SEQ0437	essential
SAK_1681	essential	SEQ0461	essential
SAK_1680	essential	SEQ0462	essential
SAK_1679	essential	SEQ0463	essential
SAK_0146	essential	SEQ0473	essential
SAK_0147	essential	SEQ0474	essential
SAK_0148	essential	SEQ0475	essential
SAK_0416	essential	SEQ0476	essential
SAK_0418	essential	SEQ0478	essential
SAK_0419	essential	SEQ0479	essential
SAK_0420	essential	SEQ0480	essential
SAK_0421	essential	SEQ0481	essential
SAK_0422	essential	SEQ0482	essential
SAK_0423	essential	SEQ0483	essential
SAK_0424	essential	SEQ0484	essential
SAK_0425	essential	SEQ0485	essential
SAK_0426	essential	SEQ0486	essential
SAK_0427	essential	SEQ0487	essential
SAK_0428	essential	SEQ0488	essential
SAK_0440	essential	SEQ0498	essential
SAK_0448	essential	SEQ0508	essential
SAK_0453	essential	SEQ0516	essential
SAK_0454	essential	SEQ0517	essential
SAK_0455	essential	SEQ0518	essential
SAK_0340	essential	SEQ0543	essential
SAK_0342	essential	SEQ0544	essential
SAK_0555	essential	SEQ0605	essential
SAK_0577	essential	SEQ0617	essential
SAK_0578	essential	SEQ0618	essential
SAK_0580	essential	SEQ0620	essential
SAK_0581	essential	SEQ0621	essential
SAK_0587	essential	SEQ0627	essential
SAK_0606	essential	SEQ0650	essential
SAK_0889	essential	SEQ0656	essential
SAK_0892	essential	SEQ0662	essential
SAK_0893	essential	SEQ0667	essential
SAK_0905	essential	SEQ0676	essential
SAK_0912	essential	SEQ0679	essential
SAK_0934	essential	SEQ0695	essential
SAK_0952	essential	SEQ0703	essential
SAK_0954	essential	SEQ0706	essential
SAK_0969	essential	SEQ0724	essential
SAK_0668	essential	SEQ0782	essential
SAK_0677	essential	SEQ0854	essential
SAK_0686	essential	SEQ0874	essential
SAK_0689	essential	SEQ0878	essential
SAK_0692	essential	SEQ0881	essential
SAK_0942	essential	SEQ0886	essential
SAK_0943	essential	SEQ0887	essential
SAK_0944	essential	SEQ0888	essential
SAK_0945	essential	SEQ0889	essential
SAK_0946	essential	SEQ0890	essential
SAK_0947	essential	SEQ0891	essential
SAK_0708	essential	SEQ0894	essential
SAK_0709	essential	SEQ0895	essential
SAK_0713	essential	SEQ0898	essential
SAK_0973	essential	SEQ0906	essential
SAK_0980	essential	SEQ0915	essential
SAK_0981	essential	SEQ0916	essential
SAK_0983	essential	SEQ0918	essential
SAK_0984	essential	SEQ0919	essential
SAK_0985	essential	SEQ0920	essential
SAK_0986	essential	SEQ0921	essential
SAK_0992	essential	SEQ0929	essential
SAK_0994	essential	SEQ0930	essential
SAK_1464	essential	SEQ0956	essential
SAK_1462	essential	SEQ0959	essential
SAK_1461	essential	SEQ0960	essential
SAK_1459	essential	SEQ0962	essential
SAK_1458	essential	SEQ0963	essential
SAK_1457	essential	SEQ0964	essential
SAK_1418	essential	SEQ0980	essential
SAK_1417	essential	SEQ0981	essential
SAK_1416	essential	SEQ0982	essential
SAK_1415	essential	SEQ0983	essential
SAK_1035	essential	SEQ1006	essential
SAK_1036	essential	SEQ1011	essential
SAK_1037	essential	SEQ1012	essential
SAK_1040	essential	SEQ1014	essential
SAK_1092	essential	SEQ1037	essential
SAK_1087	essential	SEQ1042	ambiguous
SAK_1086	essential	SEQ1043	essential
SAK_1085	essential	SEQ1044	essential
SAK_1084	essential	SEQ1045	essential
SAK_1083	essential	SEQ1046	essential
SAK_1155	essential	SEQ1067	ambiguous
SAK_1350	essential	SEQ1090	essential
SAK_1357	essential	SEQ1104	essential
SAK_1356	essential	SEQ1105	essential
SAK_1355	essential	SEQ1106	essential
SAK_1348	essential	SEQ1108	essential
SAK_1347	essential	SEQ1109	essential
SAK_1346	essential	SEQ1110	essential
SAK_1345	essential	SEQ1111	essential
SAK_1342	essential	SEQ1114	essential
SAK_1202	essential	SEQ1123	essential
SAK_1201	essential	SEQ1124	essential
SAK_1200	essential	SEQ1125	essential
SAK_1199	essential	SEQ1126	essential
SAK_1198	essential	SEQ1127	essential
SAK_1197	essential	SEQ1128	essential
SAK_1179	essential	SEQ1144	essential
SAK_1163	essential	SEQ1161	essential
SAK_1161	essential	SEQ1163	essential
SAK_1055	essential	SEQ1170	essential
SAK_1108	essential	SEQ1222	essential
SAK_1372	essential	SEQ1286	essential
SAK_1386	essential	SEQ1306	essential
SAK_1391	essential	SEQ1308	essential
SAK_1401	essential	SEQ1322	essential
SAK_1403	essential	SEQ1324	essential
SAK_1237	essential	SEQ1335	essential
SAK_1243	essential	SEQ1340	essential
SAK_1244	essential	SEQ1341	essential
SAK_1334	essential	SEQ1390	essential
SAK_1335	essential	SEQ1391	essential
SAK_1010	essential	SEQ1397	essential
SAK_1008	essential	SEQ1399	essential
SAK_1007	essential	SEQ1400	essential
SAK_1006	essential	SEQ1401	essential
SAK_1273	essential	SEQ1409	essential
SAK_1285	essential	SEQ1417	essential
SAK_1286	essential	SEQ1418	essential
SAK_1287	essential	SEQ1419	essential
SAK_1291	essential	SEQ1424	essential
SAK_1296	essential	SEQ1429	essential
SAK_1500	essential	SEQ1466	essential
SAK_0664	essential	SEQ1497	essential
SAK_0659	essential	SEQ1501	essential
SAK_0888	essential	SEQ1503	essential
SAK_0887	essential	SEQ1504	essential
SAK_0876	essential	SEQ1525	essential
SAK_0862	essential	SEQ1538	essential
SAK_0853	essential	SEQ1556	essential
SAK_0849	essential	SEQ1567	essential
SAK_0845	essential	SEQ1577	essential
SAK_0837	essential	SEQ1591	essential
SAK_1513	essential	SEQ1604	essential
SAK_1518	essential	SEQ1609	essential
SAK_1527	essential	SEQ1635	essential
SAK_1536	essential	SEQ1642	essential
SAK_1537	essential	SEQ1643	essential
SAK_1543	essential	SEQ1650	essential
SAK_1544	essential	SEQ1651	essential
SAK_1552	essential	SEQ1655	essential
SAK_0547	essential	SEQ1672	essential
SAK_0386	essential	SEQ1777	essential
SAK_0383	essential	SEQ1780	essential
SAK_0368	essential	SEQ1792	essential
SAK_0367	essential	SEQ1793	essential
SAK_0366	essential	SEQ1795	essential
SAK_0361	essential	SEQ1801	essential
SAK_0360	essential	SEQ1802	essential
SAK_0359	essential	SEQ1803	essential
SAK_1590	essential	SEQ1828	essential
SAK_1591	essential	SEQ1829	essential
SAK_1423	essential	SEQ1834	essential
SAK_1424	essential	SEQ1835	essential
SAK_1430	essential	SEQ1841	essential
SAK_1615	essential	SEQ1868	essential
SAK_1630	essential	SEQ1882	essential
SAK_1634	essential	SEQ1885	essential
SAK_1635	essential	SEQ1886	essential
SAK_1636	essential	SEQ1887	essential
SAK_1640	essential	SEQ1891	ambiguous
SAK_1674	essential	SEQ1910	essential
SAK_1677	essential	SEQ1913	essential
SAK_0198	essential	SEQ1931	essential
SAK_0182	essential	SEQ1938	essential
SAK_0181	essential	SEQ1939	essential
SAK_0178	essential	SEQ1943	essential
SAK_0151	essential	SEQ1953	essential
SAK_0277	essential	SEQ1985	essential
SAK_0276	essential	SEQ1986	essential
SAK_0270	essential	SEQ1992	essential
SAK_0267	essential	SEQ1994	ambiguous
SAK_0265	essential	SEQ1998	essential
SAK_1863	essential	SEQ2000	essential
SAK_1869	essential	SEQ2003	essential
SAK_1871	essential	SEQ2005	essential
SAK_1873	essential	SEQ2007	essential
SAK_1874	essential	SEQ2008	essential
SAK_1902	essential	SEQ2019	essential
SAK_0610	essential	SEQ2086	essential
SAK_2029	essential	SEQ2149	essential
SAK_2042	essential	SEQ2164	essential
SAK_2046	essential	SEQ2169	essential
SAK_2047	essential	SEQ2174	essential
SAK_2095	essential	SEQ2201	essential
SAK_2097	essential	SEQ2203	essential
SAK_2102	essential	SEQ2208	essential
SAK_2107	essential	SEQ2213	essential
SAK_2110	essential	SEQ2216	essential
SAK_0160	essential	SEQ0295	non
SAK_0162	essential	SEQ0298	non
SAK_1703	essential	SEQ0430	non
SAK_0987	essential	SEQ0922	non
SAK_1445	essential	SEQ0973	non
SAK_1076	essential	SEQ1218	non
SAK_1384	essential	SEQ1304	non
SAK_1390	essential	SEQ1307	non
SAK_1400	essential	SEQ1321	non
SAK_0833	essential	SEQ1596	non
SAK_0392	essential	SEQ1771	non
SAK_0364	essential	SEQ1797	non
SAK_0363	essential	SEQ1798	non
SAK_1673	essential	SEQ1909	non
SAK_0157	essential	SEQ1945	non
SAK_1882	essential	SEQ1964	non
SAK_0289	essential	SEQ1972	non
SAK_2048	essential	SEQ2176	non
SAK_0004	non	SEQ0003	ambiguous
SAK_0006	non	SEQ0005	ambiguous
SAK_0009	non	SEQ0009	essential
SAK_0080	non	SEQ0037	essential
SAK_1852	non	SEQ0130	essential
SAK_0463	non	SEQ0252	ambiguous
SAK_1803	non	SEQ0331	essential
SAK_1798	non	SEQ0334	essential
SAK_1782	non	SEQ0358	essential
SAK_1722	non	SEQ0408	essential
SAK_1706	non	SEQ0421	essential
SAK_1705	non	SEQ0422	essential
SAK_1699	non	SEQ0435	essential
SAK_1687	non	SEQ0459	ambiguous
SAK_0452	non	SEQ0515	essential
SAK_0334	non	SEQ0552	essential
SAK_0333	non	SEQ0554	essential
SAK_0579	non	SEQ0619	essential
SAK_0582	non	SEQ0622	essential
SAK_0583	non	SEQ0623	essential
SAK_0584	non	SEQ0624	essential
SAK_0585	non	SEQ0625	essential
SAK_0586	non	SEQ0626	essential
SAK_0595	non	SEQ0638	essential
SAK_0599	non	SEQ0642	ambiguous
SAK_0891	non	SEQ0661	ambiguous
SAK_0932	non	SEQ0694	essential
SAK_0886	non	SEQ0777	essential
SAK_0669	non	SEQ0783	essential
SAK_0670	non	SEQ0784	essential
SAK_0676	non	SEQ0853	essential
SAK_0687	non	SEQ0875	essential
SAK_0707	non	SEQ0893	essential
SAK_1422	non	SEQ0976	essential
SAK_1228	non	SEQ1021	essential
SAK_1046	non	SEQ1056	essential
SAK_1349	non	SEQ1091	essential
SAK_1354	non	SEQ1107	essential
SAK_1343	non	SEQ1113	essential
SAK_1183	non	SEQ1140	essential
SAK_1182	non	SEQ1141	essential
SAK_1056	non	SEQ1171	essential
SAK_1062	non	SEQ1182	essential
SAK_1073	non	SEQ1186	ambiguous
SAK_1100	non	SEQ1219	essential
SAK_1402	non	SEQ1323	essential
SAK_1242	non	SEQ1338	essential
SAK_1136	non	SEQ1349	essential
SAK_1137	non	SEQ1350	essential
SAK_1270	non	SEQ1356	essential
SAK_1005	non	SEQ1402	essential
SAK_1004	non	SEQ1403	essential
SAK_1003	non	SEQ1404	essential
SAK_1002	non	SEQ1405	essential
SAK_1001	non	SEQ1406	essential
SAK_1292	non	SEQ1425	essential
SAK_1497	non	SEQ1455	essential
SAK_1498	non	SEQ1456	essential
SAK_0877	non	SEQ1522	essential
SAK_0866	non	SEQ1534	essential
SAK_0836	non	SEQ1593	essential
SAK_0835	non	SEQ1594	essential
SAK_1526	non	SEQ1634	essential
SAK_1554	non	SEQ1658	essential
SAK_1555	non	SEQ1659	ambiguous
SAK_1556	non	SEQ1660	essential
SAK_0389	non	SEQ1774	essential
SAK_0385	non	SEQ1778	essential
SAK_0384	non	SEQ1779	essential
SAK_0377	non	SEQ1781	essential
SAK_0371	non	SEQ1789	essential
SAK_0370	non	SEQ1790	essential
SAK_0365	non	SEQ1796	essential
SAK_0358	non	SEQ1804	essential
SAK_0357	non	SEQ1805	essential
SAK_1756	non	SEQ1818	essential
SAK_1436	non	SEQ1849	essential
SAK_1616	non	SEQ1869	essential
SAK_1623	non	SEQ1878	essential
SAK_1631	non	SEQ1883	ambiguous
SAK_1637	non	SEQ1888	essential
SAK_1639	non	SEQ1890	essential
SAK_1644	non	SEQ1895	essential
SAK_1645	non	SEQ1896	essential
SAK_1649	non	SEQ1897	essential
SAK_0197	non	SEQ1932	essential
SAK_1872	non	SEQ2006	ambiguous
SAK_1900	non	SEQ2016	ambiguous
SAK_1838	non	SEQ2113	ambiguous
SAK_2023	non	SEQ2144	ambiguous
SAK_2030	non	SEQ2150	essential
SAK_2032	non	SEQ2152	ambiguous
SAK_2098	non	SEQ2204	essential
SAK_2099	non	SEQ2205	essential
SAK_1282	non	SEQ2207	ambiguous
SAK_2111	non	SEQ2218	ambiguous
SAK_2112	non	SEQ2219	ambiguous
SAK_2114	non	SEQ2221	ambiguous
SAK_2115	non	SEQ2222	essential
SAK_2117	non	SEQ2230	essential
SAK_2128	non	SEQ2232	essential
SAK_1724	non	SEQ0004	non
SAK_0008	non	SEQ0007	non
SAK_0011	non	SEQ0011	non
SAK_0012	non	SEQ0012	non
SAK_0053	non	SEQ0022	non
SAK_0057	non	SEQ0025	non
SAK_0058	non	SEQ0026	non
SAK_0059	non	SEQ0027	non
SAK_0060	non	SEQ0028	non
SAK_0061	non	SEQ0029	non
SAK_0063	non	SEQ0030	non
SAK_1381	non	SEQ0031	non
SAK_0076	non	SEQ0032	non
SAK_0077	non	SEQ0033	non
SAK_0078	non	SEQ0034	non
SAK_0083	non	SEQ0041	non
SAK_0084	non	SEQ0042	non
SAK_0085	non	SEQ0043	non
SAK_0086	non	SEQ0044	non
SAK_1651	non	SEQ0045	non
SAK_0087	non	SEQ0046	non
SAK_0088	non	SEQ0052	non
SAK_0089	non	SEQ0053	non
SAK_0711	non	SEQ0091	non
SAK_0216	non	SEQ0092	non
SAK_0217	non	SEQ0093	non
SAK_0218	non	SEQ0094	non
SAK_0219	non	SEQ0095	non
SAK_0222	non	SEQ0097	non
SAK_1912	non	SEQ0103	non
SAK_0225	non	SEQ0104	non
SAK_0226	non	SEQ0107	non
SAK_0227	non	SEQ0108	non
SAK_0228	non	SEQ0109	non
SAK_0229	non	SEQ0110	non
SAK_0230	non	SEQ0111	non
SAK_0231	non	SEQ0112	non
SAK_0233	non	SEQ0117	non
SAK_0234	non	SEQ0118	non
SAK_0259	non	SEQ0122	non
SAK_0260	non	SEQ0123	non
SAK_0261	non	SEQ0124	non
SAK_0262	non	SEQ0125	non
SAK_0263	non	SEQ0126	non
SAK_1859	non	SEQ0128	non
SAK_1854	non	SEQ0131	non
SAK_1853	non	SEQ0132	non
SAK_1943	non	SEQ0133	non
SAK_0738	non	SEQ0163	non
SAK_0705	non	SEQ0197	non
SAK_2039	non	SEQ0199	non
SAK_1849	non	SEQ0200	non
SAK_1848	non	SEQ0201	non
SAK_1479	non	SEQ0213	non
SAK_2007	non	SEQ0222	non
SAK_2006	non	SEQ0223	non
SAK_1521	non	SEQ0225	non
SAK_2005	non	SEQ0227	non
SAK_1835	non	SEQ0241	non
SAK_1834	non	SEQ0242	non
SAK_1833	non	SEQ0243	non
SAK_1832	non	SEQ0244	non
SAK_1831	non	SEQ0245	non
SAK_1830	non	SEQ0246	non
SAK_1821	non	SEQ0247	non
SAK_1820	non	SEQ0248	non
SAK_1818	non	SEQ0250	non
SAK_1817	non	SEQ0251	non
SAK_0464	non	SEQ0254	non
SAK_0465	non	SEQ0255	non
SAK_0469	non	SEQ0258	non
SAK_0470	non	SEQ0259	non
SAK_0471	non	SEQ0263	non
SAK_0472	non	SEQ0264	non
SAK_0473	non	SEQ0265	non
SAK_0474	non	SEQ0266	non
SAK_1836	non	SEQ0268	non
SAK_1254	non	SEQ0269	non
SAK_0476	non	SEQ0274	non
SAK_1762	non	SEQ0286	non
SAK_1363	non	SEQ0291	non
SAK_1309	non	SEQ0294	non
SAK_0161	non	SEQ0296	non
SAK_0482	non	SEQ0305	non
SAK_0483	non	SEQ0306	non
SAK_0066	non	SEQ0315	non
SAK_0067	non	SEQ0321	non
SAK_0068	non	SEQ0322	non
SAK_0069	non	SEQ0323	non
SAK_0070	non	SEQ0324	non
SAK_0071	non	SEQ0325	non
SAK_0072	non	SEQ0326	non
SAK_0073	non	SEQ0327	non
SAK_0075	non	SEQ0329	non
SAK_1804	non	SEQ0330	non
SAK_1801	non	SEQ0332	non
SAK_1796	non	SEQ0336	non
SAK_1795	non	SEQ0337	non
SAK_1794	non	SEQ0338	non
SAK_1789	non	SEQ0346	non
SAK_1787	non	SEQ0349	non
SAK_1785	non	SEQ0351	non
SAK_0207	non	SEQ0353	non
SAK_0208	non	SEQ0354	non
SAK_0209	non	SEQ0355	non
SAK_0210	non	SEQ0356	non
SAK_1780	non	SEQ0360	non
SAK_1777	non	SEQ0363	non
SAK_1775	non	SEQ0364	non
SAK_1774	non	SEQ0365	non
SAK_1773	non	SEQ0366	non
SAK_1772	non	SEQ0367	non
SAK_1770	non	SEQ0368	non
SAK_1753	non	SEQ0369	non
SAK_0468	non	SEQ0374	non
SAK_0503	non	SEQ0382	non
SAK_1744	non	SEQ0383	non
SAK_1743	non	SEQ0384	non
SAK_1742	non	SEQ0385	non
SAK_1741	non	SEQ0386	non
SAK_1740	non	SEQ0387	non
SAK_1738	non	SEQ0388	non
SAK_1737	non	SEQ0389	non
SAK_1735	non	SEQ0391	non
SAK_1734	non	SEQ0392	non
SAK_1733	non	SEQ0393	non
SAK_1732	non	SEQ0394	non
SAK_1729	non	SEQ0397	non
SAK_1728	non	SEQ0398	non
SAK_1727	non	SEQ0399	non
SAK_0163	non	SEQ0400	non
SAK_1723	non	SEQ0404	non
SAK_1718	non	SEQ0414	non
SAK_1717	non	SEQ0416	non
SAK_1713	non	SEQ0418	non
SAK_1704	non	SEQ0429	non
SAK_1702	non	SEQ0431	non
SAK_1701	non	SEQ0433	non
SAK_1700	non	SEQ0434	non
SAK_1695	non	SEQ0442	non
SAK_1694	non	SEQ0454	non
SAK_1691	non	SEQ0455	non
SAK_1690	non	SEQ0456	non
SAK_1689	non	SEQ0457	non
SAK_1688	non	SEQ0458	non
SAK_1686	non	SEQ0460	non
SAK_1678	non	SEQ0464	non
SAK_0142	non	SEQ0469	non
SAK_0143	non	SEQ0470	non
SAK_0144	non	SEQ0471	non
SAK_0431	non	SEQ0490	non
SAK_0432	non	SEQ0491	non
SAK_0433	non	SEQ0492	non
SAK_0434	non	SEQ0493	non
SAK_0435	non	SEQ0494	non
SAK_0439	non	SEQ0497	non
SAK_0441	non	SEQ0499	non
SAK_0442	non	SEQ0500	non
SAK_0443	non	SEQ0501	non
SAK_0444	non	SEQ0502	non
SAK_0446	non	SEQ0506	non
SAK_0447	non	SEQ0507	non
SAK_0449	non	SEQ0509	non
SAK_0456	non	SEQ0519	non
SAK_0457	non	SEQ0520	non
SAK_0458	non	SEQ0521	non
SAK_0459	non	SEQ0522	non
SAK_1896	non	SEQ0526	non
SAK_1890	non	SEQ0527	non
SAK_1889	non	SEQ0528	non
SAK_1888	non	SEQ0529	non
SAK_0461	non	SEQ0533	non
SAK_0462	non	SEQ0534	non
SAK_1341	non	SEQ0535	non
SAK_0337	non	SEQ0537	non
SAK_0338	non	SEQ0539	non
SAK_1506	non	SEQ0540	non
SAK_0187	non	SEQ0542	non
SAK_1587	non	SEQ0558	non
SAK_1585	non	SEQ0559	non
SAK_1583	non	SEQ0560	non
SAK_1582	non	SEQ0561	non
SAK_1581	non	SEQ0562	non
SAK_1991	non	SEQ0563	non
SAK_1578	non	SEQ0568	non
SAK_0499	non	SEQ0570	non
SAK_0500	non	SEQ0571	non
SAK_0501	non	SEQ0572	non
SAK_1124	non	SEQ0579	non
SAK_1123	non	SEQ0580	non
SAK_0551	non	SEQ0592	non
SAK_2120	non	SEQ0593	non
SAK_1568	non	SEQ0594	non
SAK_2118	non	SEQ0595	non
SAK_2119	non	SEQ0596	non
SAK_2121	non	SEQ0597	non
SAK_2122	non	SEQ0598	non
SAK_2123	non	SEQ0599	non
SAK_2063	non	SEQ0600	non
SAK_2125	non	SEQ0602	non
SAK_0552	non	SEQ0603	non
SAK_0554	non	SEQ0604	non
SAK_0556	non	SEQ0606	non
SAK_0558	non	SEQ0608	non
SAK_0559	non	SEQ0609	non
SAK_0571	non	SEQ0610	non
SAK_0572	non	SEQ0612	non
SAK_0573	non	SEQ0613	non
SAK_0574	non	SEQ0614	non
SAK_0575	non	SEQ0615	non
SAK_0576	non	SEQ0616	non
SAK_0588	non	SEQ0628	non
SAK_0589	non	SEQ0629	non
SAK_0590	non	SEQ0630	non
SAK_0591	non	SEQ0631	non
SAK_0592	non	SEQ0634	non
SAK_0593	non	SEQ0635	non
SAK_0594	non	SEQ0637	non
SAK_0596	non	SEQ0639	non
SAK_0597	non	SEQ0640	non
SAK_0598	non	SEQ0641	non
SAK_0600	non	SEQ0643	non
SAK_0601	non	SEQ0644	non
SAK_0602	non	SEQ0645	non
SAK_0604	non	SEQ0648	non
SAK_0605	non	SEQ0649	non
SAK_0299	non	SEQ0652	non
SAK_0298	non	SEQ0653	non
SAK_0657	non	SEQ0655	non
SAK_1618	non	SEQ0657	non
SAK_1617	non	SEQ0658	non
SAK_1169	non	SEQ0659	non
SAK_0890	non	SEQ0660	non
SAK_0895	non	SEQ0668	non
SAK_0897	non	SEQ0669	non
SAK_0902	non	SEQ0670	non
SAK_1175	non	SEQ0671	non
SAK_0903	non	SEQ0674	non
SAK_0904	non	SEQ0675	non
SAK_0906	non	SEQ0677	non
SAK_0907	non	SEQ0678	non
SAK_0913	non	SEQ0680	non
SAK_0922	non	SEQ0682	non
SAK_0924	non	SEQ0683	non
SAK_0926	non	SEQ0684	non
SAK_0929	non	SEQ0689	non
SAK_0930	non	SEQ0691	non
SAK_0247	non	SEQ0692	non
SAK_0931	non	SEQ0693	non
SAK_0948	non	SEQ0697	non
SAK_0949	non	SEQ0698	non
SAK_0950	non	SEQ0699	non
SAK_0344	non	SEQ0700	non
SAK_0951	non	SEQ0702	non
SAK_1023	non	SEQ0705	non
SAK_0966	non	SEQ0707	non
SAK_0822	non	SEQ0711	non
SAK_0823	non	SEQ0712	non
SAK_0824	non	SEQ0713	non
SAK_0825	non	SEQ0714	non
SAK_0826	non	SEQ0715	non
SAK_0827	non	SEQ0716	non
SAK_0828	non	SEQ0717	non
SAK_0829	non	SEQ0718	non
SAK_0830	non	SEQ0719	non
SAK_0831	non	SEQ0720	non
SAK_0967	non	SEQ0722	non
SAK_0968	non	SEQ0723	non
SAK_0970	non	SEQ0725	non
SAK_0715	non	SEQ0726	non
SAK_0716	non	SEQ0727	non
SAK_0717	non	SEQ0728	non
SAK_0718	non	SEQ0729	non
SAK_0282	non	SEQ0730	non
SAK_0878	non	SEQ0765	non
SAK_0879	non	SEQ0767	non
SAK_0940	non	SEQ0768	non
SAK_0881	non	SEQ0769	non
SAK_0882	non	SEQ0770	non
SAK_0885	non	SEQ0776	non
SAK_0673	non	SEQ0785	non
SAK_0675	non	SEQ0786	non
SAK_0612	non	SEQ0797	non
SAK_0620	non	SEQ0803	non
SAK_0626	non	SEQ0811	non
SAK_0742	non	SEQ0820	non
SAK_0746	non	SEQ0823	non
SAK_0747	non	SEQ0824	non
SAK_0681	non	SEQ0857	non
SAK_0682	non	SEQ0858	non
SAK_0683	non	SEQ0859	non
SAK_0684	non	SEQ0860	non
SAK_0685	non	SEQ0861	non
SAK_1887	non	SEQ0864	non
SAK_0496	non	SEQ0876	non
SAK_0688	non	SEQ0877	non
SAK_0690	non	SEQ0879	non
SAK_0691	non	SEQ0880	non
SAK_0220	non	SEQ0882	non
SAK_0938	non	SEQ0883	non
SAK_0939	non	SEQ0884	non
SAK_1266	non	SEQ0885	non
SAK_0706	non	SEQ0892	non
SAK_0712	non	SEQ0897	non
SAK_0972	non	SEQ0905	non
SAK_0974	non	SEQ0907	non
SAK_0975	non	SEQ0908	non
SAK_0977	non	SEQ0911	non
SAK_0978	non	SEQ0912	non
SAK_0979	non	SEQ0913	non
SAK_0988	non	SEQ0925	non
SAK_0989	non	SEQ0926	non
SAK_0990	non	SEQ0927	non
SAK_0991	non	SEQ0928	non
SAK_0172	non	SEQ0931	non
SAK_0173	non	SEQ0932	non
SAK_0776	non	SEQ0936	non
SAK_1439	non	SEQ0937	non
SAK_1302	non	SEQ0944	non
SAK_1574	non	SEQ0947	non
SAK_1573	non	SEQ0948	non
SAK_1572	non	SEQ0949	non
SAK_1571	non	SEQ0950	non
SAK_1570	non	SEQ0951	non
SAK_0997	non	SEQ0953	non
SAK_1466	non	SEQ0955	non
SAK_1463	non	SEQ0958	non
SAK_1460	non	SEQ0961	non
SAK_1421	non	SEQ0977	non
SAK_1420	non	SEQ0978	non
SAK_1419	non	SEQ0979	non
SAK_1413	non	SEQ0990	non
SAK_1412	non	SEQ0991	non
SAK_1410	non	SEQ0992	non
SAK_1409	non	SEQ0993	non
SAK_1408	non	SEQ0994	non
SAK_1407	non	SEQ0995	non
SAK_1406	non	SEQ0996	non
SAK_1405	non	SEQ0997	non
SAK_1031	non	SEQ1002	non
SAK_1032	non	SEQ1003	non
SAK_1033	non	SEQ1004	non
SAK_1034	non	SEQ1005	non
SAK_1038	non	SEQ1013	non
SAK_1041	non	SEQ1015	non
SAK_1042	non	SEQ1016	non
SAK_1043	non	SEQ1017	non
SAK_1044	non	SEQ1018	non
SAK_1232	non	SEQ1019	non
SAK_1231	non	SEQ1020	non
SAK_1225	non	SEQ1023	non
SAK_1224	non	SEQ1024	non
SAK_1223	non	SEQ1025	non
SAK_1222	non	SEQ1026	non
SAK_1221	non	SEQ1027	non
SAK_1220	non	SEQ1028	non
SAK_1099	non	SEQ1030	non
SAK_1098	non	SEQ1031	non
SAK_1096	non	SEQ1032	non
SAK_1095	non	SEQ1035	non
SAK_1093	non	SEQ1036	non
SAK_1090	non	SEQ1039	non
SAK_1089	non	SEQ1040	non
SAK_1088	non	SEQ1041	non
SAK_1081	non	SEQ1048	non
SAK_1080	non	SEQ1049	non
SAK_1079	non	SEQ1050	non
SAK_1954	non	SEQ1051	non
SAK_1045	non	SEQ1055	non
SAK_1047	non	SEQ1057	non
SAK_2009	non	SEQ1059	non
SAK_1048	non	SEQ1060	non
SAK_1049	non	SEQ1061	non
SAK_1050	non	SEQ1062	non
SAK_1051	non	SEQ1063	non
SAK_1154	non	SEQ1072	non
SAK_1153	non	SEQ1073	non
SAK_1144	non	SEQ1075	non
SAK_1143	non	SEQ1078	non
SAK_1141	non	SEQ1080	non
SAK_1140	non	SEQ1081	non
SAK_0149	non	SEQ1082	non
SAK_1139	non	SEQ1085	non
SAK_0522	non	SEQ1092	non
SAK_0521	non	SEQ1093	non
SAK_0520	non	SEQ1094	non
SAK_0502	non	SEQ1116	non
SAK_1336	non	SEQ1117	non
SAK_1021	non	SEQ1118	non
SAK_1206	non	SEQ1120	non
SAK_1205	non	SEQ1121	non
SAK_1204	non	SEQ1122	non
SAK_1196	non	SEQ1129	non
SAK_1195	non	SEQ1130	non
SAK_1194	non	SEQ1131	non
SAK_1193	non	SEQ1132	non
SAK_1192	non	SEQ1133	non
SAK_1189	non	SEQ1134	non
SAK_1187	non	SEQ1135	non
SAK_1186	non	SEQ1136	non
SAK_1657	non	SEQ1137	non
SAK_1185	non	SEQ1138	non
SAK_1184	non	SEQ1139	non
SAK_1181	non	SEQ1142	non
SAK_1180	non	SEQ1143	non
SAK_1178	non	SEQ1145	non
SAK_1177	non	SEQ1146	non
SAK_1176	non	SEQ1147	non
SAK_1174	non	SEQ1148	non
SAK_1172	non	SEQ1153	non
SAK_1171	non	SEQ1154	non
SAK_1165	non	SEQ1159	non
SAK_1164	non	SEQ1160	non
SAK_1162	non	SEQ1162	non
SAK_1094	non	SEQ1164	non
SAK_1160	non	SEQ1165	non
SAK_1159	non	SEQ1166	non
SAK_1158	non	SEQ1167	non
SAK_1053	non	SEQ1168	non
SAK_1054	non	SEQ1169	non
SAK_1057	non	SEQ1172	non
SAK_1058	non	SEQ1177	non
SAK_0660	non	SEQ1178	non
SAK_1078	non	SEQ1180	non
SAK_1063	non	SEQ1181	non
SAK_0971	non	SEQ1185	non
SAK_1072	non	SEQ1187	non
SAK_1071	non	SEQ1188	non
SAK_1069	non	SEQ1193	non
SAK_1067	non	SEQ1194	non
SAK_1064	non	SEQ1216	non
SAK_1075	non	SEQ1217	non
SAK_1101	non	SEQ1220	non
SAK_1107	non	SEQ1221	non
SAK_0561	non	SEQ1277	non
SAK_1364	non	SEQ1278	non
SAK_1365	non	SEQ1279	non
SAK_1366	non	SEQ1280	non
SAK_1369	non	SEQ1283	non
SAK_1373	non	SEQ1287	non
SAK_1374	non	SEQ1288	non
SAK_1870	non	SEQ1291	non
SAK_1377	non	SEQ1299	non
SAK_1378	non	SEQ1300	non
SAK_1379	non	SEQ1301	non
SAK_1382	non	SEQ1302	non
SAK_1383	non	SEQ1303	non
SAK_1392	non	SEQ1310	non
SAK_1393	non	SEQ1311	non
SAK_1394	non	SEQ1312	non
SAK_1132	non	SEQ1313	non
SAK_1133	non	SEQ1314	non
SAK_1134	non	SEQ1315	non
SAK_1230	non	SEQ1316	non
SAK_1397	non	SEQ1317	non
SAK_1398	non	SEQ1319	non
SAK_1399	non	SEQ1320	non
SAK_1404	non	SEQ1325	non
SAK_1235	non	SEQ1326	non
SAK_1240	non	SEQ1336	non
SAK_1241	non	SEQ1337	non
SAK_0818	non	SEQ1339	non
SAK_1135	non	SEQ1342	non
SAK_1245	non	SEQ1343	non
SAK_1624	non	SEQ1345	non
SAK_1625	non	SEQ1346	non
SAK_1626	non	SEQ1347	non
SAK_1065	non	SEQ1348	non
SAK_1246	non	SEQ1351	non
SAK_1263	non	SEQ1352	non
SAK_1267	non	SEQ1354	non
SAK_1118	non	SEQ1357	non
SAK_1305	non	SEQ1366	non
SAK_1306	non	SEQ1367	non
SAK_1308	non	SEQ1368	non
SAK_1905	non	SEQ1369	non
SAK_1906	non	SEQ1370	non
SAK_1907	non	SEQ1371	non
SAK_1908	non	SEQ1372	non
SAK_1909	non	SEQ1373	non
SAK_1910	non	SEQ1374	non
SAK_1911	non	SEQ1375	non
SAK_1212	non	SEQ1376	non
SAK_1026	non	SEQ1377	non
SAK_1022	non	SEQ1379	non
SAK_1016	non	SEQ1392	non
SAK_1015	non	SEQ1393	non
SAK_1014	non	SEQ1394	non
SAK_1013	non	SEQ1395	non
SAK_1009	non	SEQ1398	non
SAK_1000	non	SEQ1407	non
SAK_1272	non	SEQ1408	non
SAK_1274	non	SEQ1410	non
SAK_1275	non	SEQ1411	non
SAK_1276	non	SEQ1412	non
SAK_1277	non	SEQ1413	non
SAK_1280	non	SEQ1414	non
SAK_1281	non	SEQ1415	non
SAK_1283	non	SEQ1416	non
SAK_1288	non	SEQ1420	non
SAK_1289	non	SEQ1421	non
SAK_0570	non	SEQ1423	non
SAK_1012	non	SEQ1426	non
SAK_1294	non	SEQ1427	non
SAK_1295	non	SEQ1428	non
SAK_1297	non	SEQ1430	non
SAK_1298	non	SEQ1431	non
SAK_1299	non	SEQ1432	non
SAK_1472	non	SEQ1435	non
SAK_1473	non	SEQ1436	non
SAK_1474	non	SEQ1437	non
SAK_1475	non	SEQ1438	non
SAK_1476	non	SEQ1439	non
SAK_1477	non	SEQ1440	non
SAK_1810	non	SEQ1451	non
SAK_1812	non	SEQ1453	non
SAK_1495	non	SEQ1454	non
SAK_1499	non	SEQ1465	non
SAK_1505	non	SEQ1468	non
SAK_1996	non	SEQ1470	non
SAK_1229	non	SEQ1472	non
SAK_0415	non	SEQ1475	non
SAK_1864	non	SEQ1490	non
SAK_0663	non	SEQ1498	non
SAK_0662	non	SEQ1499	non
SAK_0661	non	SEQ1500	non
SAK_0331	non	SEQ1509	non
SAK_0869	non	SEQ1529	non
SAK_0868	non	SEQ1531	non
SAK_0867	non	SEQ1532	non
SAK_0865	non	SEQ1535	non
SAK_0864	non	SEQ1536	non
SAK_0863	non	SEQ1537	non
SAK_0860	non	SEQ1540	non
SAK_0859	non	SEQ1541	non
SAK_0858	non	SEQ1542	non
SAK_1924	non	SEQ1544	non
SAK_1925	non	SEQ1545	non
SAK_1926	non	SEQ1546	non
SAK_1927	non	SEQ1547	non
SAK_0855	non	SEQ1551	non
SAK_0854	non	SEQ1552	non
SAK_0916	non	SEQ1553	non
SAK_0915	non	SEQ1554	non
SAK_0914	non	SEQ1555	non
SAK_0852	non	SEQ1557	non
SAK_0851	non	SEQ1558	non
SAK_0850	non	SEQ1566	non
SAK_0847	non	SEQ1575	non
SAK_0846	non	SEQ1576	non
SAK_0839	non	SEQ1578	non
SAK_0569	non	SEQ1579	non
SAK_0568	non	SEQ1580	non
SAK_0567	non	SEQ1581	non
SAK_0834	non	SEQ1595	non
SAK_0832	non	SEQ1597	non
SAK_1507	non	SEQ1600	non
SAK_1509	non	SEQ1601	non
SAK_1512	non	SEQ1603	non
SAK_1519	non	SEQ1610	non
SAK_1891	non	SEQ1612	non
SAK_1529	non	SEQ1620	non
SAK_0819	non	SEQ1628	non
SAK_1913	non	SEQ1629	non
SAK_0328	non	SEQ1636	non
SAK_1304	non	SEQ1637	non
SAK_1531	non	SEQ1638	non
SAK_1533	non	SEQ1639	non
SAK_1534	non	SEQ1640	non
SAK_1535	non	SEQ1641	non
SAK_1538	non	SEQ1644	non
SAK_1539	non	SEQ1645	non
SAK_1540	non	SEQ1646	non
SAK_1541	non	SEQ1647	non
SAK_1542	non	SEQ1648	non
SAK_0445	non	SEQ1654	non
SAK_1553	non	SEQ1657	non
SAK_1557	non	SEQ1661	non
SAK_1559	non	SEQ1663	non
SAK_1560	non	SEQ1664	non
SAK_1564	non	SEQ1666	non
SAK_1566	non	SEQ1668	non
SAK_1567	non	SEQ1669	non
SAK_0545	non	SEQ1674	non
SAK_0544	non	SEQ1675	non
SAK_0543	non	SEQ1676	non
SAK_1411	non	SEQ1679	non
SAK_0495	non	SEQ1680	non
SAK_1692	non	SEQ1681	non
SAK_1847	non	SEQ1700	non
SAK_1917	non	SEQ1711	non
SAK_0494	non	SEQ1715	non
SAK_0493	non	SEQ1717	non
SAK_0492	non	SEQ1718	non
SAK_0408	non	SEQ1723	non
SAK_0764	non	SEQ1765	non
SAK_0405	non	SEQ1767	non
SAK_0404	non	SEQ1768	non
SAK_0394	non	SEQ1769	non
SAK_0393	non	SEQ1770	non
SAK_0391	non	SEQ1772	non
SAK_0390	non	SEQ1773	non
SAK_0387	non	SEQ1776	non
SAK_0376	non	SEQ1782	non
SAK_0375	non	SEQ1785	non
SAK_0374	non	SEQ1786	non
SAK_0372	non	SEQ1788	non
SAK_0369	non	SEQ1791	non
SAK_1510	non	SEQ1794	non
SAK_0362	non	SEQ1799	non
SAK_0356	non	SEQ1807	non
SAK_0355	non	SEQ1808	non
SAK_0353	non	SEQ1814	non
SAK_0352	non	SEQ1815	non
SAK_0351	non	SEQ1816	non
SAK_1757	non	SEQ1819	non
SAK_0345	non	SEQ1820	non
SAK_0840	non	SEQ1821	non
SAK_1588	non	SEQ1825	non
SAK_1599	non	SEQ1830	non
SAK_1601	non	SEQ1833	non
SAK_1425	non	SEQ1836	non
SAK_1426	non	SEQ1837	non
SAK_1427	non	SEQ1838	non
SAK_1428	non	SEQ1839	non
SAK_1429	non	SEQ1840	non
SAK_1431	non	SEQ1843	non
SAK_1432	non	SEQ1844	non
SAK_1433	non	SEQ1845	non
SAK_1434	non	SEQ1847	non
SAK_1435	non	SEQ1848	non
SAK_1603	non	SEQ1859	non
SAK_1607	non	SEQ1860	non
SAK_1608	non	SEQ1861	non
SAK_1609	non	SEQ1862	non
SAK_1610	non	SEQ1863	non
SAK_1611	non	SEQ1864	non
SAK_1612	non	SEQ1865	non
SAK_1613	non	SEQ1866	non
SAK_1614	non	SEQ1867	non
SAK_1619	non	SEQ1870	non
SAK_1620	non	SEQ1871	non
SAK_1621	non	SEQ1872	non
SAK_1622	non	SEQ1877	non
SAK_1628	non	SEQ1880	non
SAK_1629	non	SEQ1881	non
SAK_1633	non	SEQ1884	non
SAK_1638	non	SEQ1889	non
SAK_1641	non	SEQ1892	non
SAK_1642	non	SEQ1893	non
SAK_1643	non	SEQ1894	non
SAK_1575	non	SEQ1898	non
SAK_1652	non	SEQ1899	non
SAK_1653	non	SEQ1900	non
SAK_1654	non	SEQ1901	non
SAK_1066	non	SEQ1902	non
SAK_1656	non	SEQ1903	non
SAK_1667	non	SEQ1905	non
SAK_1668	non	SEQ1906	non
SAK_1670	non	SEQ1907	non
SAK_1671	non	SEQ1908	non
SAK_1675	non	SEQ1911	non
SAK_0205	non	SEQ1920	non
SAK_0204	non	SEQ1922	non
SAK_0203	non	SEQ1926	non
SAK_0202	non	SEQ1927	non
SAK_0201	non	SEQ1928	non
SAK_0200	non	SEQ1929	non
SAK_0199	non	SEQ1930	non
SAK_0196	non	SEQ1933	non
SAK_0194	non	SEQ1934	non
SAK_0193	non	SEQ1935	non
SAK_0183	non	SEQ1937	non
SAK_0180	non	SEQ1940	non
SAK_0158	non	SEQ1944	non
SAK_0155	non	SEQ1947	non
SAK_0154	non	SEQ1950	non
SAK_0153	non	SEQ1951	non
SAK_0152	non	SEQ1952	non
SAK_0150	non	SEQ1954	non
SAK_0414	non	SEQ1955	non
SAK_1318	non	SEQ1957	non
SAK_1319	non	SEQ1958	non
SAK_0896	non	SEQ1959	non
SAK_0537	non	SEQ1963	non
SAK_0539	non	SEQ1965	non
SAK_1754	non	SEQ1977	non
SAK_0281	non	SEQ1982	non
SAK_0279	non	SEQ1983	non
SAK_0278	non	SEQ1984	non
SAK_0274	non	SEQ1987	non
SAK_0273	non	SEQ1988	non
SAK_0272	non	SEQ1989	non
SAK_0271	non	SEQ1991	non
SAK_0266	non	SEQ1995	non
SAK_1167	non	SEQ2001	non
SAK_1868	non	SEQ2002	non
SAK_0139	non	SEQ2004	non
SAK_1875	non	SEQ2009	non
SAK_1883	non	SEQ2011	non
SAK_1884	non	SEQ2012	non
SAK_1885	non	SEQ2013	non
SAK_1899	non	SEQ2015	non
SAK_0516	non	SEQ2018	non
SAK_1919	non	SEQ2020	non
SAK_1920	non	SEQ2021	non
SAK_1929	non	SEQ2023	non
SAK_1930	non	SEQ2024	non
SAK_1934	non	SEQ2027	non
SAK_1935	non	SEQ2028	non
SAK_1936	non	SEQ2029	non
SAK_1551	non	SEQ2030	non
SAK_0563	non	SEQ2031	non
SAK_1938	non	SEQ2032	non
SAK_0653	non	SEQ2038	non
SAK_0652	non	SEQ2040	non
SAK_0645	non	SEQ2048	non
SAK_0733	non	SEQ2070	non
SAK_0730	non	SEQ2072	non
SAK_0725	non	SEQ2073	non
SAK_0727	non	SEQ2074	non
SAK_0728	non	SEQ2075	non
SAK_0607	non	SEQ2089	non
SAK_1984	non	SEQ2097	non
SAK_1858	non	SEQ2103	non
SAK_0403	non	SEQ2104	non
SAK_0402	non	SEQ2105	non
SAK_0401	non	SEQ2106	non
SAK_0400	non	SEQ2107	non
SAK_0399	non	SEQ2108	non
SAK_0398	non	SEQ2109	non
SAK_0397	non	SEQ2110	non
SAK_0396	non	SEQ2111	non
SAK_0395	non	SEQ2112	non
SAK_1842	non	SEQ2114	non
SAK_1843	non	SEQ2115	non
SAK_1844	non	SEQ2120	non
SAK_1845	non	SEQ2121	non
SAK_2015	non	SEQ2125	non
SAK_2016	non	SEQ2126	non
SAK_2017	non	SEQ2127	non
SAK_0246	non	SEQ2129	non
SAK_0245	non	SEQ2130	non
SAK_0244	non	SEQ2131	non
SAK_0243	non	SEQ2132	non
SAK_0242	non	SEQ2133	non
SAK_0240	non	SEQ2134	non
SAK_0239	non	SEQ2135	non
SAK_0238	non	SEQ2137	non
SAK_2020	non	SEQ2141	non
SAK_2021	non	SEQ2142	non
SAK_2022	non	SEQ2143	non
SAK_2024	non	SEQ2145	non
SAK_2025	non	SEQ2146	non
SAK_2026	non	SEQ2147	non
SAK_2028	non	SEQ2148	non
SAK_2031	non	SEQ2151	non
SAK_2033	non	SEQ2153	non
SAK_2034	non	SEQ2157	non
SAK_2036	non	SEQ2159	non
SAK_2037	non	SEQ2160	non
SAK_2040	non	SEQ2161	non
SAK_2041	non	SEQ2163	non
SAK_2044	non	SEQ2166	non
SAK_2045	non	SEQ2168	non
SAK_1111	non	SEQ2172	non
SAK_0336	non	SEQ2196	non
SAK_2073	non	SEQ2199	non
SAK_2074	non	SEQ2200	non
SAK_2103	non	SEQ2209	non
SAK_2104	non	SEQ2210	non
SAK_2113	non	SEQ2220	non
SAK_1807	non	SEQ2223	non
SAK_1808	non	SEQ2228	non
SAK_1957	non	SEQ2229	non
SAK_2129	non	SEQ2233	non
SAK_2130	non	SEQ2234	non
SAK_2134	non	SEQ2236	non
SAK_2135	non	SEQ2237	non
SAK_2136	non	SEQ2238	non

## Sheet: agalactiae vs pyogenes
S. agalactiae locus tag	S. agalactiae essentiality	S. pyogenes locus tag	S. pyogenes essentiality
SAK_0001	essential	M5005_Spy_0001	essential
SAK_0002	essential	M5005_Spy_0002	essential
SAK_0004	non	M5005_Spy_0003	non
SAK_0006	non	M5005_Spy_0004	non
SAK_0008	non	M5005_Spy_0006	non
SAK_0009	non	M5005_Spy_0007	non
SAK_0010	essential	M5005_Spy_0008	non
SAK_0012	non	M5005_Spy_0010	non
SAK_0013	essential	M5005_Spy_0011	essential
SAK_0015	essential	M5005_Spy_0013	essential
SAK_0050	essential	M5005_Spy_0017	essential
SAK_0051	essential	M5005_Spy_0018	essential
SAK_0053	non	M5005_Spy_0019	non
SAK_0055	essential	M5005_Spy_0020	essential
SAK_0058	non	M5005_Spy_0023	non
SAK_0059	non	M5005_Spy_0024	non
SAK_0060	non	M5005_Spy_0025	non
SAK_0061	non	M5005_Spy_0026	non
SAK_0063	non	M5005_Spy_0027	non
SAK_0065	non	M5005_Spy_0384	non
SAK_0066	non	M5005_Spy_0212	non
SAK_0067	non	M5005_Spy_0213	non
SAK_0068	non	M5005_Spy_0214	non
SAK_0069	non	M5005_Spy_0215	non
SAK_0071	non	M5005_Spy_0216	non
SAK_0072	non	M5005_Spy_0217	non
SAK_0073	non	M5005_Spy_0218	non
SAK_0075	non	M5005_Spy_0219	non
SAK_0076	non	M5005_Spy_0029	non
SAK_0077	non	M5005_Spy_0030	non
SAK_0078	non	M5005_Spy_0031	non
SAK_0080	non	M5005_Spy_0033	non
SAK_0081	non	M5005_Spy_0034	non
SAK_0083	non	M5005_Spy_0036	non
SAK_0085	non	M5005_Spy_0038	essential
SAK_0086	non	M5005_Spy_0039	non
SAK_0087	non	M5005_Spy_0040	non
SAK_0089	non	M5005_Spy_0041	non
SAK_0090	essential	M5005_Spy_0043	essential
SAK_0091	essential	M5005_Spy_0044	essential
SAK_0092	essential	M5005_Spy_0045	essential
SAK_0093	essential	M5005_Spy_0046	non
SAK_0094	essential	M5005_Spy_0047	essential
SAK_0095	essential	M5005_Spy_0048	critical
SAK_0096	essential	M5005_Spy_0049	essential
SAK_0097	essential	M5005_Spy_0050	essential
SAK_0098	essential	M5005_Spy_0051	essential
SAK_0099	essential	M5005_Spy_0052	non
SAK_0101	essential	M5005_Spy_0054	critical
SAK_0106	essential	M5005_Spy_0059	essential
SAK_0108	essential	M5005_Spy_0061	essential
SAK_0109	essential	M5005_Spy_0062	essential
SAK_0110	essential	M5005_Spy_0063	non
SAK_0111	essential	M5005_Spy_0064	essential
SAK_0113	essential	M5005_Spy_0066	essential
SAK_0114	essential	M5005_Spy_0068	essential
SAK_0115	essential	M5005_Spy_0069	essential
SAK_0116	essential	M5005_Spy_0070	essential
SAK_0117	essential	M5005_Spy_0071	essential
SAK_0142	non	M5005_Spy_1503	non
SAK_0143	non	M5005_Spy_1502	non
SAK_0144	non	M5005_Spy_1501	non
SAK_0145	critical	M5005_Spy_1500	critical
SAK_0146	essential	M5005_Spy_1499	essential
SAK_0147	essential	M5005_Spy_1498	essential
SAK_0148	essential	M5005_Spy_1497	essential
SAK_0149	non	M5005_Spy_0924	non
SAK_0150	non	M5005_Spy_1617	non
SAK_0151	essential	M5005_Spy_1616	non
SAK_0152	non	M5005_Spy_1615	non
SAK_0153	non	M5005_Spy_1614	non
SAK_0154	non	M5005_Spy_1613	non
SAK_0155	non	M5005_Spy_1612	non
SAK_0157	essential	M5005_Spy_1610	non
SAK_0158	non	M5005_Spy_1608	non
SAK_0160	essential	M5005_Spy_0199	non
SAK_0161	non	M5005_Spy_0200	non
SAK_0162	essential	M5005_Spy_0201	critical
SAK_0165	essential	M5005_Spy_0203	essential
SAK_0171	non	M5005_Spy_1264	non
SAK_0172	non	M5005_Spy_0591	non
SAK_0173	non	M5005_Spy_0592	non
SAK_0178	essential	M5005_Spy_1607	essential
SAK_0180	non	M5005_Spy_1606	non
SAK_0181	essential	M5005_Spy_1603	non
SAK_0182	essential	M5005_Spy_1602	essential
SAK_0183	non	M5005_Spy_1601	non
SAK_0184	non	M5005_Spy_1863	non
SAK_0187	non	M5005_Spy_1386	non
SAK_0193	non	M5005_Spy_0235	essential
SAK_0194	non	M5005_Spy_0236	essential
SAK_0195	non	M5005_Spy_0237	non
SAK_0196	non	M5005_Spy_0238	non
SAK_0197	non	M5005_Spy_0239	non
SAK_0198	essential	M5005_Spy_0240	essential
SAK_0199	non	M5005_Spy_0242	critical
SAK_0200	non	M5005_Spy_0243	critical
SAK_0201	non	M5005_Spy_0244	critical
SAK_0202	non	M5005_Spy_0245	critical
SAK_0203	non	M5005_Spy_0246	critical
SAK_0204	non	M5005_Spy_0247	non
SAK_0205	non	M5005_Spy_0248	non
SAK_0208	non	M5005_Spy_0251	non
SAK_0209	non	M5005_Spy_0252	non
SAK_0210	non	M5005_Spy_0253	non
SAK_0217	non	M5005_Spy_0077	non
SAK_0218	non	M5005_Spy_0078	non
SAK_0219	non	M5005_Spy_0079	non
SAK_0220	non	M5005_Spy_1169	non
SAK_0221	essential	M5005_Spy_0081	essential
SAK_0222	non	M5005_Spy_0082	non
SAK_0223	essential	M5005_Spy_0083	essential
SAK_0224	essential	M5005_Spy_0084	essential
SAK_0225	non	M5005_Spy_0085	non
SAK_0226	non	M5005_Spy_0086	non
SAK_0227	non	M5005_Spy_0087	non
SAK_0228	non	M5005_Spy_0088	non
SAK_0229	non	M5005_Spy_0089	non
SAK_0230	non	M5005_Spy_0090	non
SAK_0231	non	M5005_Spy_0091	non
SAK_0232	non	M5005_Spy_0092	non
SAK_0233	non	M5005_Spy_0093	non
SAK_0234	non	M5005_Spy_0094	non
SAK_0238	non	M5005_Spy_1129	non
SAK_0239	non	M5005_Spy_0096	non
SAK_0240	non	M5005_Spy_0097	non
SAK_0242	non	M5005_Spy_0099	non
SAK_0243	non	M5005_Spy_0100	non
SAK_0244	non	M5005_Spy_0101	non
SAK_0246	non	M5005_Spy_0102	non
SAK_0252	non	M5005_Spy_1704	non
SAK_0253	non	M5005_Spy_1705	non
SAK_0254	non	M5005_Spy_1706	non
SAK_0255	non	M5005_Spy_1707	non
SAK_0256	non	M5005_Spy_1708	non
SAK_0257	non	M5005_Spy_1784	non
SAK_0259	non	M5005_Spy_1664	non
SAK_0260	non	M5005_Spy_1663	non
SAK_0261	non	M5005_Spy_1662	non
SAK_0266	non	M5005_Spy_1660	non
SAK_0267	essential	M5005_Spy_1659	non
SAK_0270	essential	M5005_Spy_1655	essential
SAK_0271	non	M5005_Spy_1654	non
SAK_0272	non	M5005_Spy_1652	non
SAK_0273	non	M5005_Spy_1651	non
SAK_0274	non	M5005_Spy_1650	non
SAK_0278	non	M5005_Spy_1052	non
SAK_0288	non	M5005_Spy_1641	non
SAK_0289	essential	M5005_Spy_1640	non
SAK_0299	non	M5005_Spy_0450	non
SAK_0334	non	M5005_Spy_0568	non
SAK_0336	non	M5005_Spy_1825	non
SAK_0338	non	M5005_Spy_1388	non
SAK_0340	essential	M5005_Spy_1385	essential
SAK_0342	essential	M5005_Spy_1384	essential
SAK_0345	non	M5005_Spy_1381	non
SAK_0346	non	M5005_Spy_1380	non
SAK_0347	non	M5005_Spy_1379	non
SAK_0348	non	M5005_Spy_1378	non
SAK_0349	non	M5005_Spy_1377	non
SAK_0351	non	M5005_Spy_1374	non
SAK_0352	non	M5005_Spy_1373	non
SAK_0353	non	M5005_Spy_1372	non
SAK_0355	non	M5005_Spy_1371	non
SAK_0356	non	M5005_Spy_1370	non
SAK_0357	non	M5005_Spy_1368	critical
SAK_0358	non	M5005_Spy_1367	essential
SAK_0359	essential	M5005_Spy_1366	essential
SAK_0360	essential	M5005_Spy_1365	essential
SAK_0361	essential	M5005_Spy_1364	essential
SAK_0363	essential	M5005_Spy_1363	non
SAK_0364	essential	M5005_Spy_1362	non
SAK_0365	non	M5005_Spy_1361	essential
SAK_0366	essential	M5005_Spy_1360	critical
SAK_0367	essential	M5005_Spy_1358	essential
SAK_0368	essential	M5005_Spy_1357	essential
SAK_0369	non	M5005_Spy_1356	non
SAK_0370	non	M5005_Spy_1355	essential
SAK_0371	non	M5005_Spy_1354	non
SAK_0372	non	M5005_Spy_1353	non
SAK_0374	non	M5005_Spy_1351	non
SAK_0375	non	M5005_Spy_1350	non
SAK_0376	non	M5005_Spy_1349	non
SAK_0383	essential	M5005_Spy_1341	essential
SAK_0384	non	M5005_Spy_1340	non
SAK_0385	non	M5005_Spy_1339	critical
SAK_0386	essential	M5005_Spy_1338	essential
SAK_0387	non	M5005_Spy_1337	non
SAK_0388	critical	M5005_Spy_1336	essential
SAK_0389	non	M5005_Spy_1335	essential
SAK_0390	non	M5005_Spy_1334	non
SAK_0391	non	M5005_Spy_1333	non
SAK_0393	non	M5005_Spy_1331	non
SAK_0394	non	M5005_Spy_1330	critical
SAK_0395	non	M5005_Spy_1749	non
SAK_0396	non	M5005_Spy_1748	non
SAK_0397	non	M5005_Spy_1747	non
SAK_0398	non	M5005_Spy_1746	non
SAK_0399	non	M5005_Spy_1745	non
SAK_0400	non	M5005_Spy_1744	non
SAK_0401	non	M5005_Spy_1743	non
SAK_0402	non	M5005_Spy_1742	non
SAK_0403	non	M5005_Spy_1741	non
SAK_0404	non	M5005_Spy_1329	non
SAK_0405	non	M5005_Spy_1328	non
SAK_0406	non	M5005_Spy_1327	non
SAK_0407	non	M5005_Spy_1326	non
SAK_0408	non	M5005_Spy_1325	non
SAK_0415	non	M5005_Spy_0528	non
SAK_0416	essential	M5005_Spy_1496	essential
SAK_0418	essential	M5005_Spy_1494	essential
SAK_0419	essential	M5005_Spy_1493	essential
SAK_0420	essential	M5005_Spy_1492	critical
SAK_0421	essential	M5005_Spy_1491	essential
SAK_0422	essential	M5005_Spy_1490	essential
SAK_0423	essential	M5005_Spy_1489	essential
SAK_0424	essential	M5005_Spy_1488	essential
SAK_0425	essential	M5005_Spy_1487	critical
SAK_0426	essential	M5005_Spy_1486	essential
SAK_0427	essential	M5005_Spy_1485	essential
SAK_0428	essential	M5005_Spy_1484	essential
SAK_0432	non	M5005_Spy_1482	non
SAK_0433	non	M5005_Spy_1481	non
SAK_0434	non	M5005_Spy_1480	non
SAK_0435	non	M5005_Spy_1479	non
SAK_0436	non	M5005_Spy_1478	non
SAK_0439	non	M5005_Spy_1477	non
SAK_0441	non	M5005_Spy_1475	non
SAK_0442	non	M5005_Spy_1474	non
SAK_0443	non	M5005_Spy_1473	non
SAK_0444	non	M5005_Spy_1472	non
SAK_0446	non	M5005_Spy_1471	non
SAK_0447	non	M5005_Spy_1470	non
SAK_0448	essential	M5005_Spy_1469	essential
SAK_0449	non	M5005_Spy_1468	non
SAK_0451	non	M5005_Spy_1413	non
SAK_0452	non	M5005_Spy_1412	essential
SAK_0453	essential	M5005_Spy_1411	critical
SAK_0454	essential	M5005_Spy_1410	critical
SAK_0455	essential	M5005_Spy_1409	essential
SAK_0456	non	M5005_Spy_1408	critical
SAK_0457	non	M5005_Spy_1407	non
SAK_0458	non	M5005_Spy_1406	non
SAK_0459	non	M5005_Spy_1405	non
SAK_0460	non	M5005_Spy_1404	non
SAK_0461	non	M5005_Spy_1394	non
SAK_0462	non	M5005_Spy_1393	non
SAK_0463	non	M5005_Spy_0159	essential
SAK_0464	non	M5005_Spy_0160	non
SAK_0465	non	M5005_Spy_0161	non
SAK_0469	non	M5005_Spy_0173	non
SAK_0470	non	M5005_Spy_0175	non
SAK_0471	non	M5005_Spy_0176	non
SAK_0472	non	M5005_Spy_0177	non
SAK_0473	non	M5005_Spy_0178	non
SAK_0474	non	M5005_Spy_0179	non
SAK_0475	essential	M5005_Spy_0185	essential
SAK_0477	non	M5005_Spy_0191	non
SAK_0480	essential	M5005_Spy_0194	essential
SAK_0481	essential	M5005_Spy_0207	critical
SAK_0482	non	M5005_Spy_0208	non
SAK_0483	non	M5005_Spy_0209	non
SAK_0492	non	M5005_Spy_1321	critical
SAK_0493	non	M5005_Spy_1320	non
SAK_0494	non	M5005_Spy_1319	non
SAK_0495	non	M5005_Spy_1097	non
SAK_0499	non	M5005_Spy_0347	non
SAK_0500	non	M5005_Spy_0348	non
SAK_0501	non	M5005_Spy_0349	non
SAK_0502	non	M5005_Spy_0651	non
SAK_0503	non	M5005_Spy_0652	non
SAK_0514	non	M5005_Spy_0653	non
SAK_0515	non	M5005_Spy_0654	non
SAK_0520	non	M5005_Spy_1300	non
SAK_0521	non	M5005_Spy_1301	non
SAK_0522	non	M5005_Spy_1302	non
SAK_0543	non	M5005_Spy_1296	non
SAK_0544	non	M5005_Spy_1295	non
SAK_0547	essential	M5005_Spy_1292	essential
SAK_0551	non	M5005_Spy_1279	non
SAK_0552	non	M5005_Spy_1269	non
SAK_0554	non	M5005_Spy_1268	non
SAK_0555	essential	M5005_Spy_1267	essential
SAK_0556	non	M5005_Spy_1266	non
SAK_0558	non	M5005_Spy_1262	non
SAK_0559	non	M5005_Spy_1261	non
SAK_0568	non	M5005_Spy_0432	non
SAK_0569	non	M5005_Spy_0433	non
SAK_0570	non	M5005_Spy_0730	non
SAK_0571	non	M5005_Spy_1260	non
SAK_0572	non	M5005_Spy_1258	non
SAK_0573	non	M5005_Spy_1257	non
SAK_0574	non	M5005_Spy_1256	non
SAK_0576	non	M5005_Spy_1254	non
SAK_0577	essential	M5005_Spy_1253	essential
SAK_0578	essential	M5005_Spy_1252	essential
SAK_0580	essential	M5005_Spy_1250	essential
SAK_0581	essential	M5005_Spy_1249	essential
SAK_0582	non	M5005_Spy_1248	non
SAK_0583	non	M5005_Spy_1247	non
SAK_0585	non	M5005_Spy_1245	non
SAK_0586	non	M5005_Spy_1244	essential
SAK_0587	essential	M5005_Spy_1243	essential
SAK_0588	non	M5005_Spy_1242	non
SAK_0589	non	M5005_Spy_1241	non
SAK_0590	non	M5005_Spy_1240	non
SAK_0592	non	M5005_Spy_1238	non
SAK_0593	non	M5005_Spy_1237	non
SAK_0594	non	M5005_Spy_1235	non
SAK_0595	non	M5005_Spy_1234	critical
SAK_0597	non	M5005_Spy_1233	non
SAK_0598	non	M5005_Spy_1232	non
SAK_0599	non	M5005_Spy_1231	non
SAK_0600	non	M5005_Spy_1230	non
SAK_0601	non	M5005_Spy_1229	non
SAK_0602	non	M5005_Spy_1228	non
SAK_0604	non	M5005_Spy_1225	non
SAK_0605	non	M5005_Spy_1224	non
SAK_0607	non	M5005_Spy_1222	non
SAK_0610	essential	M5005_Spy_1219	essential
SAK_0625	non	M5005_Spy_1027	non
SAK_0628	non	M5005_Spy_1026	non
SAK_0629	non	M5005_Spy_1197	non
SAK_0630	non	M5005_Spy_1196	non
SAK_0631	non	M5005_Spy_1195	non
SAK_0632	non	M5005_Spy_1194	non
SAK_0633	non	M5005_Spy_1193	non
SAK_0635	non	M5005_Spy_1189	non
SAK_0636	non	M5005_Spy_1188	non
SAK_0637	non	M5005_Spy_1187	non
SAK_0638	non	M5005_Spy_1186	non
SAK_0639	non	M5005_Spy_1185	non
SAK_0640	non	M5005_Spy_1184	non
SAK_0641	non	M5005_Spy_1182	non
SAK_0642	non	M5005_Spy_1181	non
SAK_0643	non	M5005_Spy_1180	non
SAK_0644	non	M5005_Spy_1179	non
SAK_0645	non	M5005_Spy_1178	non
SAK_0646	non	M5005_Spy_1008	non
SAK_0647	non	M5005_Spy_1007	non
SAK_0649	non	M5005_Spy_1005	non
SAK_0651	non	M5005_Spy_1418	non
SAK_0652	non	M5005_Spy_1172	non
SAK_0655	non	M5005_Spy_0995	non
SAK_0657	non	M5005_Spy_1165	non
SAK_0659	essential	M5005_Spy_0511	essential
SAK_0660	non	M5005_Spy_0920	non
SAK_0661	non	M5005_Spy_0512	non
SAK_0662	non	M5005_Spy_0514	non
SAK_0663	non	M5005_Spy_0515	non
SAK_0664	essential	M5005_Spy_0516	essential
SAK_0667	non	M5005_Spy_0529	non
SAK_0668	essential	M5005_Spy_0530	essential
SAK_0670	non	M5005_Spy_0532	critical
SAK_0673	non	M5005_Spy_0533	non
SAK_0674	non	M5005_Spy_0534	non
SAK_0675	non	M5005_Spy_0536	non
SAK_0676	non	M5005_Spy_0537	non
SAK_0677	essential	M5005_Spy_0538	essential
SAK_0681	non	M5005_Spy_0539	non
SAK_0682	non	M5005_Spy_0540	non
SAK_0683	non	M5005_Spy_0541	non
SAK_0684	non	M5005_Spy_0542	non
SAK_0685	non	M5005_Spy_0543	non
SAK_0686	essential	M5005_Spy_0546	critical
SAK_0689	essential	M5005_Spy_0548	critical
SAK_0690	non	M5005_Spy_0549	non
SAK_0691	non	M5005_Spy_0550	non
SAK_0704	non	M5005_Spy_1709	non
SAK_0707	non	M5005_Spy_0552	non
SAK_0708	essential	M5005_Spy_0553	essential
SAK_0709	essential	M5005_Spy_0554	essential
SAK_0712	non	M5005_Spy_0555	non
SAK_0713	essential	M5005_Spy_0556	essential
SAK_0715	non	M5005_Spy_1101	non
SAK_0716	non	M5005_Spy_1100	non
SAK_0717	non	M5005_Spy_1099	non
SAK_0718	non	M5005_Spy_1098	non
SAK_0722	non	M5005_Spy_0777	non
SAK_0725	non	M5005_Spy_1450	non
SAK_0727	non	M5005_Spy_1451	non
SAK_0728	non	M5005_Spy_1453	non
SAK_0730	non	M5005_Spy_1449	non
SAK_0732	critical	M5005_Spy_1448	non
SAK_0733	non	M5005_Spy_1447	non
SAK_0738	non	M5005_Spy_1444	non
SAK_0739	non	M5005_Spy_0800	non
SAK_0744	non	M5005_Spy_0457	non
SAK_0745	non	M5005_Spy_0458	non
SAK_0746	non	M5005_Spy_0459	non
SAK_0758	non	M5005_Spy_0460	non
SAK_0759	non	M5005_Spy_1006	non
SAK_0768	non	M5005_Spy_0835	non
SAK_0772	non	M5005_Spy_0467	non
SAK_0773	non	M5005_Spy_0468	non
SAK_0787	non	M5005_Spy_0428	non
SAK_0788	non	M5005_Spy_0429	non
SAK_0789	non	M5005_Spy_0430	non
SAK_0819	non	M5005_Spy_0886	non
SAK_0820	non	M5005_Spy_0889	non
SAK_0821	non	M5005_Spy_0890	non
SAK_0823	non	M5005_Spy_0526	non
SAK_0824	non	M5005_Spy_1304	non
SAK_0826	non	M5005_Spy_0527	non
SAK_0832	non	M5005_Spy_0423	non
SAK_0835	non	M5005_Spy_0425	critical
SAK_0836	non	M5005_Spy_0426	essential
SAK_0837	essential	M5005_Spy_0427	essential
SAK_0839	non	M5005_Spy_0434	non
SAK_0840	non	M5005_Spy_1382	non
SAK_0845	essential	M5005_Spy_0435	essential
SAK_0846	non	M5005_Spy_0436	non
SAK_0847	non	M5005_Spy_0437	non
SAK_0849	essential	M5005_Spy_0438	critical
SAK_0850	non	M5005_Spy_0439	non
SAK_0851	non	M5005_Spy_0470	non
SAK_0852	non	M5005_Spy_0471	non
SAK_0853	essential	M5005_Spy_0472	essential
SAK_0854	non	M5005_Spy_0477	non
SAK_0855	non	M5005_Spy_0478	non
SAK_0858	non	M5005_Spy_0480	non
SAK_0859	non	M5005_Spy_0482	non
SAK_0860	non	M5005_Spy_0483	non
SAK_0862	essential	M5005_Spy_0484	essential
SAK_0863	non	M5005_Spy_0485	non
SAK_0864	non	M5005_Spy_0486	non
SAK_0865	non	M5005_Spy_0487	non
SAK_0866	non	M5005_Spy_0488	non
SAK_0867	non	M5005_Spy_0489	non
SAK_0868	non	M5005_Spy_0491	non
SAK_0869	non	M5005_Spy_0493	non
SAK_0876	essential	M5005_Spy_0495	essential
SAK_0877	non	M5005_Spy_0496	non
SAK_0878	non	M5005_Spy_0497	non
SAK_0879	non	M5005_Spy_0498	non
SAK_0881	non	M5005_Spy_0500	critical
SAK_0882	non	M5005_Spy_0501	non
SAK_0883	non	M5005_Spy_0502	non
SAK_0884	non	M5005_Spy_0504	non
SAK_0885	non	M5005_Spy_0505	non
SAK_0886	non	M5005_Spy_0506	essential
SAK_0887	essential	M5005_Spy_0508	essential
SAK_0888	essential	M5005_Spy_0509	critical
SAK_0891	non	M5005_Spy_1159	non
SAK_0892	essential	M5005_Spy_1158	essential
SAK_0893	essential	M5005_Spy_1157	essential
SAK_0894	non	M5005_Spy_1135	non
SAK_0895	non	M5005_Spy_1156	non
SAK_0897	non	M5005_Spy_1155	non
SAK_0902	non	M5005_Spy_1154	non
SAK_0903	non	M5005_Spy_1151	non
SAK_0904	non	M5005_Spy_1150	non
SAK_0905	essential	M5005_Spy_1149	essential
SAK_0906	non	M5005_Spy_1148	non
SAK_0907	non	M5005_Spy_1147	non
SAK_0912	essential	M5005_Spy_1146	essential
SAK_0913	non	M5005_Spy_1145	non
SAK_0914	non	M5005_Spy_0474	non
SAK_0915	non	M5005_Spy_0475	non
SAK_0916	non	M5005_Spy_0476	non
SAK_0918	non	M5005_Spy_1620	non
SAK_0920	non	M5005_Spy_1142	non
SAK_0922	non	M5005_Spy_1140	non
SAK_0924	non	M5005_Spy_1139	non
SAK_0926	non	M5005_Spy_1138	non
SAK_0928	non	M5005_Spy_1137	non
SAK_0929	non	M5005_Spy_1136	non
SAK_0931	non	M5005_Spy_1134	non
SAK_0934	essential	M5005_Spy_1132	essential
SAK_0939	non	M5005_Spy_1130	non
SAK_0940	non	M5005_Spy_0499	non
SAK_0942	essential	M5005_Spy_1124	non
SAK_0943	essential	M5005_Spy_1123	non
SAK_0944	essential	M5005_Spy_1122	non
SAK_0945	essential	M5005_Spy_1121	critical
SAK_0946	essential	M5005_Spy_1120	critical
SAK_0947	essential	M5005_Spy_1119	essential
SAK_0948	non	M5005_Spy_1118	non
SAK_0949	non	M5005_Spy_1117	non
SAK_0950	non	M5005_Spy_1116	non
SAK_0951	non	M5005_Spy_1113	non
SAK_0952	essential	M5005_Spy_1112	essential
SAK_0953	critical	M5005_Spy_1110	essential
SAK_0954	essential	M5005_Spy_1108	essential
SAK_0966	non	M5005_Spy_1107	non
SAK_0967	non	M5005_Spy_1105	non
SAK_0968	non	M5005_Spy_1104	non
SAK_0969	essential	M5005_Spy_1103	essential
SAK_0970	non	M5005_Spy_1102	non
SAK_0972	non	M5005_Spy_0572	non
SAK_0973	essential	M5005_Spy_0573	essential
SAK_0974	non	M5005_Spy_0574	essential
SAK_0983	essential	M5005_Spy_0578	essential
SAK_0984	essential	M5005_Spy_0579	essential
SAK_0985	essential	M5005_Spy_0580	essential
SAK_0986	essential	M5005_Spy_0581	essential
SAK_0988	non	M5005_Spy_0583	non
SAK_0989	non	M5005_Spy_0584	non
SAK_0990	non	M5005_Spy_0585	non
SAK_0991	non	M5005_Spy_0586	non
SAK_0992	essential	M5005_Spy_0587	essential
SAK_0994	essential	M5005_Spy_0588	essential
SAK_0995	non	M5005_Spy_0593	non
SAK_0997	non	M5005_Spy_0595	critical
SAK_1000	non	M5005_Spy_0750	non
SAK_1001	non	M5005_Spy_0751	non
SAK_1002	non	M5005_Spy_0752	non
SAK_1003	non	M5005_Spy_0753	non
SAK_1004	non	M5005_Spy_0755	non
SAK_1005	non	M5005_Spy_0758	non
SAK_1006	essential	M5005_Spy_0759	essential
SAK_1007	essential	M5005_Spy_0760	essential
SAK_1008	essential	M5005_Spy_0761	essential
SAK_1009	non	M5005_Spy_0762	non
SAK_1010	essential	M5005_Spy_0763	essential
SAK_1011	non	M5005_Spy_0590	non
SAK_1013	non	M5005_Spy_0765	non
SAK_1014	non	M5005_Spy_0766	critical
SAK_1015	non	M5005_Spy_0767	non
SAK_1016	non	M5005_Spy_0768	non
SAK_1017	non	M5005_Spy_0769	non
SAK_1018	non	M5005_Spy_0770	non
SAK_1019	non	M5005_Spy_0771	non
SAK_1020	non	M5005_Spy_0772	non
SAK_1022	non	M5005_Spy_0776	non
SAK_1023	non	M5005_Spy_1109	non
SAK_1026	non	M5005_Spy_0778	non
SAK_1031	non	M5005_Spy_0994	critical
SAK_1032	non	M5005_Spy_0993	non
SAK_1033	non	M5005_Spy_0992	non
SAK_1035	essential	M5005_Spy_0990	essential
SAK_1036	essential	M5005_Spy_0989	essential
SAK_1037	essential	M5005_Spy_0988	essential
SAK_1038	non	M5005_Spy_0987	non
SAK_1040	essential	M5005_Spy_0986	essential
SAK_1041	non	M5005_Spy_0985	non
SAK_1042	non	M5005_Spy_0984	non
SAK_1044	non	M5005_Spy_0982	non
SAK_1045	non	M5005_Spy_0946	non
SAK_1046	non	M5005_Spy_0945	essential
SAK_1047	non	M5005_Spy_0944	non
SAK_1048	non	M5005_Spy_0943	non
SAK_1049	non	M5005_Spy_0942	non
SAK_1050	non	M5005_Spy_0941	non
SAK_1051	non	M5005_Spy_0940	non
SAK_1052	non	M5005_Spy_0939	non
SAK_1053	non	M5005_Spy_0872	non
SAK_1054	non	M5005_Spy_0873	non
SAK_1055	essential	M5005_Spy_0874	essential
SAK_1056	non	M5005_Spy_0875	essential
SAK_1057	non	M5005_Spy_0876	non
SAK_1062	non	M5005_Spy_0919	critical
SAK_1063	non	M5005_Spy_0917	critical
SAK_1066	non	M5005_Spy_0271	non
SAK_1067	non	M5005_Spy_0911	non
SAK_1073	non	M5005_Spy_0913	critical
SAK_1075	non	M5005_Spy_0892	non
SAK_1076	essential	M5005_Spy_0891	essential
SAK_1077	critical	M5005_Spy_0915	essential
SAK_1078	non	M5005_Spy_0916	critical
SAK_1079	non	M5005_Spy_0947	non
SAK_1080	non	M5005_Spy_0948	non
SAK_1081	non	M5005_Spy_0949	non
SAK_1083	essential	M5005_Spy_0951	non
SAK_1084	essential	M5005_Spy_0952	non
SAK_1085	essential	M5005_Spy_0953	non
SAK_1087	essential	M5005_Spy_0955	non
SAK_1088	non	M5005_Spy_0956	essential
SAK_1089	non	M5005_Spy_0957	non
SAK_1090	non	M5005_Spy_0958	non
SAK_1092	essential	M5005_Spy_0960	essential
SAK_1093	non	M5005_Spy_0961	non
SAK_1094	non	M5005_Spy_0866	non
SAK_1095	non	M5005_Spy_0962	non
SAK_1096	non	M5005_Spy_0964	non
SAK_1098	non	M5005_Spy_0965	non
SAK_1099	non	M5005_Spy_0967	non
SAK_1100	non	M5005_Spy_0885	critical
SAK_1101	non	M5005_Spy_0884	non
SAK_1106	non	M5005_Spy_0788	non
SAK_1107	non	M5005_Spy_0883	non
SAK_1108	essential	M5005_Spy_0882	essential
SAK_1132	non	M5005_Spy_0643	non
SAK_1133	non	M5005_Spy_0642	non
SAK_1134	non	M5005_Spy_0641	non
SAK_1135	non	M5005_Spy_0709	non
SAK_1136	non	M5005_Spy_0704	non
SAK_1137	non	M5005_Spy_0703	non
SAK_1139	non	M5005_Spy_0921	non
SAK_1140	non	M5005_Spy_0925	non
SAK_1144	non	M5005_Spy_0927	essential
SAK_1145	non	M5005_Spy_0928	non
SAK_1146	non	M5005_Spy_0929	non
SAK_1147	non	M5005_Spy_0930	non
SAK_1148	non	M5005_Spy_0931	non
SAK_1149	non	M5005_Spy_0932	non
SAK_1150	non	M5005_Spy_0933	non
SAK_1151	non	M5005_Spy_0934	non
SAK_1153	non	M5005_Spy_0936	essential
SAK_1154	non	M5005_Spy_0937	non
SAK_1155	essential	M5005_Spy_0938	essential
SAK_1156	non	M5005_Spy_0871	non
SAK_1157	non	M5005_Spy_0870	non
SAK_1158	non	M5005_Spy_0869	non
SAK_1159	non	M5005_Spy_0868	non
SAK_1160	non	M5005_Spy_0867	non
SAK_1162	non	M5005_Spy_0864	non
SAK_1163	essential	M5005_Spy_0863	essential
SAK_1164	non	M5005_Spy_0862	non
SAK_1165	non	M5005_Spy_0861	non
SAK_1166	non	M5005_Spy_0860	non
SAK_1167	non	M5005_Spy_1670	non
SAK_1169	non	M5005_Spy_1161	non
SAK_1170	non	M5005_Spy_0859	non
SAK_1171	non	M5005_Spy_0858	non
SAK_1172	non	M5005_Spy_0857	non
SAK_1173	non	M5005_Spy_0473	non
SAK_1174	non	M5005_Spy_0854	non
SAK_1175	non	M5005_Spy_1152	non
SAK_1176	non	M5005_Spy_0852	non
SAK_1177	non	M5005_Spy_0851	non
SAK_1178	non	M5005_Spy_0849	non
SAK_1179	essential	M5005_Spy_0848	essential
SAK_1180	non	M5005_Spy_0847	non
SAK_1181	non	M5005_Spy_0846	non
SAK_1182	non	M5005_Spy_0845	non
SAK_1183	non	M5005_Spy_0844	essential
SAK_1184	non	M5005_Spy_0843	non
SAK_1185	non	M5005_Spy_0842	non
SAK_1186	non	M5005_Spy_0840	non
SAK_1187	non	M5005_Spy_0839	non
SAK_1189	non	M5005_Spy_0838	non
SAK_1192	non	M5005_Spy_0837	non
SAK_1193	non	M5005_Spy_0829	non
SAK_1194	non	M5005_Spy_0828	non
SAK_1195	non	M5005_Spy_0827	non
SAK_1196	non	M5005_Spy_0826	non
SAK_1197	essential	M5005_Spy_0825	essential
SAK_1199	essential	M5005_Spy_0823	non
SAK_1200	essential	M5005_Spy_0822	critical
SAK_1201	essential	M5005_Spy_0821	non
SAK_1202	essential	M5005_Spy_0820	essential
SAK_1206	non	M5005_Spy_0818	non
SAK_1211	non	M5005_Spy_0790	non
SAK_1212	non	M5005_Spy_0779	non
SAK_1213	non	M5005_Spy_0693	non
SAK_1220	non	M5005_Spy_0970	non
SAK_1221	non	M5005_Spy_0971	non
SAK_1222	non	M5005_Spy_0972	non
SAK_1223	non	M5005_Spy_0973	non
SAK_1225	non	M5005_Spy_0975	non
SAK_1228	non	M5005_Spy_0977	critical
SAK_1229	non	M5005_Spy_1096	non
SAK_1230	non	M5005_Spy_0640	non
SAK_1232	non	M5005_Spy_0980	non
SAK_1235	non	M5005_Spy_1054	non
SAK_1237	essential	M5005_Spy_0715	essential
SAK_1241	non	M5005_Spy_0713	non
SAK_1242	non	M5005_Spy_0712	essential
SAK_1243	essential	M5005_Spy_0711	essential
SAK_1244	essential	M5005_Spy_0710	essential
SAK_1245	non	M5005_Spy_0708	non
SAK_1246	non	M5005_Spy_0702	non
SAK_1263	non	M5005_Spy_0701	non
SAK_1265	non	M5005_Spy_0699	non
SAK_1266	non	M5005_Spy_1125	non
SAK_1268	non	M5005_Spy_0697	non
SAK_1270	non	M5005_Spy_0695	critical
SAK_1271	non	M5005_Spy_0749	non
SAK_1272	non	M5005_Spy_0748	non
SAK_1273	essential	M5005_Spy_0747	essential
SAK_1274	non	M5005_Spy_0746	non
SAK_1275	non	M5005_Spy_0745	non
SAK_1276	non	M5005_Spy_0743	non
SAK_1277	non	M5005_Spy_0740	non
SAK_1280	non	M5005_Spy_0739	non
SAK_1281	non	M5005_Spy_0738	non
SAK_1282	non	M5005_Spy_1839	non
SAK_1283	non	M5005_Spy_0737	non
SAK_1284	non	M5005_Spy_0757	non
SAK_1285	essential	M5005_Spy_0736	essential
SAK_1287	essential	M5005_Spy_0734	essential
SAK_1288	non	M5005_Spy_0733	non
SAK_1289	non	M5005_Spy_0732	non
SAK_1292	non	M5005_Spy_0728	non
SAK_1294	non	M5005_Spy_0727	non
SAK_1295	non	M5005_Spy_0726	non
SAK_1296	essential	M5005_Spy_0725	essential
SAK_1297	non	M5005_Spy_0724	non
SAK_1298	non	M5005_Spy_0723	non
SAK_1299	non	M5005_Spy_0722	non
SAK_1301	non	M5005_Spy_0720	non
SAK_1302	non	M5005_Spy_1680	non
SAK_1304	non	M5005_Spy_0387	non
SAK_1305	non	M5005_Spy_0793	non
SAK_1306	non	M5005_Spy_0792	non
SAK_1307	non	M5005_Spy_0647	non
SAK_1308	non	M5005_Spy_0791	non
SAK_1309	non	M5005_Spy_0198	non
SAK_1318	non	M5005_Spy_1710	non
SAK_1319	non	M5005_Spy_1711	non
SAK_1320	non	M5005_Spy_1715	non
SAK_1334	essential	M5005_Spy_0796	non
SAK_1335	essential	M5005_Spy_0795	non
SAK_1336	non	M5005_Spy_0694	non
SAK_1342	essential	M5005_Spy_0692	essential
SAK_1343	non	M5005_Spy_0691	non
SAK_1345	essential	M5005_Spy_0689	essential
SAK_1347	essential	M5005_Spy_0687	essential
SAK_1348	essential	M5005_Spy_0686	critical
SAK_1349	non	M5005_Spy_0881	non
SAK_1350	essential	M5005_Spy_0880	critical
SAK_1351	non	M5005_Spy_0879	non
SAK_1354	non	M5005_Spy_0685	essential
SAK_1356	essential	M5005_Spy_0683	essential
SAK_1357	essential	M5005_Spy_0682	essential
SAK_1358	non	M5005_Spy_0681	non
SAK_1359	non	M5005_Spy_0680	non
SAK_1360	non	M5005_Spy_0679	non
SAK_1363	non	M5005_Spy_0195	non
SAK_1364	non	M5005_Spy_0678	non
SAK_1365	non	M5005_Spy_0677	non
SAK_1371	non	M5005_Spy_0674	non
SAK_1372	essential	M5005_Spy_0673	essential
SAK_1373	non	M5005_Spy_0672	non
SAK_1374	non	M5005_Spy_0671	non
SAK_1377	non	M5005_Spy_0662	non
SAK_1378	non	M5005_Spy_0661	non
SAK_1379	non	M5005_Spy_0660	non
SAK_1381	non	M5005_Spy_0028	non
SAK_1382	non	M5005_Spy_0659	non
SAK_1383	non	M5005_Spy_0658	non
SAK_1384	essential	M5005_Spy_0657	non
SAK_1386	essential	M5005_Spy_0655	non
SAK_1389	non	M5005_Spy_0560	non
SAK_1390	essential	M5005_Spy_0649	non
SAK_1391	essential	M5005_Spy_0648	non
SAK_1392	non	M5005_Spy_0646	non
SAK_1393	non	M5005_Spy_0645	non
SAK_1394	non	M5005_Spy_0644	non
SAK_1397	non	M5005_Spy_0639	non
SAK_1398	non	M5005_Spy_0638	non
SAK_1399	non	M5005_Spy_0637	non
SAK_1400	essential	M5005_Spy_0636	non
SAK_1404	non	M5005_Spy_0632	non
SAK_1405	non	M5005_Spy_0631	non
SAK_1406	non	M5005_Spy_0630	non
SAK_1407	non	M5005_Spy_0629	non
SAK_1408	non	M5005_Spy_0627	non
SAK_1409	non	M5005_Spy_0626	non
SAK_1410	non	M5005_Spy_0625	non
SAK_1411	non	M5005_Spy_1298	non
SAK_1412	non	M5005_Spy_0624	non
SAK_1413	non	M5005_Spy_0623	non
SAK_1416	essential	M5005_Spy_0620	critical
SAK_1417	essential	M5005_Spy_0619	critical
SAK_1418	essential	M5005_Spy_0618	critical
SAK_1420	non	M5005_Spy_0616	non
SAK_1421	non	M5005_Spy_0615	non
SAK_1422	non	M5005_Spy_0614	non
SAK_1423	essential	M5005_Spy_0326	essential
SAK_1424	essential	M5005_Spy_0325	essential
SAK_1425	non	M5005_Spy_0324	non
SAK_1426	non	M5005_Spy_0323	non
SAK_1427	non	M5005_Spy_0322	non
SAK_1428	non	M5005_Spy_0321	non
SAK_1429	non	M5005_Spy_0320	non
SAK_1431	non	M5005_Spy_0318	non
SAK_1432	non	M5005_Spy_0317	non
SAK_1433	non	M5005_Spy_0316	non
SAK_1434	non	M5005_Spy_0315	non
SAK_1435	non	M5005_Spy_0314	non
SAK_1436	non	M5005_Spy_0313	critical
SAK_1455	essential	M5005_Spy_0611	non
SAK_1456	critical	M5005_Spy_0610	non
SAK_1457	essential	M5005_Spy_0604	essential
SAK_1458	essential	M5005_Spy_0603	essential
SAK_1459	essential	M5005_Spy_0602	essential
SAK_1460	non	M5005_Spy_0601	non
SAK_1461	essential	M5005_Spy_0600	essential
SAK_1462	essential	M5005_Spy_0599	essential
SAK_1463	non	M5005_Spy_0598	non
SAK_1464	essential	M5005_Spy_0597	essential
SAK_1465	non	M5005_Spy_0787	non
SAK_1466	non	M5005_Spy_0596	non
SAK_1469	non	M5005_Spy_0717	non
SAK_1470	non	M5005_Spy_0716	non
SAK_1471	non	M5005_Spy_0361	non
SAK_1472	non	M5005_Spy_1055	non
SAK_1473	non	M5005_Spy_1056	non
SAK_1474	non	M5005_Spy_1057	non
SAK_1475	non	M5005_Spy_1058	non
SAK_1476	non	M5005_Spy_1059	non
SAK_1477	non	M5005_Spy_1060	non
SAK_1495	non	M5005_Spy_1075	non
SAK_1497	non	M5005_Spy_1076	essential
SAK_1500	essential	M5005_Spy_1088	essential
SAK_1505	non	M5005_Spy_1092	non
SAK_1506	non	M5005_Spy_1387	non
SAK_1507	non	M5005_Spy_0422	non
SAK_1508	non	M5005_Spy_0421	non
SAK_1509	non	M5005_Spy_0420	non
SAK_1510	non	M5005_Spy_1359	non
SAK_1512	non	M5005_Spy_0414	non
SAK_1513	essential	M5005_Spy_0413	essential
SAK_1515	non	M5005_Spy_0411	non
SAK_1518	essential	M5005_Spy_0409	essential
SAK_1519	non	M5005_Spy_0408	non
SAK_1520	non	M5005_Spy_0407	non
SAK_1521	non	M5005_Spy_0180	non
SAK_1526	non	M5005_Spy_0389	essential
SAK_1527	essential	M5005_Spy_0388	essential
SAK_1529	non	M5005_Spy_0391	non
SAK_1531	non	M5005_Spy_0386	non
SAK_1532	non	M5005_Spy_0385	non
SAK_1533	non	M5005_Spy_0383	non
SAK_1534	non	M5005_Spy_0382	non
SAK_1535	non	M5005_Spy_0381	non
SAK_1536	essential	M5005_Spy_0380	essential
SAK_1537	essential	M5005_Spy_0377	essential
SAK_1543	essential	M5005_Spy_0375	essential
SAK_1551	non	M5005_Spy_1697	non
SAK_1552	essential	M5005_Spy_0372	essential
SAK_1553	non	M5005_Spy_0371	non
SAK_1554	non	M5005_Spy_0370	non
SAK_1555	non	M5005_Spy_0369	non
SAK_1556	non	M5005_Spy_0368	non
SAK_1558	critical	M5005_Spy_0365	essential
SAK_1560	non	M5005_Spy_0363	non
SAK_1561	essential	M5005_Spy_0362	essential
SAK_1564	non	M5005_Spy_0360	non
SAK_1566	non	M5005_Spy_0359	non
SAK_1567	non	M5005_Spy_0358	non
SAK_1570	non	M5005_Spy_1851	non
SAK_1575	non	M5005_Spy_0274	non
SAK_1578	non	M5005_Spy_0344	non
SAK_1582	non	M5005_Spy_0338	non
SAK_1587	non	M5005_Spy_0337	non
SAK_1588	non	M5005_Spy_0335	non
SAK_1590	essential	M5005_Spy_0331	essential
SAK_1591	essential	M5005_Spy_0330	essential
SAK_1599	non	M5005_Spy_0329	non
SAK_1601	non	M5005_Spy_0327	non
SAK_1603	non	M5005_Spy_0312	non
SAK_1607	non	M5005_Spy_0311	non
SAK_1608	non	M5005_Spy_0310	non
SAK_1609	non	M5005_Spy_0309	non
SAK_1610	non	M5005_Spy_0308	non
SAK_1611	non	M5005_Spy_0307	non
SAK_1612	non	M5005_Spy_0306	non
SAK_1613	non	M5005_Spy_0305	non
SAK_1614	non	M5005_Spy_0304	non
SAK_1615	essential	M5005_Spy_0303	essential
SAK_1616	non	M5005_Spy_0302	critical
SAK_1617	non	M5005_Spy_1162	non
SAK_1618	non	M5005_Spy_1163	non
SAK_1619	non	M5005_Spy_0301	non
SAK_1620	non	M5005_Spy_0300	non
SAK_1621	non	M5005_Spy_0299	non
SAK_1622	non	M5005_Spy_0296	non
SAK_1623	non	M5005_Spy_0295	essential
SAK_1624	non	M5005_Spy_0707	non
SAK_1625	non	M5005_Spy_0706	non
SAK_1626	non	M5005_Spy_0705	non
SAK_1628	non	M5005_Spy_0292	critical
SAK_1629	non	M5005_Spy_0291	non
SAK_1630	essential	M5005_Spy_0290	essential
SAK_1631	non	M5005_Spy_0289	non
SAK_1633	non	M5005_Spy_0288	non
SAK_1634	essential	M5005_Spy_0287	essential
SAK_1635	essential	M5005_Spy_0286	essential
SAK_1636	essential	M5005_Spy_0285	essential
SAK_1637	non	M5005_Spy_0284	non
SAK_1638	non	M5005_Spy_0283	non
SAK_1639	non	M5005_Spy_0282	non
SAK_1640	essential	M5005_Spy_0281	non
SAK_1641	non	M5005_Spy_0280	non
SAK_1642	non	M5005_Spy_0279	non
SAK_1643	non	M5005_Spy_0278	non
SAK_1644	non	M5005_Spy_0277	non
SAK_1645	non	M5005_Spy_0276	critical
SAK_1647	non	M5005_Spy_1521	non
SAK_1649	non	M5005_Spy_0275	non
SAK_1651	non	M5005_Spy_0834	non
SAK_1652	non	M5005_Spy_0273	non
SAK_1653	non	M5005_Spy_0272	non
SAK_1656	non	M5005_Spy_0270	non
SAK_1657	non	M5005_Spy_0841	non
SAK_1668	non	M5005_Spy_0267	non
SAK_1670	non	M5005_Spy_0266	non
SAK_1671	non	M5005_Spy_0265	non
SAK_1673	essential	M5005_Spy_0264	non
SAK_1674	essential	M5005_Spy_0263	essential
SAK_1675	non	M5005_Spy_0262	non
SAK_1677	essential	M5005_Spy_0260	essential
SAK_1679	essential	M5005_Spy_1506	essential
SAK_1680	essential	M5005_Spy_1507	essential
SAK_1681	essential	M5005_Spy_1508	essential
SAK_1686	non	M5005_Spy_1511	non
SAK_1687	non	M5005_Spy_1512	critical
SAK_1688	non	M5005_Spy_1513	non
SAK_1689	non	M5005_Spy_1514	non
SAK_1690	non	M5005_Spy_1515	non
SAK_1691	non	M5005_Spy_1516	non
SAK_1692	non	M5005_Spy_1303	non
SAK_1694	non	M5005_Spy_1519	non
SAK_1695	non	M5005_Spy_1531	non
SAK_1698	non	M5005_Spy_1297	non
SAK_1699	non	M5005_Spy_1534	essential
SAK_1700	non	M5005_Spy_1538	non
SAK_1701	non	M5005_Spy_1539	non
SAK_1702	non	M5005_Spy_1542	non
SAK_1703	essential	M5005_Spy_1543	non
SAK_1704	non	M5005_Spy_1544	non
SAK_1705	non	M5005_Spy_1545	critical
SAK_1707	essential	M5005_Spy_1547	non
SAK_1713	non	M5005_Spy_1548	non
SAK_1717	non	M5005_Spy_1550	non
SAK_1718	non	M5005_Spy_1552	non
SAK_1719	essential	M5005_Spy_1551	essential
SAK_1723	non	M5005_Spy_1557	non
SAK_1724	non	M5005_Spy_1558	non
SAK_1725	essential	M5005_Spy_1559	non
SAK_1727	non	M5005_Spy_1561	non
SAK_1728	non	M5005_Spy_1562	non
SAK_1729	non	M5005_Spy_1563	non
SAK_1730	critical	M5005_Spy_1564	critical
SAK_1731	essential	M5005_Spy_1565	essential
SAK_1732	non	M5005_Spy_1566	non
SAK_1733	non	M5005_Spy_1567	non
SAK_1734	non	M5005_Spy_1568	non
SAK_1735	non	M5005_Spy_1569	non
SAK_1737	non	M5005_Spy_1570	non
SAK_1738	non	M5005_Spy_1571	non
SAK_1739	non	M5005_Spy_1572	non
SAK_1740	non	M5005_Spy_1573	critical
SAK_1742	non	M5005_Spy_1575	non
SAK_1743	non	M5005_Spy_1576	non
SAK_1744	non	M5005_Spy_1577	non
SAK_1748	non	M5005_Spy_1525	non
SAK_1754	non	M5005_Spy_1623	non
SAK_1756	non	M5005_Spy_1375	non
SAK_1757	non	M5005_Spy_1376	non
SAK_1770	non	M5005_Spy_1580	non
SAK_1772	non	M5005_Spy_1581	non
SAK_1773	non	M5005_Spy_1582	non
SAK_1774	non	M5005_Spy_1583	non
SAK_1775	non	M5005_Spy_1584	non
SAK_1777	non	M5005_Spy_1590	non
SAK_1779	essential	M5005_Spy_1591	essential
SAK_1780	non	M5005_Spy_1592	non
SAK_1781	essential	M5005_Spy_1593	critical
SAK_1782	non	M5005_Spy_1594	essential
SAK_1783	essential	M5005_Spy_1595	essential
SAK_1785	non	M5005_Spy_1596	non
SAK_1787	non	M5005_Spy_1598	non
SAK_1788	essential	M5005_Spy_1599	essential
SAK_1789	non	M5005_Spy_1600	non
SAK_1790	essential	M5005_Spy_0233	essential
SAK_1791	essential	M5005_Spy_0232	essential
SAK_1792	essential	M5005_Spy_0231	essential
SAK_1794	non	M5005_Spy_0228	non
SAK_1795	non	M5005_Spy_0227	non
SAK_1796	non	M5005_Spy_0226	non
SAK_1797	essential	M5005_Spy_0225	non
SAK_1798	non	M5005_Spy_0224	critical
SAK_1799	critical	M5005_Spy_0223	essential
SAK_1801	non	M5005_Spy_0222	non
SAK_1803	non	M5005_Spy_0221	non
SAK_1804	non	M5005_Spy_0220	non
SAK_1810	non	M5005_Spy_1071	non
SAK_1812	non	M5005_Spy_1073	non
SAK_1817	non	M5005_Spy_0158	non
SAK_1818	non	M5005_Spy_0157	non
SAK_1820	non	M5005_Spy_0156	non
SAK_1821	non	M5005_Spy_0155	non
SAK_1830	non	M5005_Spy_0153	non
SAK_1831	non	M5005_Spy_0152	non
SAK_1832	non	M5005_Spy_0151	non
SAK_1833	non	M5005_Spy_0150	non
SAK_1834	non	M5005_Spy_0149	non
SAK_1838	non	M5005_Spy_0136	non
SAK_1839	non	M5005_Spy_0124	non
SAK_1840	non	M5005_Spy_0122	non
SAK_1842	non	M5005_Spy_0135	non
SAK_1843	non	M5005_Spy_0134	non
SAK_1844	non	M5005_Spy_0105	non
SAK_1845	non	M5005_Spy_0104	non
SAK_1846	non	M5005_Spy_0103	non
SAK_1848	non	M5005_Spy_1763	non
SAK_1849	non	M5005_Spy_1764	non
SAK_1851	essential	M5005_Spy_1781	essential
SAK_1852	non	M5005_Spy_1780	essential
SAK_1853	non	M5005_Spy_1768	non
SAK_1854	non	M5005_Spy_1769	non
SAK_1858	non	M5005_Spy_0464	non
SAK_1859	non	M5005_Spy_1782	non
SAK_1862	non	M5005_Spy_1668	non
SAK_1863	essential	M5005_Spy_1669	essential
SAK_1864	non	M5005_Spy_0517	non
SAK_1865	non	M5005_Spy_0518	non
SAK_1868	non	M5005_Spy_1671	non
SAK_1869	essential	M5005_Spy_1672	essential
SAK_1870	non	M5005_Spy_0664	non
SAK_1871	essential	M5005_Spy_1673	essential
SAK_1872	non	M5005_Spy_1674	non
SAK_1873	essential	M5005_Spy_1675	essential
SAK_1874	essential	M5005_Spy_1676	essential
SAK_1875	non	M5005_Spy_1677	non
SAK_1876	non	M5005_Spy_1678	non
SAK_1878	non	M5005_Spy_0833	non
SAK_1879	non	M5005_Spy_0832	non
SAK_1880	non	M5005_Spy_0831	non
SAK_1881	non	M5005_Spy_0830	non
SAK_1883	non	M5005_Spy_1681	non
SAK_1884	non	M5005_Spy_1682	non
SAK_1885	non	M5005_Spy_1683	non
SAK_1888	non	M5005_Spy_1636	non
SAK_1889	non	M5005_Spy_1397	non
SAK_1890	non	M5005_Spy_1398	non
SAK_1893	non	M5005_Spy_1399	non
SAK_1894	non	M5005_Spy_1400	non
SAK_1895	non	M5005_Spy_1401	non
SAK_1896	non	M5005_Spy_1402	non
SAK_1899	non	M5005_Spy_1685	non
SAK_1900	non	M5005_Spy_1686	essential
SAK_1902	essential	M5005_Spy_1690	non
SAK_1905	non	M5005_Spy_0786	non
SAK_1906	non	M5005_Spy_0785	non
SAK_1907	non	M5005_Spy_0784	non
SAK_1908	non	M5005_Spy_0783	non
SAK_1909	non	M5005_Spy_0782	non
SAK_1910	non	M5005_Spy_0781	non
SAK_1911	non	M5005_Spy_0780	non
SAK_1917	non	M5005_Spy_1318	non
SAK_1918	non	M5005_Spy_0206	non
SAK_1919	non	M5005_Spy_1691	non
SAK_1920	non	M5005_Spy_1693	non
SAK_1929	non	M5005_Spy_1694	non
SAK_1930	non	M5005_Spy_1695	non
SAK_1936	non	M5005_Spy_1696	non
SAK_1938	non	M5005_Spy_1699	non
SAK_1943	non	M5005_Spy_1467	non
SAK_1948	non	M5005_Spy_1579	non
SAK_1983	non	M5005_Spy_0981	non
SAK_1984	non	M5005_Spy_1701	non
SAK_1991	non	M5005_Spy_0341	non
SAK_1995	essential	M5005_Spy_0147	essential
SAK_1996	non	M5005_Spy_1094	non
SAK_1998	critical	M5005_Spy_0138	critical
SAK_2005	non	M5005_Spy_1753	non
SAK_2006	non	M5005_Spy_1756	non
SAK_2007	non	M5005_Spy_1757	non
SAK_2009	non	M5005_Spy_1585	non
SAK_2010	non	M5005_Spy_1586	non
SAK_2011	non	M5005_Spy_1587	non
SAK_2012	non	M5005_Spy_1589	non
SAK_2014	essential	M5005_Spy_1762	essential
SAK_2019	non	M5005_Spy_1787	non
SAK_2020	non	M5005_Spy_1788	non
SAK_2021	non	M5005_Spy_1789	non
SAK_2022	non	M5005_Spy_1790	non
SAK_2025	non	M5005_Spy_1793	critical
SAK_2026	non	M5005_Spy_1794	non
SAK_2028	non	M5005_Spy_1795	non
SAK_2029	essential	M5005_Spy_1796	essential
SAK_2030	non	M5005_Spy_1797	non
SAK_2031	non	M5005_Spy_1798	critical
SAK_2032	non	M5005_Spy_1799	non
SAK_2033	non	M5005_Spy_1800	non
SAK_2036	non	M5005_Spy_1803	non
SAK_2039	non	M5005_Spy_1765	non
SAK_2041	non	M5005_Spy_1807	non
SAK_2042	essential	M5005_Spy_1808	essential
SAK_2043	non	M5005_Spy_1809	non
SAK_2044	non	M5005_Spy_1810	non
SAK_2045	non	M5005_Spy_1812	non
SAK_2046	essential	M5005_Spy_1813	essential
SAK_2047	essential	M5005_Spy_1814	essential
SAK_2048	essential	M5005_Spy_1815	non
SAK_2051	non	M5005_Spy_1817	non
SAK_2053	non	M5005_Spy_1819	non
SAK_2056	non	M5005_Spy_1820	non
SAK_2057	non	M5005_Spy_1821	non
SAK_2063	non	M5005_Spy_1272	non
SAK_2068	non	M5005_Spy_0855	non
SAK_2069	non	M5005_Spy_0856	non
SAK_2073	non	M5005_Spy_1828	non
SAK_2074	non	M5005_Spy_1830	non
SAK_2075	non	M5005_Spy_1730	non
SAK_2079	non	M5005_Spy_1025	non
SAK_2085	non	M5005_Spy_1040	non
SAK_2095	essential	M5005_Spy_1831	essential
SAK_2097	essential	M5005_Spy_1835	essential
SAK_2098	non	M5005_Spy_1836	non
SAK_2099	non	M5005_Spy_1837	non
SAK_2100	critical	M5005_Spy_1838	critical
SAK_2102	essential	M5005_Spy_1840	essential
SAK_2103	non	M5005_Spy_1841	non
SAK_2104	non	M5005_Spy_1842	non
SAK_2105	critical	M5005_Spy_1843	non
SAK_2107	essential	M5005_Spy_1844	critical
SAK_2108	critical	M5005_Spy_1845	essential
SAK_2109	critical	M5005_Spy_1846	essential
SAK_2111	non	M5005_Spy_1849	non
SAK_2112	non	M5005_Spy_1850	non
SAK_2113	non	M5005_Spy_1854	non
SAK_2114	non	M5005_Spy_1855	non
SAK_2115	non	M5005_Spy_1856	non
SAK_2117	non	M5005_Spy_1857	non
SAK_2118	non	M5005_Spy_1277	non
SAK_2119	non	M5005_Spy_1276	non
SAK_2120	non	M5005_Spy_1278	non
SAK_2121	non	M5005_Spy_1275	non
SAK_2122	non	M5005_Spy_1274	non
SAK_2123	non	M5005_Spy_1273	non
SAK_2125	non	M5005_Spy_1270	non
SAK_2126	critical	M5005_Spy_1858	essential
SAK_2128	non	M5005_Spy_1860	non
SAK_2129	non	M5005_Spy_1861	non
SAK_2130	non	M5005_Spy_1862	non
SAK_2134	non	M5005_Spy_1864	non
SAK_2135	non	M5005_Spy_1865	critical
SAK_2136	non	M5005_Spy_1866	non

## Sheet: equi, pyogenes, agalactiae
S. equi locus tag	S. equi essentiality	S. pyogenes locus tag	S. pyogenes essentiality	S. agalactiae locus tag	S. agalactiae essentiality	function
SEQ_0001	essential	M5005_Spy_0001	essential	SAK_0001	essential	chromosomal replication initiation protein
SEQ_0002	essential	M5005_Spy_0002	essential	SAK_0002	essential	DNA polymerase III subunit beta
SEQ_0003	ambiguous	M5005_Spy_0003	non	SAK_0004	non	hypothetical protein
SEQ_0004	non	M5005_Spy_1558	non	SAK_1724	non	DNA-binding protein
SEQ_0005	essential	M5005_Spy_0004	non	SAK_0006	non	GTP-dependent nucleic acid-binding protein EngD
SEQ_0007	non	M5005_Spy_0006	non	SAK_0008	non	transcription-repair coupling factor
SEQ_0009	essential	M5005_Spy_0007	non	SAK_0009	non	S4 domain containing protein
SEQ_0010	essential	M5005_Spy_0008	non	SAK_0010	essential	septum formation initiator protein
SEQ_0012	non	M5005_Spy_0010	non	SAK_0012	non	exported protein
SEQ_0013	essential	M5005_Spy_0011	essential	SAK_0013	essential	PP-loop family protein
SEQ_0015	essential	M5005_Spy_0013	essential	SAK_0015	essential	cell division protease FtsH
SEQ_0019	essential	M5005_Spy_0017	essential	SAK_0050	essential	amidase
SEQ_0020	essential	M5005_Spy_0018	essential	SAK_0051	essential	ribose-phosphate pyrophosphokinase
SEQ_0022	non	M5005_Spy_0019	non	SAK_0053	non	DNA repair protein RecO
SEQ_0023	essential	M5005_Spy_0020	essential	SAK_0055	essential	putative glycerol-3-phosphate acyltransferase PlsX
SEQ_0026	non	M5005_Spy_0023	non	SAK_0058	non	phosphoribosylformylglycinamidine synthase protein
SEQ_0027	non	M5005_Spy_0024	non	SAK_0059	non	amidophosphoribosyltransferase
SEQ_0028	non	M5005_Spy_0025	non	SAK_0060	non	phosphoribosylaminoimidazole synthetase
SEQ_0029	non	M5005_Spy_0026	non	SAK_0061	non	phosphoribosylglycinamide formyltransferase
SEQ_0030	non	M5005_Spy_0027	non	SAK_0063	non	bifunctional phosphoribosylaminoimidazolecarboxamide formyltransferase/IMP cyclohydrolase
SEQ_0031	non	M5005_Spy_0028	non	SAK_1381	non	amidase
SEQ_0032	non	M5005_Spy_0029	non	SAK_0076	non	phosphoribosylamine--glycine ligase
SEQ_0033	non	M5005_Spy_0030	non	SAK_0077	non	phosphoribosylaminoimidazole carboxylase catalytic subunit
SEQ_0034	non	M5005_Spy_0031	non	SAK_0078	non	phosphoribosylaminoimidazole carboxylase ATPase subunit
SEQ_0037	essential	M5005_Spy_0033	non	SAK_0080	non	adenylosuccinate lyase
SEQ_0041	non	M5005_Spy_0036	non	SAK_0083	non	phosphotyrosine protein phosphatase
SEQ_0043	non	M5005_Spy_0038	essential	SAK_0085	non	acyltransferase family protein
SEQ_0044	non	M5005_Spy_0039	non	SAK_0086	non	bifunctional acetaldehyde-CoA/alcohol dehydrogenase
SEQ_0045	non	M5005_Spy_0834	non	SAK_1651	non	zinc-binding alcohol dehydrogenase
SEQ_0046	non	M5005_Spy_0040	non	SAK_0087	non	alcohol dehydrogenase
SEQ_0053	non	M5005_Spy_0041	non	SAK_0089	non	multi antimicrobial extrusion (MATE) family transporter
SEQ_0054	essential	M5005_Spy_0043	essential	SAK_0090	essential	30S ribosomal protein S10
SEQ_0055	essential	M5005_Spy_0044	essential	SAK_0091	essential	50S ribosomal protein L3
SEQ_0056	essential	M5005_Spy_0045	essential	SAK_0092	essential	50S ribosomal protein L4
SEQ_0057	essential	M5005_Spy_0046	non	SAK_0093	essential	50S ribosomal protein L23
SEQ_0058	essential	M5005_Spy_0047	essential	SAK_0094	essential	50S ribosomal protein L2
SEQ_0059	essential	M5005_Spy_0048	critical	SAK_0095	essential	30S ribosomal protein S19
SEQ_0060	essential	M5005_Spy_0049	essential	SAK_0096	essential	50S ribosomal protein L22
SEQ_0061	essential	M5005_Spy_0050	essential	SAK_0097	essential	30S ribosomal protein S3
SEQ_0062	essential	M5005_Spy_0051	essential	SAK_0098	essential	50S ribosomal protein L16
SEQ_0063	essential	M5005_Spy_0052	non	SAK_0099	essential	50S ribosomal protein L29
SEQ_0065	essential	M5005_Spy_0054	critical	SAK_0101	essential	50S ribosomal protein L14
SEQ_0070	essential	M5005_Spy_0059	essential	SAK_0106	essential	50S ribosomal protein L6
SEQ_0072	essential	M5005_Spy_0061	essential	SAK_0108	essential	30S ribosomal protein S5
SEQ_0073	essential	M5005_Spy_0062	essential	SAK_0109	essential	50S ribosomal protein L30
SEQ_0074	essential	M5005_Spy_0063	non	SAK_0110	essential	50S ribosomal protein L15
SEQ_0075	essential	M5005_Spy_0064	essential	SAK_0111	essential	preprotein translocase subunit SecY
SEQ_0077	essential	M5005_Spy_0066	essential	SAK_0113	essential	translation initiation factor IF-1
SEQ_0079	essential	M5005_Spy_0068	essential	SAK_0114	essential	30S ribosomal protein S13
SEQ_0080	essential	M5005_Spy_0069	essential	SAK_0115	essential	30S ribosomal protein S11
SEQ_0081	essential	M5005_Spy_0070	essential	SAK_0116	essential	DNA-directed RNA polymerase subunit alpha
SEQ_0082	essential	M5005_Spy_0071	essential	SAK_0117	essential	50S ribosomal protein L17
SEQ_0093	non	M5005_Spy_0077	non	SAK_0217	non	MarR-family regulatory protein
SEQ_0094	non	M5005_Spy_0078	non	SAK_0218	non	ABC transporter ATP-binding protein
SEQ_0095	non	M5005_Spy_0079	non	SAK_0219	non	ABC transporter permease protein
SEQ_0096	essential	M5005_Spy_0081	essential	SAK_0221	essential	tyrosyl-tRNA synthetase
SEQ_0097	non	M5005_Spy_0082	non	SAK_0222	non	penicillin-binding protein 1B
SEQ_0098	essential	M5005_Spy_0083	essential	SAK_0223	essential	DNA-directed RNA polymerase subunit beta
SEQ_0099	essential	M5005_Spy_0084	essential	SAK_0224	essential	DNA-directed RNA polymerase subunit beta'
SEQ_0104	non	M5005_Spy_0085	non	SAK_0225	non	hypothetical protein
SEQ_0107	non	M5005_Spy_0086	non	SAK_0226	non	competence protein
SEQ_0108	non	M5005_Spy_0087	non	SAK_0227	non	competence protein
SEQ_0109	non	M5005_Spy_0088	non	SAK_0228	non	competence protein
SEQ_0110	non	M5005_Spy_0089	non	SAK_0229	non	competence protein
SEQ_0111	non	M5005_Spy_0090	non	SAK_0230	non	exported protein
SEQ_0112	non	M5005_Spy_0091	non	SAK_0231	non	membrane protein
SEQ_0117	non	M5005_Spy_0093	non	SAK_0233	non	hypothetical protein
SEQ_0118	non	M5005_Spy_0094	non	SAK_0234	non	acetate kinase
SEQ_0122	non	M5005_Spy_1664	non	SAK_0259	non	PTS multi-domain regulator
SEQ_0124	non	M5005_Spy_1662	non	SAK_0261	non	PTS system ascorbate-specific transporter subunit IIC
SEQ_0128	non	M5005_Spy_1782	non	SAK_1859	non	endopeptidase O
SEQ_0129	essential	M5005_Spy_1781	essential	SAK_1851	essential	elongation factor Ts
SEQ_0130	essential	M5005_Spy_1780	essential	SAK_1852	non	30S ribosomal protein S2
SEQ_0131	non	M5005_Spy_1769	non	SAK_1854	non	NADH dehydrogenase
SEQ_0132	non	M5005_Spy_1768	non	SAK_1853	non	alkyl hydroperoxide reductase subunit C
SEQ_0133	non	M5005_Spy_1467	non	SAK_1943	non	integrase
SEQ_0199	non	M5005_Spy_1765	non	SAK_2039	non	cold shock protein
SEQ_0200	non	M5005_Spy_1764	non	SAK_1849	non	transcriptional regulator
SEQ_0201	non	M5005_Spy_1763	non	SAK_1848	non	stress response-related Clp ATPase
SEQ_0210	essential	M5005_Spy_1762	essential	SAK_2014	essential	co-chaperonin GroES
SEQ_0222	non	M5005_Spy_1757	non	SAK_2007	non	exported protein
SEQ_0223	non	M5005_Spy_1756	non	SAK_2006	non	RNA pseudouridylate synthase
SEQ_0227	non	M5005_Spy_1753	non	SAK_2005	non	penicillin-binding protein 2a
SEQ_0230	essential	M5005_Spy_0138	critical	SAK_1998	critical	transcription antitermination protein NusG
SEQ_0234	essential	M5005_Spy_0147	essential	SAK_1995	essential	leucyl-tRNA synthetase
SEQ_0242	non	M5005_Spy_0149	non	SAK_1834	non	sugar phosphotransferase system (PTS), lactose/cellobiose-specific family, IIB component
SEQ_0243	non	M5005_Spy_0150	non	SAK_1833	non	sugar phosphotransferase system (PTS), IIA component
SEQ_0244	non	M5005_Spy_0151	non	SAK_1832	non	3-keto-L-gulonate-6-phosphate decarboxylase
SEQ_0245	non	M5005_Spy_0152	non	SAK_1831	non	putative L-xylulose 5-phosphate 3-epimerase
SEQ_0246	non	M5005_Spy_0153	non	SAK_1830	non	L-ribulose-5-phosphate 4-epimerase
SEQ_0247	non	M5005_Spy_0155	non	SAK_1821	non	transcriptional antiterminator
SEQ_0248	non	M5005_Spy_0156	non	SAK_1820	non	putative L-ascorbate 6-phosphate lactonase
SEQ_0250	non	M5005_Spy_0157	non	SAK_1818	non	glycine betaine transport ATP-binding protein
SEQ_0251	non	M5005_Spy_0158	non	SAK_1817	non	glycine-betaine binding permease protein
SEQ_0252	essential	M5005_Spy_0159	essential	SAK_0463	non	DNA polymerase I
SEQ_0254	non	M5005_Spy_0160	non	SAK_0464	non	CoA binding protein
SEQ_0255	non	M5005_Spy_0161	non	SAK_0465	non	ferric uptake regulator family protein
SEQ_0258	non	M5005_Spy_0173	non	SAK_0469	non	membrane protein
SEQ_0259	non	M5005_Spy_0175	non	SAK_0470	non	queuine tRNA-ribosyltransferase
SEQ_0263	non	M5005_Spy_0176	non	SAK_0471	non	CHY zinc finger protein
SEQ_0264	non	M5005_Spy_0177	non	SAK_0472	non	BioY family protein
SEQ_0265	non	M5005_Spy_0178	non	SAK_0473	non	metallo-beta-lactamase superfamily protein
SEQ_0266	non	M5005_Spy_0179	non	SAK_0474	non	deaminase
SEQ_0269	non	M5005_Spy_1851	non	SAK_1254	non	hyaluronan synthase
SEQ_0287	essential	M5005_Spy_0185	essential	SAK_0475	essential	glucose-6-phosphate isomerase
SEQ_0290	essential	M5005_Spy_0194	essential	SAK_0480	essential	NAD(P)H-dependent glycerol-3-phosphate dehydrogenase
SEQ_0291	non	M5005_Spy_0195	non	SAK_1363	non	MarR family regulatory protein
SEQ_0294	non	M5005_Spy_0198	non	SAK_1309	non	hypothetical protein
SEQ_0295	non	M5005_Spy_0199	non	SAK_0160	essential	deoxyuridine 5'-triphosphate nucleotidohydrolase
SEQ_0296	non	M5005_Spy_0200	non	SAK_0161	non	DNA repair protein RadA
SEQ_0298	non	M5005_Spy_0201	critical	SAK_0162	essential	carbonic anhydrase
SEQ_0300	essential	M5005_Spy_0203	essential	SAK_0165	essential	glutamyl-tRNA synthetase
SEQ_0304	essential	M5005_Spy_0207	critical	SAK_0481	essential	ribonuclease P
SEQ_0305	non	M5005_Spy_0208	non	SAK_0482	non	membrane protein OxaA 1 precursor
SEQ_0306	non	M5005_Spy_0209	non	SAK_0483	non	ssDNA-binding protein
SEQ_0315	non	M5005_Spy_0212	non	SAK_0066	non	N-acetylmannosamine-6-phosphate 2-epimerase
SEQ_0321	non	M5005_Spy_0213	non	SAK_0067	non	extracellular solute-binding lipoprotein
SEQ_0322	non	M5005_Spy_0214	non	SAK_0068	non	transport system permease
SEQ_0323	non	M5005_Spy_0215	non	SAK_0069	non	transport system permease
SEQ_0325	non	M5005_Spy_0216	non	SAK_0071	non	membrane protein
SEQ_0326	non	M5005_Spy_0217	non	SAK_0072	non	N-acetylneuraminate lyase
SEQ_0327	non	M5005_Spy_0218	non	SAK_0073	non	ROK family protein
SEQ_0329	non	M5005_Spy_0219	non	SAK_0075	non	transcription regulator
SEQ_0330	non	M5005_Spy_0220	non	SAK_1804	non	TatD related DNase
SEQ_0331	essential	M5005_Spy_0221	non	SAK_1803	non	hypothetical protein
SEQ_0332	non	M5005_Spy_0222	non	SAK_1801	non	dimethyladenosine transferase
SEQ_0333	essential	M5005_Spy_0223	essential	SAK_1799	critical	ribosome-associated GTPase
SEQ_0334	essential	M5005_Spy_0224	critical	SAK_1798	non	ribulose-phosphate 3-epimerase
SEQ_0335	essential	M5005_Spy_0225	non	SAK_1797	essential	thiamin pyrophosphokinase
SEQ_0336	non	M5005_Spy_0226	non	SAK_1796	non	RmuC family protein
SEQ_0337	non	M5005_Spy_0227	non	SAK_1795	non	3'-5' exoribonuclease
SEQ_0338	non	M5005_Spy_0228	non	SAK_1794	non	pur operon repressor
SEQ_0341	essential	M5005_Spy_0231	essential	SAK_1792	essential	30S ribosomal protein S7
SEQ_0344	essential	M5005_Spy_0232	essential	SAK_1791	essential	elongation factor G
SEQ_0345	essential	M5005_Spy_0233	essential	SAK_1790	essential	glyceraldehyde-3-phosphate dehydrogenase
SEQ_0346	non	M5005_Spy_1600	non	SAK_1789	non	acid phosphatase precursor
SEQ_0347	essential	M5005_Spy_1599	essential	SAK_1788	essential	phosphoglycerate kinase
SEQ_0349	non	M5005_Spy_1598	non	SAK_1787	non	membrane protein
SEQ_0351	non	M5005_Spy_1596	non	SAK_1785	non	glutamine synthetase
SEQ_0357	essential	M5005_Spy_1595	essential	SAK_1783	essential	metallo-beta-lactamase superfamily protein
SEQ_0358	essential	M5005_Spy_1594	essential	SAK_1782	non	hypothetical protein
SEQ_0359	essential	M5005_Spy_1593	critical	SAK_1781	essential	glycoprotease family protein
SEQ_0360	non	M5005_Spy_1592	non	SAK_1780	non	acetyltransferase (GNAT) family protein
SEQ_0361	essential	M5005_Spy_1591	essential	SAK_1779	essential	putative DNA-binding/iron metalloprotein/AP endonuclease
SEQ_0363	non	M5005_Spy_1590	non	SAK_1777	non	30S ribosomal protein S14
SEQ_0364	non	M5005_Spy_1584	non	SAK_1775	non	membrane protein
SEQ_0365	non	M5005_Spy_1583	non	SAK_1774	non	DNA-binding protein
SEQ_0366	non	M5005_Spy_1582	non	SAK_1773	non	DNA polymerase III subunit epsilon
SEQ_0367	non	M5005_Spy_1581	non	SAK_1772	non	MerR family regulatory protein
SEQ_0368	non	M5005_Spy_1580	non	SAK_1770	non	hypothetical protein
SEQ_0382	non	M5005_Spy_0652	non	SAK_0503	non	hypothetical protein
SEQ_0383	non	M5005_Spy_1577	non	SAK_1744	non	x-prolyl-dipeptidyl aminopeptidase
SEQ_0384	non	M5005_Spy_1576	non	SAK_1743	non	Crp family regulatory protein
SEQ_0385	non	M5005_Spy_1575	non	SAK_1742	non	Major Facilitator Superfamily transporter
SEQ_0387	non	M5005_Spy_1573	critical	SAK_1740	non	glycerol facilitator-aquaporin
SEQ_0388	non	M5005_Spy_1571	non	SAK_1738	non	hypothetical protein
SEQ_0389	non	M5005_Spy_1570	non	SAK_1737	non	beta-lactamase
SEQ_0391	non	M5005_Spy_1569	non	SAK_1735	non	formate acetyltransferase
SEQ_0392	non	M5005_Spy_1568	non	SAK_1734	non	DNA polymerase IV
SEQ_0393	non	M5005_Spy_1567	non	SAK_1733	non	membrane protein
SEQ_0394	non	M5005_Spy_1566	non	SAK_1732	non	RecD/TraA family helicase
SEQ_0395	essential	M5005_Spy_1565	essential	SAK_1731	essential	signal peptidase I
SEQ_0396	essential	M5005_Spy_1564	critical	SAK_1730	critical	ribonuclease HIII
SEQ_0397	non	M5005_Spy_1563	non	SAK_1729	non	hypothetical protein
SEQ_0398	non	M5005_Spy_1562	non	SAK_1728	non	membrane protein
SEQ_0399	non	M5005_Spy_1561	non	SAK_1727	non	DNA mismatch repair protein
SEQ_0401	essential	M5005_Spy_1559	non	SAK_1725	essential	thioredoxin
SEQ_0404	non	M5005_Spy_1557	non	SAK_1723	non	A/G-specific adenine glycosylase
SEQ_0414	non	M5005_Spy_1552	non	SAK_1718	non	membrane protein
SEQ_0415	essential	M5005_Spy_1551	essential	SAK_1719	essential	CorA-like Mg2+ transporter protein
SEQ_0416	non	M5005_Spy_1550	non	SAK_1717	non	excinuclease ABC subunit A
SEQ_0418	non	M5005_Spy_1548	non	SAK_1713	non	cytidine and deoxycytidylate deaminase
SEQ_0420	essential	M5005_Spy_1547	non	SAK_1707	essential	elongation factor P
SEQ_0422	essential	M5005_Spy_1545	critical	SAK_1705	non	transcription antitermination protein NusB
SEQ_0429	non	M5005_Spy_1544	non	SAK_1704	non	sucrose operon repressor
SEQ_0430	non	M5005_Spy_1543	non	SAK_1703	essential	sucrose-6-phosphate hydrolase
SEQ_0431	non	M5005_Spy_1542	non	SAK_1702	non	sucrose-specific phosphotransferase system (PTS), IIABC component
SEQ_0433	non	M5005_Spy_1539	non	SAK_1701	non	fructokinase
SEQ_0434	non	M5005_Spy_1538	non	SAK_1700	non	mannose-6-phosphate isomerase
SEQ_0435	essential	M5005_Spy_1534	essential	SAK_1699	non	preprotein translocase subunit SecA
SEQ_0442	non	M5005_Spy_1531	non	SAK_1695	non	amidase
SEQ_0454	non	M5005_Spy_1519	non	SAK_1694	non	ATP-dependent DNA helicase
SEQ_0455	non	M5005_Spy_1516	non	SAK_1691	non	L-asparaginase
SEQ_0456	non	M5005_Spy_1515	non	SAK_1690	non	haloacid dehalogenase-like hydrolase
SEQ_0457	non	M5005_Spy_1514	non	SAK_1689	non	universal stress protein
SEQ_0458	non	M5005_Spy_1513	non	SAK_1688	non	aminotransferase AlaT
SEQ_0459	ambiguous	M5005_Spy_1512	critical	SAK_1687	non	transcriptional repressor CodY
SEQ_0460	non	M5005_Spy_1511	non	SAK_1686	non	isochorismatase family protein
SEQ_0461	essential	M5005_Spy_1508	essential	SAK_1681	essential	aspartyl/glutamyl-tRNA amidotransferase subunit C
SEQ_0462	essential	M5005_Spy_1507	essential	SAK_1680	essential	aspartyl/glutamyl-tRNA amidotransferase subunit A
SEQ_0463	essential	M5005_Spy_1506	essential	SAK_1679	essential	aspartyl/glutamyl-tRNA amidotransferase subunit B
SEQ_0469	non	M5005_Spy_1503	non	SAK_0142	non	phosphoglycerate mutase family protein
SEQ_0470	non	M5005_Spy_1502	non	SAK_0143	non	D-alanyl-D-alanine carboxypeptidase
SEQ_0471	non	M5005_Spy_1501	non	SAK_0144	non	N-acetyl-muramidase
SEQ_0472	essential	M5005_Spy_1500	critical	SAK_0145	critical	heat-inducible transcription repressor
SEQ_0473	essential	M5005_Spy_1499	essential	SAK_0146	essential	heat shock protein GrpE
SEQ_0474	essential	M5005_Spy_1498	essential	SAK_0147	essential	molecular chaperone DnaK
SEQ_0475	essential	M5005_Spy_1497	essential	SAK_0148	essential	chaperone protein DnaJ
SEQ_0476	essential	M5005_Spy_1496	essential	SAK_0416	essential	enoyl-CoA hydratase
SEQ_0478	essential	M5005_Spy_1494	essential	SAK_0418	essential	3-oxoacyl-(acyl carrier protein) synthase III
SEQ_0479	essential	M5005_Spy_1493	essential	SAK_0419	essential	acyl carrier protein
SEQ_0480	essential	M5005_Spy_1492	critical	SAK_0420	essential	enoyl-ACP reductase
SEQ_0481	essential	M5005_Spy_1491	essential	SAK_0421	essential	malonyl CoA-acyl carrier protein transacylase
SEQ_0482	essential	M5005_Spy_1490	essential	SAK_0422	essential	3-ketoacyl-(acyl-carrier-protein) reductase
SEQ_0483	essential	M5005_Spy_1489	essential	SAK_0423	essential	3-oxoacyl-(acyl carrier protein) synthase II
SEQ_0484	essential	M5005_Spy_1488	essential	SAK_0424	essential	acetyl-CoA carboxylase biotin carboxyl carrier protein subunit
SEQ_0485	essential	M5005_Spy_1487	critical	SAK_0425	essential	(3R)-hydroxymyristoyl-ACP dehydratase
SEQ_0486	essential	M5005_Spy_1486	essential	SAK_0426	essential	acetyl-CoA carboxylase biotin carboxylase subunit
SEQ_0487	essential	M5005_Spy_1485	essential	SAK_0427	essential	acetyl-CoA carboxylase subunit beta
SEQ_0488	essential	M5005_Spy_1484	essential	SAK_0428	essential	acetyl-CoA carboxylase subunit alpha
SEQ_0491	non	M5005_Spy_1482	non	SAK_0432	non	hypothetical protein
SEQ_0492	non	M5005_Spy_1481	non	SAK_0433	non	mannose-specific phosphotransferase system (PTS), IID component
SEQ_0493	non	M5005_Spy_1480	non	SAK_0434	non	mannose-specific phosphotransferase system (PTS), IIC component
SEQ_0494	non	M5005_Spy_1479	non	SAK_0435	non	mannose-specific phosphotransferase system (PTS), IIAB component
SEQ_0497	non	M5005_Spy_1477	non	SAK_0439	non	permease
SEQ_0499	non	M5005_Spy_1475	non	SAK_0441	non	acetyltransferase (GNAT) family protein
SEQ_0500	non	M5005_Spy_1474	non	SAK_0442	non	LytR family regulatory protein
SEQ_0501	non	M5005_Spy_1473	non	SAK_0443	non	hypothetical protein
SEQ_0502	non	M5005_Spy_1472	non	SAK_0444	non	HIT-family protein
SEQ_0506	non	M5005_Spy_1471	non	SAK_0446	non	ABC transporter ATP-binding protein
SEQ_0507	non	M5005_Spy_1470	non	SAK_0447	non	ABC transporter protein EcsB
SEQ_0508	essential	M5005_Spy_1469	essential	SAK_0448	essential	phosphotransferase enzyme family protein
SEQ_0509	non	M5005_Spy_1468	non	SAK_0449	non	tRNA (guanine-N(7)-)-methyltransferase
SEQ_0515	essential	M5005_Spy_1412	essential	SAK_0452	non	transcription elongation factor NusA
SEQ_0516	essential	M5005_Spy_1411	critical	SAK_0453	essential	hypothetical protein
SEQ_0517	essential	M5005_Spy_1410	critical	SAK_0454	essential	ribosomal protein L7Ae/L30e/S12e/Gadd45 family protein
SEQ_0518	essential	M5005_Spy_1409	essential	SAK_0455	essential	translation initiation factor IF-2
SEQ_0519	non	M5005_Spy_1408	critical	SAK_0456	non	ribosome-binding factor A
SEQ_0520	non	M5005_Spy_1407	non	SAK_0457	non	exported protein
SEQ_0521	non	M5005_Spy_1406	non	SAK_0458	non	negative regulator of copper transport operon
SEQ_0522	non	M5005_Spy_1405	non	SAK_0459	non	copper-transporting ATPase
SEQ_0526	non	M5005_Spy_1402	non	SAK_1896	non	lactose phosphotransferase system repressor
SEQ_0527	non	M5005_Spy_1398	non	SAK_1890	non	galactose-6-phosphate isomerase subunit LacA
SEQ_0528	non	M5005_Spy_1397	non	SAK_1889	non	galactose-6-phosphate isomerase subunit LacB
SEQ_0529	non	M5005_Spy_1636	non	SAK_1888	non	tagatose-6-phosphate kinase
SEQ_0533	non	M5005_Spy_1394	non	SAK_0461	non	membrane protein
SEQ_0534	non	M5005_Spy_1393	non	SAK_0462	non	haloacid dehalogenase-like hydrolase
SEQ_0535	non	M5005_Spy_1392	non	SAK_1341	non	TetR family regulatory protein
SEQ_0537	non	M5005_Spy_1390	non	SAK_0337	non	lipoprotein
SEQ_0539	non	M5005_Spy_1388	non	SAK_0338	non	N-acetylglucosamine-6-phosphate deacetylase
SEQ_0540	non	M5005_Spy_1387	non	SAK_1506	non	aldo/keto reductase family protein
SEQ_0542	non	M5005_Spy_1386	non	SAK_0187	non	isoprenylcysteine carboxyl methyltransferase (ICMT) family protein
SEQ_0543	essential	M5005_Spy_1385	essential	SAK_0340	essential	glycyl-tRNA synthetase subunit alpha
SEQ_0544	essential	M5005_Spy_1384	essential	SAK_0342	essential	glycyl-tRNA synthetase subunit beta
SEQ_0552	essential	M5005_Spy_0568	non	SAK_0334	non	ABC transporter ATP-binding protein
SEQ_0554	essential	M5005_Spy_0570	non	SAK_0333	non	ABC-2 type transporter protein
SEQ_0558	non	M5005_Spy_0337	non	SAK_1587	non	CutC family protein
SEQ_0561	non	M5005_Spy_0338	non	SAK_1582	non	ArsC family protein
SEQ_0563	non	M5005_Spy_0341	non	SAK_1991	non	chemokine protease ScpC
SEQ_0568	non	M5005_Spy_0344	non	SAK_1578	non	membrane protein
SEQ_0570	non	M5005_Spy_0347	non	SAK_0499	non	ribonucleotide-diphosphate reductase subunit beta
SEQ_0571	non	M5005_Spy_0348	non	SAK_0500	non	ribonucleotide reductase protein
SEQ_0572	non	M5005_Spy_0349	non	SAK_0501	non	ribonucleotide-diphosphate reductase subunit alpha
SEQ_0592	non	M5005_Spy_1279	non	SAK_0551	non	hypothetical protein
SEQ_0593	non	M5005_Spy_1278	non	SAK_2120	non	hypothetical protein
SEQ_0595	non	M5005_Spy_1277	non	SAK_2118	non	arginine repressor
SEQ_0596	non	M5005_Spy_1276	non	SAK_2119	non	Crp family regulatory protein
SEQ_0597	non	M5005_Spy_1275	non	SAK_2121	non	arginine deiminase
SEQ_0598	non	M5005_Spy_1274	non	SAK_2122	non	acetyltransferase (GNAT) family protein
SEQ_0599	non	M5005_Spy_1273	non	SAK_2123	non	ornithine carbamoyltransferase
SEQ_0600	non	M5005_Spy_1272	non	SAK_2063	non	C4-dicarboxylate anaerobic carrier protein
SEQ_0602	non	M5005_Spy_1270	non	SAK_2125	non	carbamate kinase
SEQ_0603	non	M5005_Spy_1269	non	SAK_0552	non	asparagine synthetase AsnA
SEQ_0604	non	M5005_Spy_1268	non	SAK_0554	non	methylase
SEQ_0605	essential	M5005_Spy_1267	essential	SAK_0555	essential	phosphopantetheine adenylyltransferase
SEQ_0606	non	M5005_Spy_1266	non	SAK_0556	non	exported protein
SEQ_0608	non	M5005_Spy_1262	non	SAK_0558	non	hypothetical protein
SEQ_0609	non	M5005_Spy_1261	non	SAK_0559	non	ribosomal RNA large subunit methyltransferase N
SEQ_0610	non	M5005_Spy_1260	non	SAK_0571	non	type IV leader peptidase family protein
SEQ_0612	non	M5005_Spy_1258	non	SAK_0572	non	hypothetical protein
SEQ_0613	non	M5005_Spy_1257	non	SAK_0573	non	glucokinase
SEQ_0614	non	M5005_Spy_1256	non	SAK_0574	non	membrane protein
SEQ_0616	non	M5005_Spy_1254	non	SAK_0576	non	membrane protein
SEQ_0617	essential	M5005_Spy_1253	essential	SAK_0577	essential	UDP-N-acetylmuramoyl-L-alanyl-D-glutamate synthetase
SEQ_0618	essential	M5005_Spy_1252	essential	SAK_0578	essential	undecaprenyldiphospho-muramoylpentapeptide beta-N- acetylglucosaminyltransferase
SEQ_0620	essential	M5005_Spy_1250	essential	SAK_0580	essential	cell division protein
SEQ_0621	essential	M5005_Spy_1249	essential	SAK_0581	essential	cell division protein FtsZ
SEQ_0622	essential	M5005_Spy_1248	non	SAK_0582	non	hypothetical protein
SEQ_0623	essential	M5005_Spy_1247	non	SAK_0583	non	hypothetical protein
SEQ_0625	essential	M5005_Spy_1245	non	SAK_0585	non	hypothetical protein
SEQ_0626	essential	M5005_Spy_1244	essential	SAK_0586	non	cell-division protein DivIVA
SEQ_0627	essential	M5005_Spy_1243	essential	SAK_0587	essential	isoleucyl-tRNA synthetase
SEQ_0628	non	M5005_Spy_1242	non	SAK_0588	non	hypothetical protein
SEQ_0629	non	M5005_Spy_1241	non	SAK_0589	non	Mut/NUDIX family protein
SEQ_0630	non	M5005_Spy_1240	non	SAK_0590	non	ATP-dependent Clp protease ATP-binding subunit
SEQ_0634	non	M5005_Spy_1238	non	SAK_0592	non	amino acid ABC transporter permease protein
SEQ_0635	non	M5005_Spy_1237	non	SAK_0593	non	glutamine transporter, ATP-binding protein 3
SEQ_0637	non	M5005_Spy_1235	non	SAK_0594	non	phosphoglucomutase
SEQ_0638	essential	M5005_Spy_1234	critical	SAK_0595	non	bifunctional 5,10-methylene-tetrahydrofolate dehydrogenase/ 5,10-methylene-tetrahydrofolate cyclohydrolase
SEQ_0640	non	M5005_Spy_1233	non	SAK_0597	non	exodeoxyribonuclease VII large subunit
SEQ_0641	non	M5005_Spy_1232	non	SAK_0598	non	exodeoxyribonuclease VII small subunit
SEQ_0642	ambiguous	M5005_Spy_1231	non	SAK_0599	non	geranyltranstransferase
SEQ_0643	non	M5005_Spy_1230	non	SAK_0600	non	hemolysin-like protein
SEQ_0644	non	M5005_Spy_1229	non	SAK_0601	non	repressor protein
SEQ_0645	non	M5005_Spy_1228	non	SAK_0602	non	DNA repair protein
SEQ_0648	non	M5005_Spy_1225	non	SAK_0604	non	GDSL-like lipase/acylhydrolase protein
SEQ_0649	non	M5005_Spy_1224	non	SAK_0605	non	membrane protein
SEQ_0652	non	M5005_Spy_0450	non	SAK_0299	non	transporter protein
SEQ_0655	non	M5005_Spy_1165	non	SAK_0657	non	dihydroorotate dehydrogenase 1A
SEQ_0657	non	M5005_Spy_1163	non	SAK_1618	non	DNA-binding protein
SEQ_0658	non	M5005_Spy_1162	non	SAK_1617	non	membrane protein
SEQ_0659	non	M5005_Spy_1161	non	SAK_1169	non	formate/nitrite transporter family protein
SEQ_0660	non	M5005_Spy_1160	non	SAK_0890	non	penicillin-binding protein 2b
SEQ_0661	ambiguous	M5005_Spy_1159	non	SAK_0891	non	recombination protein RecR
SEQ_0662	essential	M5005_Spy_1158	essential	SAK_0892	essential	D-alanyl-alanine synthetase A
SEQ_0667	essential	M5005_Spy_1157	essential	SAK_0893	essential	UDP-N-acetylmuramoyl-tripeptide--D-alanyl-D- alanine ligase
SEQ_0668	non	M5005_Spy_1156	non	SAK_0895	non	membrane protein
SEQ_0669	non	M5005_Spy_1155	non	SAK_0897	non	peptide chain release factor 3
SEQ_0670	non	M5005_Spy_1154	non	SAK_0902	non	DEAD box helicase family protein
SEQ_0671	non	M5005_Spy_1152	non	SAK_1175	non	potassium transport system protein
SEQ_0674	non	M5005_Spy_1151	non	SAK_0903	non	hypothetical protein
SEQ_0675	non	M5005_Spy_1150	non	SAK_0904	non	hypothetical protein
SEQ_0676	essential	M5005_Spy_1149	essential	SAK_0905	essential	acyltransferase
SEQ_0677	non	M5005_Spy_1148	non	SAK_0906	non	competence protein
SEQ_0678	non	M5005_Spy_1147	non	SAK_0907	non	competence protein
SEQ_0679	essential	M5005_Spy_1146	essential	SAK_0912	essential	DNA polymerase III subunit delta
SEQ_0680	non	M5005_Spy_1145	non	SAK_0913	non	superoxide dismutase [Mn]
SEQ_0682	non	M5005_Spy_1140	non	SAK_0922	non	S-adenosylmethionine:tRNA ribosyltransferase-isomerase
SEQ_0683	non	M5005_Spy_1139	non	SAK_0924	non	glucosamine-6-phosphate isomerase
SEQ_0684	non	M5005_Spy_1138	non	SAK_0926	non	ribosomal small subunit pseudouridine synthase A
SEQ_0689	non	M5005_Spy_1136	non	SAK_0929	non	oligopeptidase
SEQ_0693	non	M5005_Spy_1134	non	SAK_0931	non	O-methyltransferase
SEQ_0694	essential	M5005_Spy_1133	non	SAK_0932	non	foldase protein PrsA
SEQ_0695	essential	M5005_Spy_1132	essential	SAK_0934	essential	alanyl-tRNA synthetase
SEQ_0697	non	M5005_Spy_1118	non	SAK_0948	non	polysaccharide deacetylase family protein
SEQ_0698	non	M5005_Spy_1117	non	SAK_0949	non	RNA helicase
SEQ_0699	non	M5005_Spy_1116	non	SAK_0950	non	uridine kinase
SEQ_0700	non	M5005_Spy_1115	non	SAK_0344	non	membrane protein
SEQ_0702	non	M5005_Spy_1113	non	SAK_0951	non	hypothetical protein
SEQ_0703	essential	M5005_Spy_1112	essential	SAK_0952	essential	DNA polymerase III subunits gamma and tau
SEQ_0704	essential	M5005_Spy_1110	essential	SAK_0953	critical	biotin--protein ligase
SEQ_0705	non	M5005_Spy_1109	non	SAK_1023	non	lipoprotein
SEQ_0706	essential	M5005_Spy_1108	essential	SAK_0954	essential	S-adenosylmethionine synthetase
SEQ_0707	non	M5005_Spy_1107	non	SAK_0966	non	UDP-N-acetylglucosamine 1-carboxyvinyltransferase
SEQ_0722	non	M5005_Spy_1105	non	SAK_0967	non	acetyltransferase (GNAT) family protein
SEQ_0723	non	M5005_Spy_1104	non	SAK_0968	non	DNA-binding protein
SEQ_0724	essential	M5005_Spy_1103	essential	SAK_0969	essential	methionine aminopeptidase
SEQ_0725	non	M5005_Spy_1102	non	SAK_0970	non	ribonuclease BN-like family protein
SEQ_0726	non	M5005_Spy_1101	non	SAK_0715	non	3-phosphoshikimate 1-carboxyvinyltransferase
SEQ_0727	non	M5005_Spy_1100	non	SAK_0716	non	shikimate kinase
SEQ_0728	non	M5005_Spy_1099	non	SAK_0717	non	cell envelope-related transcriptional attenuator domain protein
SEQ_0729	non	M5005_Spy_1098	non	SAK_0718	non	RNA methyltransferase
SEQ_0765	non	M5005_Spy_0497	non	SAK_0878	non	phosphoglycerate mutase family protein
SEQ_0767	non	M5005_Spy_0498	non	SAK_0879	non	hypothetical protein
SEQ_0768	non	M5005_Spy_0499	non	SAK_0940	non	membrane protein
SEQ_0769	non	M5005_Spy_0500	critical	SAK_0881	non	glycosyl hydrolases family protein
SEQ_0770	non	M5005_Spy_0501	non	SAK_0882	non	membrane protein
SEQ_0776	non	M5005_Spy_0505	non	SAK_0885	non	phosphoenolpyruvate carboxylase
SEQ_0777	essential	M5005_Spy_0506	essential	SAK_0886	non	cell division protein
SEQ_0782	essential	M5005_Spy_0530	essential	SAK_0668	essential	peptide chain release factor 2
SEQ_0784	essential	M5005_Spy_0532	critical	SAK_0670	non	cell division protein
SEQ_0785	non	M5005_Spy_0533	non	SAK_0673	non	metallo-beta-lactamase superfamily protein
SEQ_0786	non	M5005_Spy_0536	non	SAK_0675	non	bifunctional ATP-dependent DNA helicase/DNA polymerase III subunit epsilon
SEQ_0853	essential	M5005_Spy_0537	non	SAK_0676	non	aspartate aminotransferase
SEQ_0854	essential	M5005_Spy_0538	essential	SAK_0677	essential	asparaginyl-tRNA synthetase
SEQ_0857	non	M5005_Spy_0539	non	SAK_0681	non	hypothetical protein
SEQ_0858	non	M5005_Spy_0540	non	SAK_0682	non	hypothetical protein
SEQ_0859	non	M5005_Spy_0541	non	SAK_0683	non	hypothetical protein
SEQ_0860	non	M5005_Spy_0542	non	SAK_0684	non	dipeptidase
SEQ_0861	non	M5005_Spy_0543	non	SAK_0685	non	zinc-binding protein AdcA precursor
SEQ_0864	non	M5005_Spy_1635	non	SAK_1887	non	tagatose 1,6-diphosphate aldolase
SEQ_0874	essential	M5005_Spy_0546	critical	SAK_0686	essential	50S ribosomal protein L31 type B
SEQ_0878	essential	M5005_Spy_0548	critical	SAK_0689	essential	flavodoxin
SEQ_0879	non	M5005_Spy_0549	non	SAK_0690	non	hypothetical protein
SEQ_0880	non	M5005_Spy_0550	non	SAK_0691	non	voltage gated chloride channel protein
SEQ_0882	non	M5005_Spy_1169	non	SAK_0220	non	DNA/RNA non-specific endonuclease
SEQ_0884	non	M5005_Spy_1130	non	SAK_0939	non	membrane protein
SEQ_0885	non	M5005_Spy_1125	non	SAK_1266	non	voltage gated chloride channel
SEQ_0886	essential	M5005_Spy_1124	non	SAK_0942	essential	ribonucleotide-diphosphate reductase subunit beta
SEQ_0887	essential	M5005_Spy_1123	non	SAK_0943	essential	ribonucleotide-diphosphate reductase subunit alpha
SEQ_0888	essential	M5005_Spy_1122	non	SAK_0944	essential	glutaredoxin-like protein
SEQ_0889	essential	M5005_Spy_1121	critical	SAK_0945	essential	phosphocarrier protein HPr
SEQ_0890	essential	M5005_Spy_1120	critical	SAK_0946	essential	phosphoenolpyruvate-protein phosphotransferase
SEQ_0891	essential	M5005_Spy_1119	essential	SAK_0947	essential	NADP-dependent glyceraldehyde-3-phosphate dehydrogenase
SEQ_0893	essential	M5005_Spy_0552	non	SAK_0707	non	haloacid dehalogenase-like hydrolase
SEQ_0894	essential	M5005_Spy_0553	essential	SAK_0708	essential	DNA gyrase subunit B
SEQ_0895	essential	M5005_Spy_0554	essential	SAK_0709	essential	septation ring formation regulator EzrA
SEQ_0897	non	M5005_Spy_0555	non	SAK_0712	non	hypothetical protein
SEQ_0898	essential	M5005_Spy_0556	essential	SAK_0713	essential	phosphopyruvate hydratase
SEQ_0905	non	M5005_Spy_0572	non	SAK_0972	non	membrane protein
SEQ_0906	essential	M5005_Spy_0573	essential	SAK_0973	essential	NAD-dependent DNA ligase LigA
SEQ_0907	non	M5005_Spy_0574	essential	SAK_0974	non	putative lipid kinase
SEQ_0918	essential	M5005_Spy_0578	essential	SAK_0983	essential	F0F1 ATP synthase subunit delta
SEQ_0919	essential	M5005_Spy_0579	essential	SAK_0984	essential	F0F1 ATP synthase subunit alpha
SEQ_0920	essential	M5005_Spy_0580	essential	SAK_0985	essential	F0F1 ATP synthase subunit gamma
SEQ_0921	essential	M5005_Spy_0581	essential	SAK_0986	essential	F0F1 ATP synthase subunit beta
SEQ_0925	non	M5005_Spy_0583	non	SAK_0988	non	membrane protein
SEQ_0926	non	M5005_Spy_0584	non	SAK_0989	non	UDP-N-acetylglucosamine 1-carboxyvinyltransferase
SEQ_0927	non	M5005_Spy_0585	non	SAK_0990	non	competence associated protein
SEQ_0928	non	M5005_Spy_0586	non	SAK_0991	non	competence associated endonuclease
SEQ_0929	essential	M5005_Spy_0587	essential	SAK_0992	essential	phenylalanyl-tRNA synthetase subunit alpha
SEQ_0930	essential	M5005_Spy_0588	essential	SAK_0994	essential	phenylalanyl-tRNA synthetase subunit beta
SEQ_0931	non	M5005_Spy_0591	non	SAK_0172	non	permease
SEQ_0932	non	M5005_Spy_0592	non	SAK_0173	non	ABC transporter ATP-binding protein
SEQ_0937	non	M5005_Spy_0114	non	SAK_1439	non	sortase SrtC1
SEQ_0944	non	M5005_Spy_1680	non	SAK_1302	non	cell surface-anchored pullulanase
SEQ_0953	ambiguous	M5005_Spy_0595	critical	SAK_0997	non	ATP-dependent exonuclease subunit A
SEQ_0955	non	M5005_Spy_0596	non	SAK_1466	non	extracellular solute-binding protein
SEQ_0956	essential	M5005_Spy_0597	essential	SAK_1464	essential	30S ribosomal protein S21
SEQ_0958	non	M5005_Spy_0598	non	SAK_1463	non	large-conductance mechanosensitive channel
SEQ_0959	essential	M5005_Spy_0599	essential	SAK_1462	essential	DNA primase
SEQ_0960	essential	M5005_Spy_0600	essential	SAK_1461	essential	RNA polymerase sigma factor RpoD
SEQ_0961	non	M5005_Spy_0601	non	SAK_1460	non	hypothetical protein
SEQ_0962	essential	M5005_Spy_0602	essential	SAK_1459	essential	dTDP-4-dehydrorhamnose reductase
SEQ_0963	essential	M5005_Spy_0603	essential	SAK_1458	essential	rhamnosyltransferase
SEQ_0964	essential	M5005_Spy_0604	essential	SAK_1457	essential	glycosyltransferase
SEQ_0969	non	M5005_Spy_0610	non	SAK_1456	critical	glycosyl transferase
SEQ_0976	essential	M5005_Spy_0614	non	SAK_1422	non	peptidase T
SEQ_0977	non	M5005_Spy_0615	non	SAK_1421	non	membrane protein
SEQ_0978	non	M5005_Spy_0616	non	SAK_1420	non	ferredoxin
SEQ_0980	essential	M5005_Spy_0618	critical	SAK_1418	essential	cytidylate kinase
SEQ_0981	essential	M5005_Spy_0619	critical	SAK_1417	essential	translation initiation factor IF-3
SEQ_0982	essential	M5005_Spy_0620	critical	SAK_1416	essential	50S ribosomal protein L35
SEQ_0990	non	M5005_Spy_0623	non	SAK_1413	non	hypothetical protein
SEQ_0991	non	M5005_Spy_0624	non	SAK_1412	non	3-dehydroquinate dehydratase
SEQ_0992	non	M5005_Spy_0625	non	SAK_1410	non	chorismate synthase
SEQ_0993	non	M5005_Spy_0626	non	SAK_1409	non	hypothetical protein
SEQ_0994	non	M5005_Spy_0627	non	SAK_1408	non	glutathione reductase
SEQ_0995	non	M5005_Spy_0629	non	SAK_1407	non	membrane protein
SEQ_0996	non	M5005_Spy_0630	non	SAK_1406	non	cysteine desulfhydrase
SEQ_0997	non	M5005_Spy_0631	non	SAK_1405	non	thiamine biosynthesis protein ThiI
SEQ_1002	non	M5005_Spy_0994	critical	SAK_1031	non	membrane protein
SEQ_1003	non	M5005_Spy_0993	non	SAK_1032	non	membrane protein
SEQ_1004	non	M5005_Spy_0992	non	SAK_1033	non	ABC transporter ATP-binding protein
SEQ_1006	essential	M5005_Spy_0990	essential	SAK_1035	essential	DNA polymerase III DnaE
SEQ_1011	essential	M5005_Spy_0989	essential	SAK_1036	essential	6-phosphofructokinase
SEQ_1012	essential	M5005_Spy_0988	essential	SAK_1037	essential	pyruvate kinase
SEQ_1013	non	M5005_Spy_0987	non	SAK_1038	non	signal peptidase I
SEQ_1014	essential	M5005_Spy_0986	essential	SAK_1040	essential	glucosamine--fructose-6-phosphate aminotransferase
SEQ_1015	non	M5005_Spy_0985	non	SAK_1041	non	PhnA protein
SEQ_1016	non	M5005_Spy_0984	non	SAK_1042	non	amino acid ABC transporter permease protein
SEQ_1018	non	M5005_Spy_0982	non	SAK_1044	non	amino acid ABC transporter, extracellular amino acid-binding protein
SEQ_1019	non	M5005_Spy_0980	non	SAK_1232	non	cation efflux family protein
SEQ_1021	essential	M5005_Spy_0977	critical	SAK_1228	non	ATP-dependent DNA helicase
SEQ_1023	non	M5005_Spy_0975	non	SAK_1225	non	membrane protein
SEQ_1025	non	M5005_Spy_0973	non	SAK_1223	non	hypothetical protein
SEQ_1026	non	M5005_Spy_0972	non	SAK_1222	non	CsbD-like protein
SEQ_1027	non	M5005_Spy_0971	non	SAK_1221	non	hypothetical protein
SEQ_1028	non	M5005_Spy_0970	non	SAK_1220	non	GntR family regulatory protein
SEQ_1030	non	M5005_Spy_0967	non	SAK_1099	non	ABC transporter ATP-binding protein
SEQ_1031	non	M5005_Spy_0965	non	SAK_1098	non	ABC transporter permease protein
SEQ_1032	non	M5005_Spy_0964	non	SAK_1096	non	hypothetical protein
SEQ_1035	non	M5005_Spy_0962	non	SAK_1095	non	hypothetical protein
SEQ_1036	non	M5005_Spy_0961	non	SAK_1093	non	tRNA pseudouridine synthase B
SEQ_1037	essential	M5005_Spy_0960	essential	SAK_1092	essential	bifunctional riboflavin kinase/FMN adenylyltransferase
SEQ_1039	non	M5005_Spy_0958	non	SAK_1090	non	hypothetical protein
SEQ_1040	non	M5005_Spy_0957	non	SAK_1089	non	myo-inositol-1(or 4)-monophosphatase
SEQ_1041	non	M5005_Spy_0956	essential	SAK_1088	non	NOL1/NOP2/sun family protein
SEQ_1042	ambiguous	M5005_Spy_0955	non	SAK_1087	essential	phosphate ABC transporter, extracellular phosphate-binding lipoprotein
SEQ_1044	essential	M5005_Spy_0953	non	SAK_1085	essential	phosphate ABC transporter permease protein
SEQ_1045	essential	M5005_Spy_0952	non	SAK_1084	essential	phosphate transporter ATP-binding protein
SEQ_1046	essential	M5005_Spy_0951	non	SAK_1083	essential	phosphate transporter ATP-binding protein
SEQ_1048	non	M5005_Spy_0949	non	SAK_1081	non	lysyl-aminopeptidase
SEQ_1049	non	M5005_Spy_0948	non	SAK_1080	non	response regulator protein
SEQ_1050	non	M5005_Spy_0947	non	SAK_1079	non	sensor histidine kinase
SEQ_1055	non	M5005_Spy_0946	non	SAK_1045	non	30S ribosomal protein S20
SEQ_1056	essential	M5005_Spy_0945	essential	SAK_1046	non	pantothenate kinase
SEQ_1057	non	M5005_Spy_0944	non	SAK_1047	non	methyltransferase
SEQ_1059	non	M5005_Spy_1585	non	SAK_2009	non	deoxyribose-phosphate aldolase
SEQ_1060	non	M5005_Spy_0943	non	SAK_1048	non	cytidine deaminase
SEQ_1061	non	M5005_Spy_0942	non	SAK_1049	non	lipoprotein
SEQ_1062	non	M5005_Spy_0941	non	SAK_1050	non	ABC transporter ATP-binding protein
SEQ_1063	non	M5005_Spy_0940	non	SAK_1051	non	ABC transporter permease protein
SEQ_1067	essential	M5005_Spy_0938	essential	SAK_1155	essential	phosphomannomutase
SEQ_1072	non	M5005_Spy_0937	non	SAK_1154	non	membrane protein
SEQ_1073	non	M5005_Spy_0936	essential	SAK_1153	non	phosphopantothenoylcysteine decarboxylase
SEQ_1075	non	M5005_Spy_0927	essential	SAK_1144	non	formate--tetrahydrofolate ligase
SEQ_1081	non	M5005_Spy_0925	non	SAK_1140	non	ATP-binding protein
SEQ_1082	non	M5005_Spy_0924	non	SAK_0149	non	GntR family regulatory protein
SEQ_1085	non	M5005_Spy_0921	non	SAK_1139	non	ABC transporter ATP-binding protein
SEQ_1090	essential	M5005_Spy_0880	critical	SAK_1350	essential	haemolysin-III related membrane protein
SEQ_1091	essential	M5005_Spy_0881	non	SAK_1349	non	hypothetical protein
SEQ_1092	non	M5005_Spy_1302	non	SAK_0522	non	methyltransferase
SEQ_1093	non	M5005_Spy_1301	non	SAK_0521	non	hypothetical protein
SEQ_1094	non	M5005_Spy_1300	non	SAK_0520	non	hypothetical protein
SEQ_1104	essential	M5005_Spy_0682	essential	SAK_1357	essential	mevalonate kinase
SEQ_1105	essential	M5005_Spy_0683	essential	SAK_1356	essential	mevalonate diphosphate decarboxylase
SEQ_1107	essential	M5005_Spy_0685	essential	SAK_1354	non	isopentenyl pyrophosphate isomerase
SEQ_1108	essential	M5005_Spy_0686	critical	SAK_1348	essential	3-hydroxy-3-methylglutaryl-coenzyme A reductase
SEQ_1109	essential	M5005_Spy_0687	essential	SAK_1347	essential	3-hydroxy-3-methylglutaryl coenzyme A synthase
SEQ_1111	essential	M5005_Spy_0689	essential	SAK_1345	essential	dihydrofolate reductase
SEQ_1113	essential	M5005_Spy_0691	non	SAK_1343	non	ATP-dependent protease ATP-binding subunit ClpX
SEQ_1114	essential	M5005_Spy_0692	essential	SAK_1342	essential	ribosome biogenesis GTP-binding protein YsxC
SEQ_1116	non	M5005_Spy_0651	non	SAK_0502	non	surface-anchored protein
SEQ_1117	non	M5005_Spy_0694	non	SAK_1336	non	ATP-dependent protease ATP-binding subunit ClpL
SEQ_1120	non	M5005_Spy_0818	non	SAK_1206	non	polysaccharide deacetylase
SEQ_1123	essential	M5005_Spy_0820	essential	SAK_1202	essential	folypolyglutamate synthase
SEQ_1124	essential	M5005_Spy_0821	non	SAK_1201	essential	GTP cyclohydrolase I
SEQ_1125	essential	M5005_Spy_0822	critical	SAK_1200	essential	dihydropteroate synthase
SEQ_1126	essential	M5005_Spy_0823	non	SAK_1199	essential	dihydroneopterin aldolase
SEQ_1128	essential	M5005_Spy_0825	essential	SAK_1197	essential	UDP-N-acetylenolpyruvoylglucosamine reductase
SEQ_1129	non	M5005_Spy_0826	non	SAK_1196	non	spermidine/putrescine ABC transporter ATP-binding protein
SEQ_1130	non	M5005_Spy_0827	non	SAK_1195	non	spermidine/putrescine ABC transporter permease protein
SEQ_1131	non	M5005_Spy_0828	non	SAK_1194	non	spermidine/putrescine ABC transporter permease protein
SEQ_1132	non	M5005_Spy_0829	non	SAK_1193	non	spermidine/putrescine extracellular binding protein
SEQ_1133	non	M5005_Spy_0837	non	SAK_1192	non	voltage gated chloride channel family protein
SEQ_1134	non	M5005_Spy_0838	non	SAK_1189	non	GDSL-like lipase/acylhydrolase family protein
SEQ_1135	non	M5005_Spy_0839	non	SAK_1187	non	membrane protein
SEQ_1136	non	M5005_Spy_0840	non	SAK_1186	non	DNA repair protein RadC
SEQ_1137	non	M5005_Spy_0841	non	SAK_1657	non	peptidase
SEQ_1138	non	M5005_Spy_0842	non	SAK_1185	non	redox-sensing transcriptional repressor Rex
SEQ_1139	non	M5005_Spy_0843	non	SAK_1184	non	hypothetical protein
SEQ_1140	essential	M5005_Spy_0844	essential	SAK_1183	non	cysteine desulfurase
SEQ_1141	essential	M5005_Spy_0845	non	SAK_1182	non	ribose-phosphate pyrophosphokinase
SEQ_1142	non	M5005_Spy_0846	non	SAK_1181	non	adenylate cyclase family protein
SEQ_1143	non	M5005_Spy_0847	non	SAK_1180	non	hypothetical protein
SEQ_1144	essential	M5005_Spy_0848	essential	SAK_1179	essential	inorganic polyphosphate/ATP-NAD kinase
SEQ_1145	non	M5005_Spy_0849	non	SAK_1178	non	RNA pseudouridylate synthase
SEQ_1146	non	M5005_Spy_0851	non	SAK_1177	non	phosphotransacetylase
SEQ_1147	non	M5005_Spy_0852	non	SAK_1176	non	NADP-dependent L-serine/L-allo-threonine dehydrogenase
SEQ_1148	non	M5005_Spy_0854	non	SAK_1174	non	hypothetical protein
SEQ_1153	non	M5005_Spy_0857	non	SAK_1172	non	guanosine 5'-monophosphate oxidoreductase
SEQ_1154	non	M5005_Spy_0858	non	SAK_1171	non	xanthine phosphoribosyltransferase
SEQ_1159	non	M5005_Spy_0861	non	SAK_1165	non	4-oxalocrotonate tautomerase
SEQ_1160	non	M5005_Spy_0862	non	SAK_1164	non	thymidine kinase
SEQ_1161	essential	M5005_Spy_0863	essential	SAK_1163	essential	peptide chain release factor 1
SEQ_1162	non	M5005_Spy_0864	non	SAK_1162	non	methyltransferase
SEQ_1164	non	M5005_Spy_0866	non	SAK_1094	non	acetyltransferase (GNAT) family protein
SEQ_1165	non	M5005_Spy_0867	non	SAK_1160	non	serine hydroxymethyltransferase
SEQ_1166	non	M5005_Spy_0868	non	SAK_1159	non	hypothetical protein
SEQ_1167	non	M5005_Spy_0869	non	SAK_1158	non	membrane protein
SEQ_1168	non	M5005_Spy_0872	non	SAK_1053	non	NADH oxidase
SEQ_1169	non	M5005_Spy_0873	non	SAK_1054	non	L-lactate dehydrogenase
SEQ_1170	essential	M5005_Spy_0874	essential	SAK_1055	essential	DNA gyrase subunit A
SEQ_1171	essential	M5005_Spy_0875	essential	SAK_1056	non	sortase A
SEQ_1172	non	M5005_Spy_0876	non	SAK_1057	non	glyoxalase/bleomycin resistance protein/dioxygenase superfamily protein
SEQ_1178	non	M5005_Spy_0920	non	SAK_0660	non	peptidoglycan branched peptide synthesis protein MurM
SEQ_1179	essential	M5005_Spy_0915	essential	SAK_1077	critical	signal recognition particle protein
SEQ_1180	non	M5005_Spy_0916	critical	SAK_1078	non	putative DNA-binding protein
SEQ_1181	non	M5005_Spy_0917	critical	SAK_1063	non	GntR family regulatory protein
SEQ_1182	essential	M5005_Spy_0919	critical	SAK_1062	non	GMP synthase
SEQ_1186	ambiguous	M5005_Spy_0913	critical	SAK_1073	non	site-specific tyrosine recombinase XerS
SEQ_1194	non	M5005_Spy_0911	non	SAK_1067	non	hypothetical protein
SEQ_1217	non	M5005_Spy_0892	non	SAK_1075	non	membrane protein
SEQ_1218	non	M5005_Spy_0891	essential	SAK_1076	essential	DNA-binding protein
SEQ_1219	essential	M5005_Spy_0885	critical	SAK_1100	non	DNA topoisomerase I
SEQ_1220	non	M5005_Spy_0884	non	SAK_1101	non	SMF family protein
SEQ_1221	non	M5005_Spy_0883	non	SAK_1107	non	ribonuclease HII
SEQ_1222	essential	M5005_Spy_0882	essential	SAK_1108	essential	ribosomal biogenesis GTPase
SEQ_1278	non	M5005_Spy_0678	non	SAK_1364	non	surface-anchored 5'-nucleotidase
SEQ_1279	non	M5005_Spy_0677	non	SAK_1365	non	peptide deformylase
SEQ_1286	essential	M5005_Spy_0673	essential	SAK_1372	essential	tRNA CCA-pyrophosphorylase
SEQ_1287	non	M5005_Spy_0672	non	SAK_1373	non	DegV family protein
SEQ_1288	non	M5005_Spy_0671	non	SAK_1374	non	hypothetical protein
SEQ_1291	non	M5005_Spy_0664	non	SAK_1870	non	mannosyl-glycoprotein endo-beta-N-acetylglucosaminidase family protein
SEQ_1299	non	M5005_Spy_0662	non	SAK_1377	non	fructose-specific phosphotransferase system (PTS), IIABC component
SEQ_1300	non	M5005_Spy_0661	non	SAK_1378	non	1-phosphofructokinase
SEQ_1301	non	M5005_Spy_0660	non	SAK_1379	non	DeoR family regulatory protein
SEQ_1302	non	M5005_Spy_0659	non	SAK_1382	non	2-dehydropantoate 2-reductase
SEQ_1303	non	M5005_Spy_0658	non	SAK_1383	non	membrane protein
SEQ_1304	non	M5005_Spy_0657	non	SAK_1384	essential	pyridine nucleotide-disulphide oxidoreductase family protein
SEQ_1306	essential	M5005_Spy_0655	non	SAK_1386	essential	16S rRNA-processing protein RimM
SEQ_1307	non	M5005_Spy_0649	non	SAK_1390	essential	hypothetical protein
SEQ_1308	essential	M5005_Spy_0648	non	SAK_1391	essential	30S ribosomal protein S16
SEQ_1310	non	M5005_Spy_0646	non	SAK_1392	non	permease
SEQ_1311	non	M5005_Spy_0645	non	SAK_1393	non	ABC transporter ATP-binding protein
SEQ_1312	non	M5005_Spy_0644	non	SAK_1394	non	exported protein
SEQ_1313	non	M5005_Spy_0643	non	SAK_1132	non	carbamoyl phosphate synthase large subunit
SEQ_1314	non	M5005_Spy_0642	non	SAK_1133	non	carbamoyl phosphate synthase small subunit
SEQ_1315	non	M5005_Spy_0641	non	SAK_1134	non	aspartate carbamoyltransferase catalytic subunit
SEQ_1316	non	M5005_Spy_0640	non	SAK_1230	non	uracil permease
SEQ_1317	non	M5005_Spy_0639	non	SAK_1397	non	bifunctional pyrimidine regulatory protein PyrR uracil phosphoribosyltransferase
SEQ_1319	non	M5005_Spy_0638	non	SAK_1398	non	RNA pseudouridylate synthase
SEQ_1320	non	M5005_Spy_0637	non	SAK_1399	non	lipoprotein signal peptidase
SEQ_1321	non	M5005_Spy_0636	non	SAK_1400	essential	LysR family regulatory protein
SEQ_1325	non	M5005_Spy_0632	non	SAK_1404	non	membrane protein
SEQ_1326	non	M5005_Spy_1054	non	SAK_1235	non	lipoprotein
SEQ_1335	essential	M5005_Spy_0715	essential	SAK_1237	essential	30S ribosomal protein S1
SEQ_1337	non	M5005_Spy_0713	non	SAK_1241	non	branched-chain amino acid aminotransferase
SEQ_1338	essential	M5005_Spy_0712	essential	SAK_1242	non	DNA topoisomerase IV subunit A
SEQ_1340	essential	M5005_Spy_0711	essential	SAK_1243	essential	DNA topoisomerase IV subunit B
SEQ_1341	essential	M5005_Spy_0710	essential	SAK_1244	essential	putative glycerol-3-phosphate acyltransferase PlsY
SEQ_1342	non	M5005_Spy_0709	non	SAK_1135	non	dihydroorotase
SEQ_1343	non	M5005_Spy_0708	non	SAK_1245	non	uracil-DNA glycosylase
SEQ_1345	non	M5005_Spy_0707	non	SAK_1624	non	transport system membrane protein
SEQ_1346	non	M5005_Spy_0706	non	SAK_1625	non	extracellular solute-binding protein
SEQ_1347	non	M5005_Spy_0705	non	SAK_1626	non	amidase
SEQ_1349	essential	M5005_Spy_0704	non	SAK_1136	non	orotate phosphoribosyltransferase
SEQ_1350	essential	M5005_Spy_0703	non	SAK_1137	non	orotidine 5'-phosphate decarboxylase
SEQ_1351	non	M5005_Spy_0702	non	SAK_1246	non	hypothetical protein
SEQ_1352	non	M5005_Spy_0701	non	SAK_1263	non	LysR family regulatory protein
SEQ_1356	essential	M5005_Spy_0695	critical	SAK_1270	non	ribose-5-phosphate isomerase A
SEQ_1366	non	M5005_Spy_0793	non	SAK_1305	non	dipeptidase PepV
SEQ_1367	non	M5005_Spy_0792	non	SAK_1306	non	nitroreductase family protein
SEQ_1368	non	M5005_Spy_0791	non	SAK_1308	non	excinuclease ABC subunit C
SEQ_1369	non	M5005_Spy_0786	non	SAK_1905	non	extracellular solute-binding protein
SEQ_1370	non	M5005_Spy_0785	non	SAK_1906	non	response regulator protein
SEQ_1371	non	M5005_Spy_0784	non	SAK_1907	non	sensor histidine kinase
SEQ_1372	non	M5005_Spy_0783	non	SAK_1908	non	sugar phosphotransferase system (PTS), mannose/fructose family, IID component
SEQ_1373	non	M5005_Spy_0782	non	SAK_1909	non	sugar phosphotransferase system (PTS), mannose/fructose family, IIC component
SEQ_1374	non	M5005_Spy_0781	non	SAK_1910	non	sugar phosphotransferase system (PTS), mannose/fructose family, IIB component
SEQ_1375	non	M5005_Spy_0780	non	SAK_1911	non	sugar phosphotransferase system (PTS), mannose/fructose family, IIA component
SEQ_1376	non	M5005_Spy_0779	non	SAK_1212	non	membrane protein
SEQ_1377	non	M5005_Spy_0778	non	SAK_1026	non	methionine sulfoxide reductase B
SEQ_1379	non	M5005_Spy_0776	non	SAK_1022	non	GTP-binding protein LepA
SEQ_1390	essential	M5005_Spy_0796	non	SAK_1334	essential	50S ribosomal protein L7/L12
SEQ_1391	essential	M5005_Spy_0795	non	SAK_1335	essential	50S ribosomal protein L10
SEQ_1392	non	M5005_Spy_0768	non	SAK_1016	non	membrane protein
SEQ_1393	non	M5005_Spy_0767	non	SAK_1015	non	haloacid dehalogenase-like hydrolase
SEQ_1394	non	M5005_Spy_0766	critical	SAK_1014	non	acyl-ACP thioesterase
SEQ_1395	non	M5005_Spy_0765	non	SAK_1013	non	coproporphyrinogen III oxidase
SEQ_1397	essential	M5005_Spy_0763	essential	SAK_1010	essential	phosphoglucosamine mutase
SEQ_1398	non	M5005_Spy_0762	non	SAK_1009	non	exported protein
SEQ_1399	essential	M5005_Spy_0761	essential	SAK_1008	essential	membrane protein
SEQ_1400	essential	M5005_Spy_0760	essential	SAK_1007	essential	Mur ligase family protein
SEQ_1401	essential	M5005_Spy_0759	essential	SAK_1006	essential	hypothetical protein
SEQ_1402	essential	M5005_Spy_0758	non	SAK_1005	non	lipoate-protein ligase A
SEQ_1403	essential	M5005_Spy_0755	non	SAK_1004	non	dihydrolipoamide dehydrogenase
SEQ_1404	essential	M5005_Spy_0753	non	SAK_1003	non	branched-chain alpha-keto acid dehydrogenase subunit E2
SEQ_1405	essential	M5005_Spy_0752	non	SAK_1002	non	pyruvate dehydrogenase E1 component, beta subunit
SEQ_1406	essential	M5005_Spy_0751	non	SAK_1001	non	pyruvate dehydrogenase E1 component, alpha subunit
SEQ_1407	non	M5005_Spy_0750	non	SAK_1000	non	ABC transporter ATP-binding protein
SEQ_1408	non	M5005_Spy_0748	non	SAK_1272	non	esterase
SEQ_1409	essential	M5005_Spy_0747	essential	SAK_1273	essential	metallo-beta-lactamase superfamily protein
SEQ_1410	non	M5005_Spy_0746	non	SAK_1274	non	ABC transporter ATP-binding protein
SEQ_1411	non	M5005_Spy_0745	non	SAK_1275	non	ABC transporter permease protein
SEQ_1412	non	M5005_Spy_0743	non	SAK_1276	non	exported protein
SEQ_1413	non	M5005_Spy_0740	non	SAK_1277	non	fibronectin/fibrinogen-binding protein
SEQ_1414	non	M5005_Spy_0739	non	SAK_1280	non	hypothetical protein
SEQ_1415	non	M5005_Spy_0738	non	SAK_1281	non	membrane protein
SEQ_1416	non	M5005_Spy_0737	non	SAK_1283	non	mutator MutX protein (7,8-dihydro-8-oxoguanine-triphosphatase)
SEQ_1417	essential	M5005_Spy_0736	essential	SAK_1285	essential	dTDP-glucose-4,6-dehydratase
SEQ_1419	essential	M5005_Spy_0734	essential	SAK_1287	essential	glucose-1-phosphate thymidyl transferase
SEQ_1420	non	M5005_Spy_0733	non	SAK_1288	non	FAD dependent oxidoreductase
SEQ_1421	non	M5005_Spy_0732	non	SAK_1289	non	NIF3 (NGG1p interacting factor 3) family protein
SEQ_1423	non	M5005_Spy_0730	non	SAK_0570	non	endonuclease III
SEQ_1425	essential	M5005_Spy_0728	non	SAK_1292	non	adenine phosphoribosyltransferase
SEQ_1427	non	M5005_Spy_0727	non	SAK_1294	non	single-stranded-DNA-specific exonuclease
SEQ_1428	non	M5005_Spy_0726	non	SAK_1295	non	short chain dehydrogenase
SEQ_1429	essential	M5005_Spy_0725	essential	SAK_1296	essential	ribonuclease Z
SEQ_1430	non	M5005_Spy_0724	non	SAK_1297	non	hypothetical protein
SEQ_1431	non	M5005_Spy_0723	non	SAK_1298	non	GTPase
SEQ_1432	non	M5005_Spy_0722	non	SAK_1299	non	tRNA delta(2)-isopentenylpyrophosphate transferase
SEQ_1435	non	M5005_Spy_1055	non	SAK_1472	non	glycogen phosphorylase
SEQ_1436	non	M5005_Spy_1056	non	SAK_1473	non	4-alpha-glucanotransferase
SEQ_1437	non	M5005_Spy_1057	non	SAK_1474	non	LacI family transcriptional repressor
SEQ_1438	non	M5005_Spy_1058	non	SAK_1475	non	maltose/maltodextrin-binding protein precursor
SEQ_1439	non	M5005_Spy_1059	non	SAK_1476	non	maltose/maltodextrin ABC transport system permease protein
SEQ_1440	non	M5005_Spy_1060	non	SAK_1477	non	maltose/maltodextrin ABC transport system permease protein
SEQ_1451	non	M5005_Spy_1071	non	SAK_1810	non	D-alanine--poly(phosphoribitol) ligase subunit 2
SEQ_1453	non	M5005_Spy_1073	non	SAK_1812	non	D-alanine--poly(phosphoribitol) ligase subunit 1
SEQ_1454	non	M5005_Spy_1075	non	SAK_1495	non	excinuclease ABC subunit B
SEQ_1455	essential	M5005_Spy_1076	essential	SAK_1497	non	glutamine ABC transporter, glutamine-binding protein/permease protein
SEQ_1466	essential	M5005_Spy_1088	essential	SAK_1500	essential	GTPase ObgE
SEQ_1468	non	M5005_Spy_1092	non	SAK_1505	non	ribosomal small subunit pseudouridine synthase B
SEQ_1470	non	M5005_Spy_1094	non	SAK_1996	non	major facilitator superfamily protein
SEQ_1472	non	M5005_Spy_1096	non	SAK_1229	non	thioesterase superfamily protein
SEQ_1475	non	M5005_Spy_0528	non	SAK_0415	non	haloacid dehalogenase-like hydrolase
SEQ_1490	non	M5005_Spy_0517	non	SAK_1864	non	LacI family regulatory protein
SEQ_1497	essential	M5005_Spy_0516	essential	SAK_0664	essential	cation transporting ATPase
SEQ_1498	non	M5005_Spy_0515	non	SAK_0663	non	hypothetical protein
SEQ_1499	non	M5005_Spy_0514	non	SAK_0662	non	phosphohydrolase
SEQ_1500	non	M5005_Spy_0512	non	SAK_0661	non	haloacid dehalogenase-like hydrolase
SEQ_1501	essential	M5005_Spy_0511	essential	SAK_0659	essential	peptidoglycan pentaglycine interpeptide biosynthesis protein
SEQ_1503	essential	M5005_Spy_0509	critical	SAK_0888	essential	triosephosphate isomerase
SEQ_1504	essential	M5005_Spy_0508	essential	SAK_0887	essential	elongation factor Tu
SEQ_1522	essential	M5005_Spy_0496	non	SAK_0877	non	haloacid dehalogenase-like hydrolase
SEQ_1525	essential	M5005_Spy_0495	essential	SAK_0876	essential	lysyl-tRNA synthetase
SEQ_1529	non	M5005_Spy_0493	non	SAK_0869	non	hypothetical protein
SEQ_1531	non	M5005_Spy_0491	non	SAK_0868	non	peptidase
SEQ_1532	non	M5005_Spy_0489	non	SAK_0867	non	peptidase
SEQ_1534	essential	M5005_Spy_0488	non	SAK_0866	non	membrane protein
SEQ_1535	non	M5005_Spy_0487	non	SAK_0865	non	exported protein
SEQ_1536	non	M5005_Spy_0486	non	SAK_0864	non	exported protein
SEQ_1537	non	M5005_Spy_0485	non	SAK_0863	non	prolipoprotein diacylglyceryl transferase
SEQ_1538	essential	M5005_Spy_0484	essential	SAK_0862	essential	HPr kinase/phosphorylase
SEQ_1540	non	M5005_Spy_0483	non	SAK_0860	non	membrane protein
SEQ_1541	non	M5005_Spy_0482	non	SAK_0859	non	hypothetical protein
SEQ_1542	non	M5005_Spy_0480	non	SAK_0858	non	transcription accessory protein
SEQ_1551	non	M5005_Spy_0478	non	SAK_0855	non	permease
SEQ_1552	non	M5005_Spy_0477	non	SAK_0854	non	membrane protein
SEQ_1553	non	M5005_Spy_0476	non	SAK_0916	non	6-phospho-beta-glucosidase
SEQ_1554	non	M5005_Spy_0475	non	SAK_0915	non	beta-glucoside-specific phosphotransferase system (PTS), IIABC component
SEQ_1555	non	M5005_Spy_0474	non	SAK_0914	non	transcription antiterminator
SEQ_1556	essential	M5005_Spy_0472	essential	SAK_0853	essential	cell division protein FtsY
SEQ_1557	non	M5005_Spy_0471	non	SAK_0852	non	haloacid dehalogenase-like hydrolase
SEQ_1558	non	M5005_Spy_0470	non	SAK_0851	non	haloacid dehalogenase-like hydrolase
SEQ_1566	non	M5005_Spy_0439	non	SAK_0850	non	chromosome partition protein
SEQ_1567	essential	M5005_Spy_0438	critical	SAK_0849	essential	ribonuclease III
SEQ_1575	non	M5005_Spy_0437	non	SAK_0847	non	metallo-beta-lactamase superfamily protein
SEQ_1576	non	M5005_Spy_0436	non	SAK_0846	non	sensor histidine kinase
SEQ_1577	essential	M5005_Spy_0435	essential	SAK_0845	essential	response regulator protein
SEQ_1578	non	M5005_Spy_0434	non	SAK_0839	non	hypothetical protein
SEQ_1579	non	M5005_Spy_0433	non	SAK_0569	non	hypothetical protein
SEQ_1580	non	M5005_Spy_0432	non	SAK_0568	non	thiolase
SEQ_1591	essential	M5005_Spy_0427	essential	SAK_0837	essential	threonyl-tRNA synthetase
SEQ_1593	essential	M5005_Spy_0426	essential	SAK_0836	non	glycosyltransferase
SEQ_1594	essential	M5005_Spy_0425	critical	SAK_0835	non	glycosyltransferase
SEQ_1597	non	M5005_Spy_0423	non	SAK_0832	non	Xaa-Pro dipeptidase
SEQ_1600	non	M5005_Spy_0422	non	SAK_1507	non	nitroreductase family protein
SEQ_1601	non	M5005_Spy_0420	non	SAK_1509	non	glucosyl transferase
SEQ_1603	non	M5005_Spy_0414	non	SAK_1512	non	exoribonuclease R
SEQ_1604	essential	M5005_Spy_0413	essential	SAK_1513	essential	preprotein translocase subunit SecG
SEQ_1609	essential	M5005_Spy_0409	essential	SAK_1518	essential	dephospho-CoA kinase
SEQ_1610	non	M5005_Spy_0408	non	SAK_1519	non	formamidopyrimidine-DNA glycosylase
SEQ_1620	non	M5005_Spy_0391	non	SAK_1529	non	MutT/NUDIX family protein
SEQ_1628	non	M5005_Spy_1343	non	SAK_0819	non	LysR family regulatory protein
SEQ_1634	essential	M5005_Spy_0389	essential	SAK_1526	non	diacylglycerol kinase
SEQ_1635	essential	M5005_Spy_0388	essential	SAK_1527	essential	putative metalloprotease
SEQ_1637	non	M5005_Spy_0387	non	SAK_1304	non	uracil DNA glycosylase superfamily protein
SEQ_1638	non	M5005_Spy_0386	non	SAK_1531	non	PhoH-like protein
SEQ_1639	non	M5005_Spy_0383	non	SAK_1533	non	hypothetical protein
SEQ_1640	non	M5005_Spy_0382	non	SAK_1534	non	methionine sulfoxide reductase A
SEQ_1641	non	M5005_Spy_0381	non	SAK_1535	non	hypothetical protein
SEQ_1642	essential	M5005_Spy_0380	essential	SAK_1536	essential	ribosome recycling factor
SEQ_1643	essential	M5005_Spy_0377	essential	SAK_1537	essential	uridylate kinase
SEQ_1647	non	M5005_Spy_1705	non	SAK_1541	non	nickel transport system permease protein
SEQ_1648	non	M5005_Spy_1704	non	SAK_1542	non	nickel-binding extracellular protein
SEQ_1650	essential	M5005_Spy_0375	essential	SAK_1543	essential	50S ribosomal protein L1
SEQ_1655	essential	M5005_Spy_0372	essential	SAK_1552	essential	DNA translocase FtsK
SEQ_1657	non	M5005_Spy_0371	non	SAK_1553	non	cyclophilin type peptidyl-prolyl cis-trans isomerase
SEQ_1658	essential	M5005_Spy_0370	non	SAK_1554	non	metal cation ABC transporter membrane protein
SEQ_1659	ambiguous	M5005_Spy_0369	non	SAK_1555	non	metal cation ABC transporter ATP-binding protein
SEQ_1660	essential	M5005_Spy_0368	non	SAK_1556	non	metal ABC transporter substrate-binding lipoprotein precursor
SEQ_1662	essential	M5005_Spy_0365	essential	SAK_1558	critical	5'-methylthioadenosine/S-adenosylhomocysteine nucleosidase
SEQ_1664	non	M5005_Spy_0363	non	SAK_1560	non	ADP-ribose pyrophosphatase
SEQ_1666	non	M5005_Spy_0360	non	SAK_1564	non	oxidoreductase family protein
SEQ_1668	non	M5005_Spy_0359	non	SAK_1566	non	3-ketoacyl-(acyl-carrier-protein) reductase
SEQ_1669	non	M5005_Spy_0358	non	SAK_1567	non	hypothetical protein
SEQ_1672	essential	M5005_Spy_1292	essential	SAK_0547	essential	valyl-tRNA synthetase
SEQ_1675	non	M5005_Spy_1295	non	SAK_0544	non	DNA-binding protein
SEQ_1676	non	M5005_Spy_1296	non	SAK_0543	non	hypothetical protein
SEQ_1679	non	M5005_Spy_1298	non	SAK_1411	non	3-dehydroquinate synthase
SEQ_1680	non	M5005_Spy_1097	non	SAK_0495	non	phosphorylase family protein
SEQ_1681	non	M5005_Spy_1303	non	SAK_1692	non	shikimate 5-dehydrogenase
SEQ_1715	non	M5005_Spy_1319	non	SAK_0494	non	RNA methyltransferase
SEQ_1717	non	M5005_Spy_1320	non	SAK_0493	non	recombination regulator RecX
SEQ_1718	non	M5005_Spy_1321	critical	SAK_0492	non	hypothetical protein
SEQ_1723	non	M5005_Spy_1325	non	SAK_0408	non	sigma 54 modulation protein / S30EA ribosomal protein
SEQ_1767	non	M5005_Spy_1328	non	SAK_0405	non	hypothetical protein
SEQ_1768	non	M5005_Spy_1329	non	SAK_0404	non	cysteine synthase
SEQ_1769	non	M5005_Spy_1330	critical	SAK_0394	non	hypothetical protein
SEQ_1770	non	M5005_Spy_1331	non	SAK_0393	non	cyclophilin type peptidyl-prolyl cis-trans isomerase protein
SEQ_1772	non	M5005_Spy_1333	non	SAK_0391	non	sensor histidine kinase
SEQ_1773	non	M5005_Spy_1334	non	SAK_0390	non	membrane protein
SEQ_1774	essential	M5005_Spy_1335	essential	SAK_0389	non	serine/threonine-protein kinase
SEQ_1775	essential	M5005_Spy_1336	essential	SAK_0388	critical	protein phosphatase
SEQ_1776	non	M5005_Spy_1337	non	SAK_0387	non	ribosomal RNA small subunit methyltransferase
SEQ_1777	essential	M5005_Spy_1338	essential	SAK_0386	essential	methionyl-tRNA formyltransferase
SEQ_1778	essential	M5005_Spy_1339	critical	SAK_0385	non	primosome assembly protein PriA
SEQ_1779	essential	M5005_Spy_1340	non	SAK_0384	non	DNA-directed RNA polymerase subunit omega
SEQ_1780	essential	M5005_Spy_1341	essential	SAK_0383	essential	guanylate kinase
SEQ_1782	non	M5005_Spy_1349	non	SAK_0376	non	S-ribosylhomocysteinase
SEQ_1785	non	M5005_Spy_1350	non	SAK_0375	non	membrane protein
SEQ_1786	non	M5005_Spy_1351	non	SAK_0374	non	RNA methylase family protein
SEQ_1788	non	M5005_Spy_1353	non	SAK_0372	non	hypothetical protein
SEQ_1789	essential	M5005_Spy_1354	non	SAK_0371	non	Holliday junction-specific endonuclease
SEQ_1790	essential	M5005_Spy_1355	essential	SAK_0370	non	penicillin-binding protein 1A
SEQ_1791	non	M5005_Spy_1356	non	SAK_0369	non	aminopeptidase C
SEQ_1792	essential	M5005_Spy_1357	essential	SAK_0368	essential	NAD synthetase
SEQ_1793	essential	M5005_Spy_1358	essential	SAK_0367	essential	nicotinate phosphoribosyltransferase
SEQ_1794	non	M5005_Spy_1359	non	SAK_1510	non	amino acid permease
SEQ_1795	essential	M5005_Spy_1360	critical	SAK_0366	essential	thioredoxin reductase
SEQ_1796	essential	M5005_Spy_1361	essential	SAK_0365	non	membrane protein
SEQ_1797	non	M5005_Spy_1362	non	SAK_0364	essential	ABC transporter ATP-binding protein
SEQ_1798	non	M5005_Spy_1363	non	SAK_0363	essential	ABC transporter permease protein
SEQ_1801	essential	M5005_Spy_1364	essential	SAK_0361	essential	helicase
SEQ_1802	essential	M5005_Spy_1365	essential	SAK_0360	essential	phospho-N-acetylmuramoyl-pentapeptide- transferase
SEQ_1803	essential	M5005_Spy_1366	essential	SAK_0359	essential	penicillin binding protein 2x
SEQ_1804	essential	M5005_Spy_1367	essential	SAK_0358	non	cell division protein
SEQ_1805	essential	M5005_Spy_1368	critical	SAK_0357	non	S-adenosyl-methyltransferase MraW
SEQ_1807	non	M5005_Spy_1370	non	SAK_0356	non	gamma-glutamyl phosphate reductase
SEQ_1808	non	M5005_Spy_1371	non	SAK_0355	non	gamma-glutamyl kinase
SEQ_1814	non	M5005_Spy_1372	non	SAK_0353	non	membrane protein
SEQ_1815	non	M5005_Spy_1373	non	SAK_0352	non	ABC transporter ATP-binding protein
SEQ_1816	non	M5005_Spy_1374	non	SAK_0351	non	hypothetical protein
SEQ_1818	essential	M5005_Spy_1375	non	SAK_1756	non	transketolase
SEQ_1819	non	M5005_Spy_1376	non	SAK_1757	non	putative translaldolase
SEQ_1820	non	M5005_Spy_1381	non	SAK_0345	non	glycerol kinase
SEQ_1821	non	M5005_Spy_1382	non	SAK_0840	non	lipoprotein
SEQ_1825	non	M5005_Spy_0335	non	SAK_1588	non	tetrapyrrole (corrin/porphyrin) methylase family protein
SEQ_1828	essential	M5005_Spy_0331	essential	SAK_1590	essential	DNA polymerase III subunit delta'
SEQ_1829	essential	M5005_Spy_0330	essential	SAK_1591	essential	thymidylate kinase
SEQ_1830	non	M5005_Spy_0329	non	SAK_1599	non	hypothetical protein
SEQ_1833	non	M5005_Spy_0327	non	SAK_1601	non	uracil phosphoribosyltransferase
SEQ_1834	essential	M5005_Spy_0326	essential	SAK_1423	essential	polysaccharide biosynthesis protein
SEQ_1835	essential	M5005_Spy_0325	essential	SAK_1424	essential	UDP-N-acetylmuramoylalanyl-D-glutamate--L-lysine ligase
SEQ_1836	non	M5005_Spy_0324	non	SAK_1425	non	ferrichrome transport ATP-binding protein
SEQ_1837	non	M5005_Spy_0323	non	SAK_1426	non	ferrichrome-binding protein precursor
SEQ_1838	non	M5005_Spy_0322	non	SAK_1427	non	ferrichrome transport permease
SEQ_1839	non	M5005_Spy_0321	non	SAK_1428	non	ferrichrome transport permease
SEQ_1840	non	M5005_Spy_0320	non	SAK_1429	non	hypothetical protein
SEQ_1843	non	M5005_Spy_0318	non	SAK_1431	non	pyruvate formate-lyase activating enzyme
SEQ_1844	non	M5005_Spy_0317	non	SAK_1432	non	transport protein
SEQ_1845	non	M5005_Spy_0316	non	SAK_1433	non	rRNA methylase
SEQ_1847	non	M5005_Spy_0315	non	SAK_1434	non	radical SAM superfamily protein
SEQ_1848	non	M5005_Spy_0314	non	SAK_1435	non	PAP2 superfamily protein
SEQ_1849	essential	M5005_Spy_0313	critical	SAK_1436	non	membrane protein
SEQ_1859	non	M5005_Spy_0312	non	SAK_1603	non	SpoU rRNA methylase family protein
SEQ_1860	non	M5005_Spy_0311	non	SAK_1607	non	hypothetical protein
SEQ_1861	non	M5005_Spy_0310	non	SAK_1608	non	ribosomal large subunit pseudouridine synthase B
SEQ_1862	non	M5005_Spy_0309	non	SAK_1609	non	segregation and condensation protein B
SEQ_1863	non	M5005_Spy_0308	non	SAK_1610	non	segregation and condensation protein A
SEQ_1864	non	M5005_Spy_0307	non	SAK_1611	non	site-specific tyrosine recombinase XerD-like protein
SEQ_1865	non	M5005_Spy_0306	non	SAK_1612	non	hypothetical protein
SEQ_1866	non	M5005_Spy_0305	non	SAK_1613	non	phosphoesterase
SEQ_1867	non	M5005_Spy_0304	non	SAK_1614	non	putative deoxyribonucleotide triphosphate pyrophosphatase/unknown domain fusion protein
SEQ_1868	essential	M5005_Spy_0303	essential	SAK_1615	essential	glutamate racemase
SEQ_1869	essential	M5005_Spy_0302	critical	SAK_1616	non	exported protein
SEQ_1870	non	M5005_Spy_0301	non	SAK_1619	non	membrane protein
SEQ_1871	non	M5005_Spy_0300	non	SAK_1620	non	hypothetical protein
SEQ_1872	non	M5005_Spy_0299	non	SAK_1621	non	SpoU rRNA Methylase family protein
SEQ_1877	non	M5005_Spy_0296	non	SAK_1622	non	acylphosphatase
SEQ_1878	essential	M5005_Spy_0295	essential	SAK_1623	non	OxaA-like protein precursor
SEQ_1880	non	M5005_Spy_0292	critical	SAK_1628	non	aminodeoxychorismate lyase
SEQ_1881	non	M5005_Spy_0291	non	SAK_1629	non	acetyltransferase (GNAT) family protein
SEQ_1882	essential	M5005_Spy_0290	essential	SAK_1630	essential	UDP-N-acetylmuramate--L-alanine ligase
SEQ_1883	ambiguous	M5005_Spy_0289	non	SAK_1631	non	hypothetical protein
SEQ_1884	non	M5005_Spy_0288	non	SAK_1633	non	helicase
SEQ_1885	essential	M5005_Spy_0287	essential	SAK_1634	essential	GTP-binding protein EngA
SEQ_1886	essential	M5005_Spy_0286	essential	SAK_1635	essential	primosomal protein DnaI
SEQ_1887	essential	M5005_Spy_0285	essential	SAK_1636	essential	replication initiation and membrane attachment protein
SEQ_1888	essential	M5005_Spy_0284	non	SAK_1637	non	transcriptional regulator NrdR
SEQ_1889	non	M5005_Spy_0283	non	SAK_1638	non	sensor histidine kinase
SEQ_1890	essential	M5005_Spy_0282	non	SAK_1639	non	response regulator protein
SEQ_1891	ambiguous	M5005_Spy_0281	non	SAK_1640	essential	hypothetical protein
SEQ_1892	non	M5005_Spy_0280	non	SAK_1641	non	heat shock protein HtpX
SEQ_1893	non	M5005_Spy_0279	non	SAK_1642	non	LemA family protein
SEQ_1894	non	M5005_Spy_0278	non	SAK_1643	non	16S rRNA methyltransferase GidB
SEQ_1895	essential	M5005_Spy_0277	non	SAK_1644	non	cation transport protein
SEQ_1896	essential	M5005_Spy_0276	critical	SAK_1645	non	TrkA family transport protein
SEQ_1897	essential	M5005_Spy_0275	non	SAK_1649	non	serine/threonine transporter SstT
SEQ_1898	non	M5005_Spy_0274	non	SAK_1575	non	branched-chain amino acid transport system carrier protein
SEQ_1899	non	M5005_Spy_0273	non	SAK_1652	non	D-methionine transport system permease protein
SEQ_1900	non	M5005_Spy_0272	non	SAK_1653	non	D-methionine transport system ATP-binding protein
SEQ_1902	non	M5005_Spy_0271	non	SAK_1066	non	lipoprotein
SEQ_1903	non	M5005_Spy_0270	non	SAK_1656	non	extracellular solute-binding protein
SEQ_1906	non	M5005_Spy_0267	non	SAK_1668	non	hypothetical protein
SEQ_1907	non	M5005_Spy_0266	non	SAK_1670	non	methyltransferase
SEQ_1908	non	M5005_Spy_0265	non	SAK_1671	non	hypothetical protein
SEQ_1909	non	M5005_Spy_0264	non	SAK_1673	essential	hypothetical protein
SEQ_1910	essential	M5005_Spy_0263	essential	SAK_1674	essential	nicotinic acid mononucleotide adenylyltransferase
SEQ_1911	non	M5005_Spy_0262	non	SAK_1675	non	hypothetical protein
SEQ_1913	essential	M5005_Spy_0260	essential	SAK_1677	essential	hydrolase
SEQ_1920	non	M5005_Spy_0248	non	SAK_0205	non	D-alanyl-D-alanine carboxypeptidase
SEQ_1922	non	M5005_Spy_0247	non	SAK_0204	non	D-alanyl-D-alanine carboxypeptidase
SEQ_1926	non	M5005_Spy_0246	critical	SAK_0203	non	FeS assembly protein SufB
SEQ_1927	non	M5005_Spy_0245	critical	SAK_0202	non	NifU-like protein
SEQ_1928	non	M5005_Spy_0244	critical	SAK_0201	non	cysteine desulfurase
SEQ_1929	non	M5005_Spy_0243	critical	SAK_0200	non	FeS assembly protein SufD
SEQ_1930	non	M5005_Spy_0242	critical	SAK_0199	non	ABC transporter, ATP-binding protein
SEQ_1931	essential	M5005_Spy_0240	essential	SAK_0198	essential	glycosyl transferase
SEQ_1932	essential	M5005_Spy_0239	non	SAK_0197	non	adaptor protein
SEQ_1933	non	M5005_Spy_0238	non	SAK_0196	non	undecaprenyl pyrophosphate phosphatase
SEQ_1934	non	M5005_Spy_0236	essential	SAK_0194	non	glutamine ABC transporter, glutamine-binding protein/permease protein
SEQ_1935	non	M5005_Spy_0235	essential	SAK_0193	non	glutamine ABC transporter, ATP-binding protein 2
SEQ_1937	non	M5005_Spy_1601	non	SAK_0183	non	membrane protein
SEQ_1938	essential	M5005_Spy_1602	essential	SAK_0182	essential	hypothetical protein
SEQ_1939	essential	M5005_Spy_1603	non	SAK_0181	essential	hypothetical protein
SEQ_1940	non	M5005_Spy_1606	non	SAK_0180	non	50S ribosomal protein L28
SEQ_1943	essential	M5005_Spy_1607	essential	SAK_0178	essential	fructose-bisphosphate aldolase
SEQ_1944	non	M5005_Spy_1608	non	SAK_0158	non	exported protein
SEQ_1945	non	M5005_Spy_1610	non	SAK_0157	essential	CTP synthetase
SEQ_1947	non	M5005_Spy_1612	non	SAK_0155	non	trigger factor
SEQ_1950	non	M5005_Spy_1613	non	SAK_0154	non	mechanosensitive ion channel protein
SEQ_1951	non	M5005_Spy_1614	non	SAK_0153	non	hypothetical protein
SEQ_1952	non	M5005_Spy_1615	non	SAK_0152	non	membrane protein
SEQ_1953	essential	M5005_Spy_1616	non	SAK_0151	essential	phosphomethylpyrimidine kinase
SEQ_1954	non	M5005_Spy_1617	non	SAK_0150	non	tRNA pseudouridine synthase A
SEQ_1957	non	M5005_Spy_1710	non	SAK_1318	non	Streptococcal histidine triad protein
SEQ_1958	non	M5005_Spy_1711	non	SAK_1319	non	laminin binding protein
SEQ_1972	non	M5005_Spy_1640	non	SAK_0289	essential	plasmid stabilisation system, antitoxin protein
SEQ_1977	non	M5005_Spy_1623	non	SAK_1754	non	type I restriction-modification system M protein
SEQ_1984	non	M5005_Spy_1052	non	SAK_0278	non	integrase
SEQ_1987	non	M5005_Spy_1650	non	SAK_0274	non	DegV family protein
SEQ_1988	non	M5005_Spy_1651	non	SAK_0273	non	hypothetical protein
SEQ_1989	non	M5005_Spy_1652	non	SAK_0272	non	SpoU rRNA methylase family protein
SEQ_1991	non	M5005_Spy_1654	non	SAK_0271	non	membrane protein
SEQ_1992	essential	M5005_Spy_1655	essential	SAK_0270	essential	cysteinyl-tRNA synthetase
SEQ_1994	ambiguous	M5005_Spy_1659	non	SAK_0267	essential	hypothetical protein
SEQ_1995	ambiguous	M5005_Spy_1660	non	SAK_0266	non	polynucleotide phosphorylase/polyadenylase
SEQ_2000	essential	M5005_Spy_1669	essential	SAK_1863	essential	peptide deformylase
SEQ_2001	non	M5005_Spy_1670	non	SAK_1167	non	NADPH-dependent FMN reductase
SEQ_2002	non	M5005_Spy_1671	non	SAK_1868	non	MarR family regulatory protein
SEQ_2003	essential	M5005_Spy_1672	essential	SAK_1869	essential	DNA polymerase III PolC
SEQ_2005	essential	M5005_Spy_1673	essential	SAK_1871	essential	prolyl-tRNA synthetase
SEQ_2006	essential	M5005_Spy_1674	non	SAK_1872	non	pheromone-processing membrane metalloprotease
SEQ_2007	essential	M5005_Spy_1675	essential	SAK_1873	essential	phosphatidate cytidylyltransferase
SEQ_2008	essential	M5005_Spy_1676	essential	SAK_1874	essential	undecaprenyl pyrophosphate synthase
SEQ_2009	non	M5005_Spy_1677	non	SAK_1875	non	preprotein translocase subunit YajC
SEQ_2011	non	M5005_Spy_1681	non	SAK_1883	non	glucan 1,6-alpha-glucosidase
SEQ_2012	non	M5005_Spy_1682	non	SAK_1884	non	multiple sugar-binding transport ATP-binding protein
SEQ_2013	non	M5005_Spy_1683	non	SAK_1885	non	leucine-rich protein
SEQ_2015	non	M5005_Spy_1685	non	SAK_1899	non	D-tyrosyl-tRNA(Tyr) deacylase
SEQ_2016	ambiguous	M5005_Spy_1686	essential	SAK_1900	non	GTP pyrophosphokinase
SEQ_2019	essential	M5005_Spy_1690	non	SAK_1902	essential	flavoprotein NrdI
SEQ_2020	non	M5005_Spy_1691	non	SAK_1919	non	endonuclease/exonuclease/phosphatase family protein
SEQ_2021	non	M5005_Spy_1693	non	SAK_1920	non	glucose-specific phosphotransferase system (PTS), IIABC component
SEQ_2023	non	M5005_Spy_1694	non	SAK_1929	non	16S ribosomal RNA methyltransferase RsmE
SEQ_2024	non	M5005_Spy_1695	non	SAK_1930	non	ribosomal protein L11 methyltransferase
SEQ_2029	non	M5005_Spy_1696	non	SAK_1936	non	hypothetical protein
SEQ_2030	non	M5005_Spy_1697	non	SAK_1551	non	chorismate binding enzyme
SEQ_2032	non	M5005_Spy_1699	non	SAK_1938	non	recombination factor protein RarA
SEQ_2040	non	M5005_Spy_1172	non	SAK_0652	non	phage holin
SEQ_2048	non	M5005_Spy_1426	non	SAK_0645	non	phage minor tail protein
SEQ_2070	non	M5005_Spy_1447	non	SAK_0733	non	SNF2 family phage protein
SEQ_2071	non	M5005_Spy_1448	non	SAK_0732	critical	phage protein
SEQ_2072	non	M5005_Spy_1449	non	SAK_0730	non	phage DNA primase/helicase protein
SEQ_2073	non	M5005_Spy_1450	non	SAK_0725	non	phage DNA polymerase
SEQ_2074	non	M5005_Spy_1451	non	SAK_0727	non	phage protein
SEQ_2075	non	M5005_Spy_1453	non	SAK_0728	non	phage protein
SEQ_2089	non	M5005_Spy_1222	non	SAK_0607	non	phage integrase
SEQ_2097	non	M5005_Spy_1701	non	SAK_1984	non	topology modulation protein
SEQ_2103	non	M5005_Spy_0464	non	SAK_1858	non	microcin immunity protein
SEQ_2104	non	M5005_Spy_1741	non	SAK_0403	non	glycerol dehydrogenase
SEQ_2105	non	M5005_Spy_1742	non	SAK_0402	non	fructose-6-phosphate aldolase
SEQ_2106	non	M5005_Spy_1743	non	SAK_0401	non	formate acetyltransferase
SEQ_2107	non	M5005_Spy_1744	non	SAK_0400	non	sugar phosphotransferase system (PTS), IIC component
SEQ_2108	non	M5005_Spy_1745	non	SAK_0399	non	sugar phosphotransferase system (PTS), lactose/cellobiose-specific family, IIB component
SEQ_2109	non	M5005_Spy_1746	non	SAK_0398	non	sugar phosphotransferase system (PTS), lactose/cellobiose-specific family, IIA component
SEQ_2110	non	M5005_Spy_1747	non	SAK_0397	non	sugar-binding regulatory protein
SEQ_2111	non	M5005_Spy_1748	non	SAK_0396	non	DeoR family regulatory protein
SEQ_2112	non	M5005_Spy_1749	non	SAK_0395	non	pyruvate formate-lyase activating enzyme
SEQ_2113	ambiguous	M5005_Spy_0136	non	SAK_1838	non	adenylosuccinate synthetase
SEQ_2114	non	M5005_Spy_0135	non	SAK_1842	non	membrane protein
SEQ_2115	non	M5005_Spy_0134	non	SAK_1843	non	hypothetical protein
SEQ_2120	non	M5005_Spy_0105	non	SAK_1844	non	Hsp33-like chaperonin
SEQ_2121	non	M5005_Spy_0104	non	SAK_1845	non	tRNA-dihydrouridine synthase
SEQ_2129	non	M5005_Spy_0102	non	SAK_0246	non	single-stranded DNA-binding protein
SEQ_2131	non	M5005_Spy_0101	non	SAK_0244	non	tRNA-binding protein
SEQ_2132	non	M5005_Spy_0100	non	SAK_0243	non	thioredoxin
SEQ_2133	non	M5005_Spy_0099	non	SAK_0242	non	exported protein
SEQ_2134	non	M5005_Spy_0097	non	SAK_0240	non	glutamyl-aminopeptidase
SEQ_2135	non	M5005_Spy_0096	non	SAK_0239	non	pyrroline-5-carboxylate reductase
SEQ_2137	non	M5005_Spy_1129	non	SAK_0238	non	CAAX amino terminal protease family membrane protein
SEQ_2141	non	M5005_Spy_1788	non	SAK_2020	non	hypothetical protein
SEQ_2142	non	M5005_Spy_1789	non	SAK_2021	non	anaerobic ribonucleoside-triphosphate reductase activating protein
SEQ_2143	non	M5005_Spy_1790	non	SAK_2022	non	acetyltransferase (GNAT) family protein
SEQ_2146	non	M5005_Spy_1793	critical	SAK_2025	non	anaerobic ribonucleoside triphosphate reductase
SEQ_2147	non	M5005_Spy_1794	non	SAK_2026	non	membrane protein
SEQ_2148	non	M5005_Spy_1795	non	SAK_2028	non	hypothetical protein
SEQ_2149	essential	M5005_Spy_1796	essential	SAK_2029	essential	Holliday junction resolvase
SEQ_2150	essential	M5005_Spy_1797	non	SAK_2030	non	hypothetical protein
SEQ_2151	ambiguous	M5005_Spy_1798	critical	SAK_2031	non	transcriptional regulator Spx
SEQ_2152	ambiguous	M5005_Spy_1799	non	SAK_2032	non	recombinase A
SEQ_2153	non	M5005_Spy_1800	non	SAK_2033	non	competence damage-inducible protein A
SEQ_2159	non	M5005_Spy_1803	non	SAK_2036	non	transporter protein
SEQ_2163	non	M5005_Spy_1807	non	SAK_2041	non	arginine repressor
SEQ_2164	essential	M5005_Spy_1808	essential	SAK_2042	essential	arginyl-tRNA synthetase
SEQ_2166	non	M5005_Spy_1810	non	SAK_2044	non	membrane protein
SEQ_2168	ambiguous	M5005_Spy_1812	non	SAK_2045	non	membrane protein
SEQ_2169	essential	M5005_Spy_1813	essential	SAK_2046	essential	aspartyl-tRNA synthetase
SEQ_2174	essential	M5005_Spy_1814	essential	SAK_2047	essential	histidyl-tRNA synthetase
SEQ_2176	non	M5005_Spy_1815	non	SAK_2048	essential	50S ribosomal protein L32
SEQ_2196	non	M5005_Spy_1825	non	SAK_0336	non	PadR family regulatory protein
SEQ_2199	non	M5005_Spy_1828	non	SAK_2073	non	membrane protein
SEQ_2200	non	M5005_Spy_1830	non	SAK_2074	non	TetR family regulatory protein
SEQ_2201	essential	M5005_Spy_1831	essential	SAK_2095	essential	30S ribosomal protein S4
SEQ_2203	essential	M5005_Spy_1835	essential	SAK_2097	essential	replicative DNA helicase
SEQ_2204	essential	M5005_Spy_1836	non	SAK_2098	non	50S ribosomal protein L9
SEQ_2205	essential	M5005_Spy_1837	non	SAK_2099	non	DHH family protein
SEQ_2206	essential	M5005_Spy_1838	critical	SAK_2100	critical	tRNA uridine 5-carboxymethylaminomethyl modification enzyme GidA
SEQ_2207	ambiguous	M5005_Spy_1839	non	SAK_1282	non	MutT/NUDIX hydrolase family protein
SEQ_2208	essential	M5005_Spy_1840	essential	SAK_2102	essential	tRNA-specific 2-thiouridylase MnmA
SEQ_2209	non	M5005_Spy_1841	non	SAK_2103	non	L-serine dehydratase, beta chain
SEQ_2210	non	M5005_Spy_1842	non	SAK_2104	non	L-serine dehydratase, alpha chain
SEQ_2212	non	M5005_Spy_1843	non	SAK_2105	critical	transglycosylase protein
SEQ_2213	essential	M5005_Spy_1844	critical	SAK_2107	essential	cobalt transport protein
SEQ_2214	essential	M5005_Spy_1845	essential	SAK_2108	critical	cobalt transporter ATP-binding subunit
SEQ_2215	essential	M5005_Spy_1846	essential	SAK_2109	critical	cobalt transporter ATP-binding subunit
SEQ_2218	ambiguous	M5005_Spy_1849	non	SAK_2111	non	protease
SEQ_2219	ambiguous	M5005_Spy_1850	non	SAK_2112	non	hypothetical protein
SEQ_2220	non	M5005_Spy_1854	non	SAK_2113	non	hypothetical protein
SEQ_2221	ambiguous	M5005_Spy_1855	non	SAK_2114	non	recombination protein F
SEQ_2222	essential	M5005_Spy_1856	non	SAK_2115	non	sugar uptake protein
SEQ_2230	essential	M5005_Spy_1857	non	SAK_2117	non	inosine 5'-monophosphate dehydrogenase
SEQ_2231	essential	M5005_Spy_1858	essential	SAK_2126	critical	tryptophanyl-tRNA synthetase II
SEQ_2232	essential	M5005_Spy_1860	non	SAK_2128	non	membrane protein
SEQ_2233	non	M5005_Spy_1861	non	SAK_2129	non	ABC transporter ATP-binding protein
SEQ_2234	non	M5005_Spy_1862	non	SAK_2130	non	membrane protein
SEQ_2236	non	M5005_Spy_1864	non	SAK_2134	non	rRNA large subunit methyltransferase
SEQ_2237	non	M5005_Spy_1865	critical	SAK_2135	non	serine protease
SEQ_2238	non	M5005_Spy_1866	non	SAK_2136	non	chromosome partitioning protein
