# Supplementary material for: Defining the ABC of gene essentiality in streptococci
Source: BMC Genomics. 2017 May 31;18:426. doi: 10.1186/s12864-017-3794-3 (PMC5452409; doi:10.1186/s12864-017-3794-3)
Supplement: Supplementary file 6 — KEGG analysis calls: Number of calls in each KEGG category assigned to the essential/critical/ambiguous genes of S. equi, S. pyogenes and S. agalactiae. Each KEGG category identified per species is presented, with the total number of calls within each category. (XLSX 13 kb) [file 12864_2017_3794_MOESM6_ESM.xlsx]

## Sheet: KEGG category calls
S. equi essential/ambiguous gene KEGG categories	S. equi number of calls	S. pyogenes essential/critical gene KEGG categories	S. pyogenes number of calls	S. agalactiae essential/critical gene KEGG categories	S. agalactiae number of calls
Aminoacyl-tRNA biosynthesis	26	Aminoacyl-tRNA biosynthesis	23	Aminoacyl-tRNA biosynthesis	20
Purine metabolism	22	Purine metabolism	13	Purine metabolism	13
Pyrimidine metabolism	18	Pyrimidine metabolism	11	Pyrimidine metabolism	13
Glycolysis / Gluconeogenesis	10	Glycolysis / Gluconeogenesis	8	Glycolysis / Gluconeogenesis	9
Pentose phosphate pathway	8	Peptidoglycan biosynthesis	8	Amino sugar and nucleotide sugar metabolism	8
Peptidoglycan biosynthesis	8	Amino sugar and nucleotide sugar metabolism	6	Peptidoglycan biosynthesis	8
Terpenoid backbone biosynthesis	7	Fatty acid biosynthesis	6	Fatty acid biosynthesis	6
Amino sugar and nucleotide sugar metabolism	6	Pentose phosphate pathway	6	Folate biosynthesis	6
Fatty acid biosynthesis	6	Nicotinate and nicotinamide metabolism	5	Galactose metabolism	5
Folate biosynthesis	6	Pantothenate and CoA biosynthesis	5	Terpenoid backbone biosynthesis	5
Fructose and mannose metabolism	4	Terpenoid backbone biosynthesis	5	Nicotinate and nicotinamide metabolism	4
Nicotinate and nicotinamide metabolism	4	Fructose and mannose metabolism	4	Pentose phosphate pathway	4
Pantothenate and CoA biosynthesis	4	Biotin metabolism	3	Biotin metabolism	3
Pyruvate metabolism	4	Carbon fixation pathways in prokaryotes	3	D-Glutamine and D-glutamate metabolism	3
Alanine, aspartate and glutamate metabolism	3	D-Glutamine and D-glutamate metabolism	3	Fructose and mannose metabolism	3
Biotin metabolism	3	Folate biosynthesis	3	Oxidative phosphorylation	3
Cysteine and methionine metabolism	3	Polyketide sugar unit biosynthesis	3	Pantothenate and CoA biosynthesis	3
D-Alanine metabolism	3	Pyruvate metabolism	3	Polyketide sugar unit biosynthesis	3
D-Glutamine and D-glutamate metabolism	3	Streptomycin biosynthesis	3	Pyruvate metabolism	3
Glycerophospholipid metabolism	3	Aflatoxin biosynthesis	2	Starch and sucrose metabolism	3
Oxidative phosphorylation	3	Cysteine and methionine metabolism	2	Streptomycin biosynthesis	3
Polyketide sugar unit biosynthesis	3	Galactose metabolism	2	Aflatoxin biosynthesis	2
Streptomycin biosynthesis	3	Glycerophospholipid metabolism	2	Cysteine and methionine metabolism	2
Thiamine metabolism	3	Nitrogen metabolism	2	D-Alanine metabolism	2
Aflatoxin biosynthesis	2	Oxidative phosphorylation	2	Glutathione metabolism	2
Carbon fixation pathways in prokaryotes	2	Propanoate metabolism	2	Glycerophospholipid metabolism	2
Galactose metabolism	2	Selenocompound metabolism	2	Nitrogen metabolism	2
Glutathione metabolism	2	Tetracycline biosynthesis	2	Propanoate metabolism	2
Glycine, serine and threonine metabolism	2	Thiamine metabolism	2	Tetracycline biosynthesis	2
Lipoic acid metabolism	2	Alanine, aspartate and glutamate metabolism	1	Alanine, aspartate and glutamate metabolism	1
Propanoate metabolism	2	Butanoate metabolism	1	Butanoate metabolism	1
Selenocompound metabolism	2	D-Alanine metabolism	1	Glycine, serine and threonine metabolism	1
Tetracycline biosynthesis	2	Glycerolipid metabolism	1	Inositol phosphate metabolism	1
Valine, leucine and isoleucine degradation	2	Inositol phosphate metabolism	1	Lipoic acid metabolism	1
Butanoate metabolism	1	Lipoic acid metabolism	1	Lysine biosynthesis	1
Citrate cycle (TCA cycle)	1	Lysine biosynthesis	1	Pentose and glucuronate interconversions	1
Glycerolipid metabolism	1	Pentose and glucuronate interconversions	1	Riboflavin metabolism	1
Inositol phosphate metabolism	1	Riboflavin metabolism	1	Selenocompound metabolism	1
Lysine biosynthesis	1	Starch and sucrose metabolism	1	Synthesis and degradation of ketone bodies	1
Nitrogen metabolism	1	Synthesis and degradation of ketone bodies	1	Thiamine metabolism	1
Pentose and glucuronate interconversions	1	Valine, leucine and isoleucine degradation	1	Valine, leucine and isoleucine degradation	1
Riboflavin metabolism	1
Starch and sucrose metabolism	1
Sulfur metabolism	1
Synthesis and degradation of ketone bodies	1
